# Supplementary material for: Deep Learning-Based Virtual Screening Identifies Potential Small-Molecule Inhibitors of ASK1: Natural Product Lead Discovery for MASH
Source: Int J Mol Sci. 2026 Jul 20;27(14):6438. doi: 10.3390/ijms27146438 (PMC13411334; doi:10.3390/ijms27146438)
Supplement: Supplementary file 1 [file ijms-27-06438-s001.zip › Table S1.xlsx]

## Sheet: Table S1
Table S1.Complete list of predicted binding pockets for ASK1 identified by the UniSite model.
Targe	Drug Score	Center Coordinates	Residue Id
ASK1	0.899932	[32.586003353296334, 28.946623828219554, 49.691644561623264]	323+354+357+361+388+395+430+476+509
ASK1	0.000273399	[45.28169551995629, 36.43419848439547, 44.44211164629152]	321+363+397+420+435+439+440+458+524
ASK1	6.06272e-05	[45.47160134840266, 36.06944383539615, 44.76607640327603]	321+369+435+439+440+458+524
ASK1	3.83441e-05	[43.924458213705634, 32.680716771124246, 57.86645855134253]	312+357+360+361
ASK1	3.70519e-05	[40.37919294030052, 30.500497058714032, 48.52168656745985]	322+357+361+429+430+476+480+514
ASK1	3.3265e-05	[45.110728020243954, 35.52148549740683, 43.50930273363482]	321+397+438+439+440+458+524
ASK1	2.90424e-05	[42.81133051015065, 30.400268130084125, 46.494274106231046]	279+321+438+439+440+458
ASK1	2.74701e-05	[38.056182698429694, 27.776112440563683, 49.93399898001557]	322+476+510+514
ASK1	2.522e-05	[42.240099686969295, 29.78347529601657, 60.84986856126406]	302+303+306+440
ASK1	1.23288e-05	[44.15486757033194, 29.53876466451771, 58.69525347048106]	279+302+303+306+316+375+440
ASK1	7.25663e-06	[43.237675797980884, 29.591303798340647, 52.45628738746483]	312+354+357+361+430+480
For ASK1, 11 potential binding pockets were identified; Each pocket is characterized by its center coordinates (x, y, z), drug score, and key lining residues. Pockets with drug scores ≥ 0.8 were selected for subsequent virtual screening.
