# Supplementary material for: Deep Learning-Based Virtual Screening Identifies Potential Small-Molecule Inhibitors of ASK1: Natural Product Lead Discovery for MASH
Source: Int J Mol Sci. 2026 Jul 20;27(14):6438. doi: 10.3390/ijms27146438 (PMC13411334; doi:10.3390/ijms27146438)
Supplement: Supplementary file 1 [file ijms-27-06438-s001.zip › Table S2.xlsx]

## Sheet: Sheet1
Table S2. Use diffdock to screen the COCONUT database for small molecule ligands that simultaneously match ASK1.
Ligand	Confidence	canonical_smiles	standard_inchi	standard_inchi_key	name	iupac_name	total_atom_count	heavy_atom_count	molecular_weight	exact_molecular_weight	molecular_formula	alogp	topological_polar_surface_area	rotatable_bond_count	hydrogen_bond_acceptors	hydrogen_bond_donors	hydrogen_bond_acceptors_lipinski	hydrogen_bond_donors_lipinski	lipinski_rule_of_five_violations	aromatic_rings_count	qed_drug_likeliness	formal_charge	fractioncsp3	number_of_minimal_rings	van_der_walls_volume	contains_sugar	contains_ring_sugars	contains_linear_sugars	murcko_framework	np_likeness	chemical_class	chemical_sub_class	chemical_super_class	direct_parent_classification	np_classifier_pathway	np_classifier_superclass	np_classifier_class	np_classifier_is_glycoside	organisms	collections	dois	synonyms	cas
CNP0007216.1	20	COC1=CC=CC(C(=O)N2CC[C@H]3COC(=O)N3C3=CC=CC=C3C2)=C1	InChI=1S/C20H20N2O4/c1-25-17-7-4-6-14(11-17)19(23)21-10-9-16-13-26-20(24)22(16)18-8-3-2-5-15(18)12-21/h2-8,11,16H,9-10,12-13H2,1H3/t16-/m0/s1	QQJDLARJUPMLQR-INIZCTEOSA-N		(6~{S})-9-(3-methoxybenzoyl)-4-oxa-2,9-diazatricyclo[9.4.0.0^{2,6}]pentadeca-1(15),11,13-trien-3-one	46	26	352.39	352.142	C20H20N2O4	3.07	59.08	2	4	0	4	0	0	2	0.83	0	0.3	4	NA	f	f	f	O1CN2c3ccccc3CN(Cc4ccccc4)CCC2C1	-1.06	Benzene and substituted derivatives	Benzoic acids and derivatives	Benzenoids	Benzamides	Alkaloids	Tryptophan alkaloids		f		ZINC NP
CNP0075052.1	20	CN1N=C(C2CCCC2)C=C1[C@H]1C[N@]2CC[C@H]1C[C@@H]2CNC(=O)N1CCOCC1	InChI=1S/C22H35N5O2/c1-25-21(13-20(24-25)16-4-2-3-5-16)19-15-27-7-6-17(19)12-18(27)14-23-22(28)26-8-10-29-11-9-26/h13,16-19H,2-12,14-15H2,1H3,(H,23,28)/t17-,18+,19-/m0/s1	WZJVYCYXSHGXOG-OTWHNJEPSA-N	~{N}-[[(1~{R},2~{R},4~{S},5~{R})-5-(5-cyclopentyl-2-methyl-pyrazol-3-yl)quinuclidin-2-yl]methyl]morpholine-4-carboxamide	~{N}-[[(1~{R},2~{R},4~{S},5~{R})-5-(5-cyclopentyl-2-methyl-pyrazol-3-yl)quinuclidin-2-yl]methyl]morpholine-4-carboxamide	64	29	401.56	401.279	C22H35N5O2	2.3	62.63	4	5	1	5	1	0	1	0.84	0	0.82	6	NA	f	f	f	N=1[N]C(=CC1C2CCCC2)C3CN4CCC3CC4CNCN5CCOCC5	-1.44	Oxazinanes	Morpholines	Organoheterocyclic compounds	Morpholine carboxylic acids and derivatives	Alkaloids	Lysine alkaloids	Quinolizidine alkaloids	f		Super Natural II
CNP0141324.0	20	O=C(NC1=NC=CS1)C1(C2=CC=CC=C2)CCOCC1	InChI=1S/C15H16N2O2S/c18-13(17-14-16-8-11-20-14)15(6-9-19-10-7-15)12-4-2-1-3-5-12/h1-5,8,11H,6-7,9-10H2,(H,16,17,18)	IZNBUCGVELPOFW-UHFFFAOYSA-N	4-phenyl-N-(1,3-thiazol-2-yl)oxane-4-carboxamide	4-phenyl-~{N}-thiazol-2-yl-tetrahydropyran-4-carboxamide	36	20	288.37	288.093	C15H16N2O2S	2.83	51.22	3	4	1	4	1	0	2	0.94	0	0.33	3	250.84	f	f	f	n1ccsc1NCC2(c3ccccc3)CCOCC2	-1.71	Benzene and substituted derivatives	Phenylacetamides	Benzenoids	Phenylacetamides	Alkaloids			f		InterBioScreen Ltd|Super Natural II		912906-13-9|4-phenyl-N-(1|3-thiazol-2-yl)tetrahydro-2H-pyran-4-carboxamide|EiM08-22692|STK976865|AKOS016400192|Z391941924	912906-13-9
CNP0161299.2	20	COC1=CC([C@@H]2COC3=CC(O)=CC=C3C2)=CC=C1O	InChI=1S/C16H16O4/c1-19-16-7-10(3-5-14(16)18)12-6-11-2-4-13(17)8-15(11)20-9-12/h2-5,7-8,12,17-18H,6,9H2,1H3/t12-/m0/s1	BMADVHDZKAZTNF-LBPRGKRZSA-N		(3~{R})-3-(4-hydroxy-3-methoxy-phenyl)chroman-7-ol	36	20	272.3	272.105	C16H16O4	2.83	58.92	2	4	2	4	2	0	2	0.88	0	0.25	3	NA	f	f	f	O1c2ccccc2CC(c3ccccc3)C1	1.3	Isoflavonoids	O-methylated isoflavonoids	Phenylpropanoids and polyketides	3'-O-methylated isoflavonoids	Shikimates and Phenylpropanoids	Isoflavonoids	Isoflavanones	f		Super Natural II
CNP0370867.1	20	C[C@H](SCC1=CC=C(C(=O)O)O1)C1=CC=C(C(=O)O)O1	InChI=1S/C13H12O6S/c1-7(9-4-5-11(19-9)13(16)17)20-6-8-2-3-10(18-8)12(14)15/h2-5,7H,6H2,1H3,(H,14,15)(H,16,17)/t7-/m0/s1	RFLGNUWEEVPNCG-ZETCQYMHSA-N		5-[[(1~{S})-1-(5-carboxy-2-furyl)ethyl]sulfanylmethyl]furan-2-carboxylic acid	32	20	296.3	296.035	C13H12O6S	3.26	100.88	6	5	2	5	2	0	2	0.84	0	0.23	2	NA	f	f	f	o1cccc1CSCc2occc2	-0.67	Furans	Furoic acid and derivatives	Organoheterocyclic compounds	Furoic acids	Polyketides	Cyclic polyketides	Furans	f		Super Natural II
CNP0459218.1	20	CC(C)=CC[C@@]12CC(=O)N(C)[C@@H]1NC1=CC=CC=C12	InChI=1S/C16H20N2O/c1-11(2)8-9-16-10-14(19)18(3)15(16)17-13-7-5-4-6-12(13)16/h4-8,15,17H,9-10H2,1-3H3/t15-,16-/m0/s1	NUSDHFWKAARFKX-HOTGVXAUSA-N		(3~{a}~{S},8~{b}~{S})-3-methyl-8~{b}-(3-methylbut-2-enyl)-3~{a},4-dihydro-1~{H}-pyrrolo[2,3-b]indol-2-one	39	19	256.35	256.158	C16H20N2O	2.89	32.34	2	2	1	2	1	0	1	0.83	0	0.44	3	NA	f	f	f	c1ccc2c(c1)NC3NCCC23	1.76	Indoles and derivatives	Pyrroloindoles	Organoheterocyclic compounds	Pyrroloindoles	Alkaloids	Tryptophan alkaloids	Quinoline alkaloids	f	Flustra foliacea	CMNPD	10.1039/np9971400259	debromoflustramide E
CNP0521693.0	20	CC(COC1=CC=CC2=C1COC2CC(=O)O)C(=O)O	InChI=1S/C14H16O6/c1-8(14(17)18)6-19-11-4-2-3-9-10(11)7-20-12(9)5-13(15)16/h2-4,8,12H,5-7H2,1H3,(H,15,16)(H,17,18)	KVXHXDMSOQZQEM-UHFFFAOYSA-N	Niveoglaucin B	3-[[1-(carboxymethyl)-1,3-dihydroisobenzofuran-4-yl]oxy]-2-methyl-propanoic acid	36	20	280.28	280.095	C14H16O6	1.83	93.06	6	4	2	4	2	0	1	0.83	0	0.43	2	NA	f	f	f	O1Cc2ccccc2C1	0.75	Isocoumarans	Isocoumarans	Organoheterocyclic compounds	Isocoumarans	Polyketides	Cyclic polyketides	Phthalide derivatives	f	Aspergillus niveoglaucus	NPAtlas	10.1080/14786419.2018.1547293	Niveoglaucin B
CNP0533269.1	20	COC1=CC=CC2=C1C(=O)O[C@H]2C1=C(O)C=CC2=C1C(=O)C[C@@H](C)[C@@H]2O	InChI=1S/C20H18O6/c1-9-8-13(22)15-10(18(9)23)6-7-12(21)17(15)19-11-4-3-5-14(25-2)16(11)20(24)26-19/h3-7,9,18-19,21,23H,8H2,1-2H3/t9-,18+,19-/m1/s1	SVXYXQNNNSZDAR-RFOWDYPYSA-N	Donghaecyclinone B	(3~{R})-3-[(1~{S},2~{R})-1,6-dihydroxy-2-methyl-4-oxo-tetralin-5-yl]-7-methoxy-3~{H}-isobenzofuran-1-one	44	26	354.36	354.11	C20H18O6	2.92	93.06	2	6	2	6	2	0	2	0.81	0	0.3	4	NA	f	f	f	O1Cc2ccccc2C1c3cccc4c3CCCC4	1.42	Benzofurans	Benzofuranones	Organoheterocyclic compounds	Benzofuranones	Polyketides	Polycyclic aromatic polyketides	Angucyclines	f	Streptomyces sp. SUD119	NPAtlas|Supernatural3	10.3390/md18020121	CHEBI:209725|(3R)-3-(5S|6R)-2|5-dihydroxy-6-methyl-8-oxo-6|7-dihydro-5H-naphthalen-1-yl-7-methoxy-3H-2-benzouran-1-one|Donghaecyclinone B
CNP0548860.0	20	COC1=CC=C(CC(=O)N=C2C=C(C)ON2)C=C1OC	InChI=1S/C14H16N2O4/c1-9-6-13(16-20-9)15-14(17)8-10-4-5-11(18-2)12(7-10)19-3/h4-7H,8H2,1-3H3,(H,15,16,17)	WMBRNCPLZVFMRQ-UHFFFAOYSA-N	NPD8768	2-(3,4-dimethoxyphenyl)-~{N}-(5-methylisoxazol-3-ylidene)acetamide	36	20	276.29	276.111	C14H16N2O4	1.6	76.82	4	4	1	4	1	0	2	0.92	0	0.29	2	NA	f	f	f	N(=C1C=CON1)CCc2ccccc2	-0.58	Benzene and substituted derivatives	Phenylacetamides	Benzenoids	Phenylacetamides				f		NPEdia		NPD8768
CNP0555824.0	20	CC1=CC(C)=[N+](CCC2=CC=C(S(N)(=O)=O)C=C2)C(C)=C1	InChI=1S/C16H21N2O2S/c1-12-10-13(2)18(14(3)11-12)9-8-15-4-6-16(7-5-15)21(17,19)20/h4-7,10-11H,8-9H2,1-3H3,(H2,17,19,20)/q+1	UXBCHTZINZNVRG-UHFFFAOYSA-N	1-N-(4-SULFAMOYLPHENYL-ETHYL)-2,4,6-TRIMETHYLPYRIDINIUM	4-[2-(2,4,6-trimethylpyridin-1-ium-1-yl)ethyl]benzenesulfonamide	42	21	305.42	305.132	[C16H21N2O2S]+	1.79	64.04	4	2	1	2	1	0	2	0.88	1	0.31	2	NA	f	f	f	c1ccc(cc1)CCn2ccccc2	-0.81	Benzene and substituted derivatives	Benzenesulfonamides	Benzenoids	Benzenesulfonamides	Alkaloids			f		DrugBankNP		1-{2-4-(AMINOSULFONYL)PHENYLETHYL}-2|4|6-TRIMETHYLPYRIDINIUM|CHEMBL352535|pyridinium deriv. 10|PIU|CHEMBL1184499|SCHEMBL23306693|BDBM11641|DB04763|PD006413|NS00070807|Q27095499|2|4|6-trimethyl-1-2-(4-sulfamoylphenyl)ethylpyridinium|1-N-(4-sulfamoylphenyl-ethyl)-2|4|6-trimethylpyridiniumperchlorate|2|4|6-trimethyl-1-2-(4-sulfamoylphenyl)ethylpyridin-1-ium perchlorate
CNP0237046.0	15.01	COC1=CC2=C(C(OC)=C1O)C1OC(C3=CC4=C(OCO4)C(OC)=C23)C(C)C1C	InChI=1S/C22H24O7/c1-9-10(2)19-16-11(6-13(24-3)17(23)21(16)25-4)15-12(18(9)29-19)7-14-20(22(15)26-5)28-8-27-14/h6-7,9-10,18-19,23H,8H2,1-5H3	QITMVOBKZVSKFM-UHFFFAOYSA-N		9,13,15-trimethoxy-18,19-dimethyl-5,7,20-trioxapentacyclo[15.2.1.0^{2,10}.0^{4,8}.0^{11,16}]icosa-2,4(8),9,11(16),12,14-hexaen-14-ol	53	29	400.43	400.152	C22H24O7	4.21	75.61	3	7	1	7	1	0	2	0.83	0	0.46	5	NA	f	f	f	O1c2cc3-c4ccccc4C5OC(c3cc2OC1)CC5	1.85	Dibenzocyclooctadiene lignans	Dibenzocyclooctadiene lignans	Lignans, neolignans and related compounds	Dibenzocyclooctadiene lignans	Shikimates and Phenylpropanoids	Lignans	Dibenzocyclooctadienes lignans	f		UNPD (Universal Natural Products Database)
CNP0370867.2	7.07	C[C@@H](SCC1=CC=C(C(=O)O)O1)C1=CC=C(C(=O)O)O1	InChI=1S/C13H12O6S/c1-7(9-4-5-11(19-9)13(16)17)20-6-8-2-3-10(18-8)12(14)15/h2-5,7H,6H2,1H3,(H,14,15)(H,16,17)/t7-/m1/s1	RFLGNUWEEVPNCG-SSDOTTSWSA-N		5-[[(1~{R})-1-(5-carboxy-2-furyl)ethyl]sulfanylmethyl]furan-2-carboxylic acid	32	20	296.3	296.035	C13H12O6S	3.26	100.88	6	5	2	5	2	0	2	0.84	0	0.23	2	NA	f	f	f	o1cccc1CSCc2occc2	-0.67	Furans	Furoic acid and derivatives	Organoheterocyclic compounds	Furoic acids	Polyketides	Cyclic polyketides	Furans	f		Super Natural II
CNP0487159.1	6.36	CC1(C)O[C@H]2[C@H](O1)[C@H](N1C=NC3=C(O)N=CN=C31)O[C@H]2CSC#N	InChI=1S/C14H15N5O4S/c1-14(2)22-9-7(3-24-4-15)21-13(10(9)23-14)19-6-18-8-11(19)16-5-17-12(8)20/h5-7,9-10,13H,3H2,1-2H3,(H,16,17,20)/t7-,9+,10-,13+/m0/s1	UJZXMKHHQDKVRF-ZLGIUQBVSA-N	[(3aS,4R,6R,6aS)-2,2-dimethyl-4-(6-oxo-1H-purin-9-yl)-3a,4,6,6a-tetrahydrofuro[3,4-d][1,3]dioxol-6-yl]methyl thiocyanate	[(3~{a}~{S},4~{R},6~{R},6~{a}~{S})-4-(6-hydroxypurin-9-yl)-2,2-dimethyl-3~{a},4,6,6~{a}-tetrahydrofuro[3,4-d][1,3]dioxol-6-yl]methyl thiocyanate	39	24	349.37	349.084	C14H15N5O4S	1.16	115.31	3	10	1	10	1	0	2	0.81	0	0.57	4	NA	f	f	f	n1cnc2c(ncn2C3OCC4OCOC34)c1	0.37	Imidazopyrimidines	Purines and purine derivatives	Organoheterocyclic compounds	Purines and purine derivatives				f		Supernatural3		(3aS|4R|6R|6aS)-2|2-dimethyl-4-(6-oxo-1H-purin-9-yl)-3a|4|6|6a-tetrahydrofuro3|4-d1|3dioxol-6-ylmethyl thiocyanate
CNP0511372.0	6.25	CC1=CC=CC(C=C2OC3=CC(OCC(N)=O)=CC=C3C2=O)=C1	InChI=1S/C18H15NO4/c1-11-3-2-4-12(7-11)8-16-18(21)14-6-5-13(9-15(14)23-16)22-10-17(19)20/h2-9H,10H2,1H3,(H2,19,20)	OEXUTSTWZUCIEJ-UHFFFAOYSA-N		2-[2-(m-tolylmethylene)-3-oxo-benzofuran-6-yl]oxyacetamide	38	23	309.32	309.1	C18H15NO4	2.48	78.62	4	4	1	4	1	0	2	0.88	0	0.11	3	273.52	f	f	f	O1c2ccccc2CC1=Cc3ccccc3	-0.87	Aurone flavonoids	Aurone flavonoids	Phenylpropanoids and polyketides	Aurone flavonoids	Shikimates and Phenylpropanoids	Flavonoids	Aurones	f		Supernatural3		2-2-(3-Methylphenyl)methylidene-3-oxo-1-benzofuran-6-yloxyacetamide
CNP0429889.1	5.93	CC[C@H](C)CCC1=CC(O)=C(C)C(=O)O1	InChI=1S/C12H18O3/c1-4-8(2)5-6-10-7-11(13)9(3)12(14)15-10/h7-8,13H,4-6H2,1-3H3/t8-/m0/s1	IHTSJVCQAKTIMC-QMMMGPOBSA-N	Violapyrone J	4-hydroxy-3-methyl-6-[(3~{S})-3-methylpentyl]pyran-2-one	33	15	210.27	210.126	C12H18O3	2.63	50.44	4	3	1	3	1	0	1	0.83	0	0.58	1	NA	f	f	f	O1C=CC=CC1	1.45	Pyrans	Pyranones and derivatives	Organoheterocyclic compounds	Pyranones and derivatives	Polyketides	Cyclic polyketides	2-pyrone derivatives	f	Streptomyces coelicolor M1146	StreptomeDB	10.1186/s12934-018-0908-9	CHEBI:217894|4-hydroxy-3-methyl-6-(3-methylpentyl)pyran-2-one|Violapyrone O
CNP0191821.1	5.81	CNC(=O)[C@@H]1CC2=CC(OC)=C(OC)C=C2CN1C(=O)C1=C(C)C=C(C)NC1=O	InChI=1S/C21H25N3O5/c1-11-6-12(2)23-20(26)18(11)21(27)24-10-14-9-17(29-5)16(28-4)8-13(14)7-15(24)19(25)22-3/h6,8-9,15H,7,10H2,1-5H3,(H,22,25)(H,23,26)/t15-/m0/s1	OWIMEGQQOIBKIK-HNNXBMFYSA-N	STL544253	(3~{S})-2-(4,6-dimethyl-2-oxo-1~{H}-pyridine-3-carbonyl)-6,7-dimethoxy-~{N}-methyl-3,4-dihydro-1~{H}-isoquinoline-3-carboxamide	54	29	399.45	399.179	C21H25N3O5	1.32	100.73	4	5	2	5	2	0	2	0.81	0	0.38	3	359.96	f	f	f	c1ccc2c(c1)CN(CC3=CC=CNC3)CC2	-0.69	Carboxylic acids and derivatives	Amino acids, peptides, and analogues	Organic acids and derivatives	Alpha amino acid amides	Alkaloids			f		InterBioScreen Ltd		AKOS032449970|AKOS037499649|(3S)-2-(2-hydroxy-4|6-dimethylpyridin-3-yl)carbonyl-6|7-dimethoxy-N-methyl-1|2|3|4-tetrahydroisoquinoline-3-carboxamide|(S)-2-(4|6-dimethyl-2-oxo-1|2-dihydropyridine-3-carbonyl)-6|7-dimethoxy-N-methyl-1|2|3|4-tetrahydroisoquinoline-3-carboxamide
CNP0563112.0	5.68	CN1C(C(=O)NC2=CC=CC(Cl)=C2Cl)=CC(=O)N(C)C1=O	InChI=1S/C13H11Cl2N3O3/c1-17-9(6-10(19)18(2)13(17)21)12(20)16-8-5-3-4-7(14)11(8)15/h3-6H,1-2H3,(H,16,20)	NFONLRGUULXOML-UHFFFAOYSA-N	N-(2,3-dichlorophenyl)-1,3-dimethyl-2,6-dioxo-1,2,3,6-tetrahydropyrimidine-4-carboxamide	~{N}-(2,3-dichlorophenyl)-1,3-dimethyl-2,6-dioxo-pyrimidine-4-carboxamide	32	21	328.16	327.018	C13H11Cl2N3O3	1.64	73.1	2	5	1	5	1	0	2	0.91	0	0.15	2	NA	f	f	f	c1ccc(cc1)NCC2=CCNCN2	-1.62	Benzene and substituted derivatives	Anilides	Benzenoids	Aromatic anilides	Alkaloids	Pseudoalkaloids	Purine alkaloids	f		ZINC NP		STK737048|AKOS000643940|N-(2|3-DICHLOROPHENYL)-1|3-DIMETHYL-2|6-DIOXO-1|2|3|6-TETRAHYDRO-4-PYRIMIDINECARBOXAMIDE
CNP0330770.1	5.53	C[C@@]12CNC[C@@](C3=CC=CC=C3)(CN(CC3=CC=CC=C3)C1)[C@H]2O	InChI=1S/C21H26N2O/c1-20-13-22-14-21(19(20)24,18-10-6-3-7-11-18)16-23(15-20)12-17-8-4-2-5-9-17/h2-11,19,22,24H,12-16H2,1H3/t19-,20+,21-/m0/s1	JWSPFVDKCPXUQZ-HBMCJLEFSA-N		(1~{R},5~{S},9~{S})-3-benzyl-1-methyl-5-phenyl-3,7-diazabicyclo[3.3.1]nonan-9-ol	50	24	322.45	322.205	C21H26N2O	2.41	35.5	3	3	2	3	2	0	2	0.91	0	0.43	4	310.39	f	f	f	c1ccc(cc1)CN2CC3CNCC(c4ccccc4)(C2)C3	0.33	Piperidines	Benzylpiperidines	Organoheterocyclic compounds	N-benzylpiperidines	Alkaloids			f		InterBioScreen Ltd|Super Natural II
CNP0482515.1	4.95	COC[C@@H]1C[C@H](N2C=C(NC(=O)C3CC3)C=N2)CN1C1CCOCC1	InChI=1S/C18H28N4O3/c1-24-12-17-8-16(11-21(17)15-4-6-25-7-5-15)22-10-14(9-19-22)20-18(23)13-2-3-13/h9-10,13,15-17H,2-8,11-12H2,1H3,(H,20,23)/t16-,17-/m0/s1	JSMQDSISQPQIKM-IRXDYDNUSA-N		~{N}-[1-[(3~{S},5~{S})-5-(methoxymethyl)-1-tetrahydropyran-4-yl-pyrrolidin-3-yl]pyrazol-4-yl]cyclopropanecarboxamide	53	25	348.45	348.216	C18H28N4O3	1.67	68.62	6	6	1	6	1	0	1	0.85	0	0.78	4	NA	f	f	f	n1cc(cn1C2CN(CC2)C3CCOCC3)NCC4CC4	-1.29	Organonitrogen compounds	N-arylamides	Organic nitrogen compounds	N-arylamides	Alkaloids	Lysine alkaloids	Quinolizidine alkaloids	f		Supernatural3		N-1-(3S|5S)-5-(methoxymethyl)-1-(oxan-4-yl)pyrrolidin-3-ylpyrazol-4-ylcyclopropanecarboxamide
CNP0603701.1	4.9	CO[C@@H]1C(=O)N(CC2=CC=CC=C2)[C@@H]2CN(C(=O)C3CCC3)C[C@H]12	InChI=1S/C19H24N2O3/c1-24-17-15-11-20(18(22)14-8-5-9-14)12-16(15)21(19(17)23)10-13-6-3-2-4-7-13/h2-4,6-7,14-17H,5,8-12H2,1H3/t15-,16+,17-/m0/s1	QEISUIBTGFMSGO-BBWFWOEESA-N		(3~{S},3~{a}~{S},6~{a}~{S})-1-benzyl-5-(cyclobutanecarbonyl)-3-methoxy-3~{a},4,6,6~{a}-tetrahydro-3~{H}-pyrrolo[3,4-b]pyrrol-2-one	48	24	328.41	328.179	C19H24N2O3	1.67	49.85	4	3	0	3	0	0	1	0.84	0	0.58	4	309.1	f	f	f	c1ccc(cc1)CN2CCC3CN(CC4CCC4)CC23	-0.41	Pyrrolidines	N-acylpyrrolidines	Organoheterocyclic compounds	N-acylpyrrolidines	Alkaloids			f		Supernatural3		(3S|3aS|6aS)-1-benzyl-5-(cyclobutanecarbonyl)-3-methoxy-3a|4|6|6a-tetrahydro-3H-pyrrolo3|4-bpyrrol-2-one
CNP0517078.1	4.78	CC(C)NC(=O)[C@@H]1CC2=C(CN1CC1CC1)N=CN2	InChI=1S/C14H22N4O/c1-9(2)17-14(19)13-5-11-12(16-8-15-11)7-18(13)6-10-3-4-10/h8-10,13H,3-7H2,1-2H3,(H,15,16)(H,17,19)/t13-/m0/s1	CCWYEPYNBXTQPR-ZDUSSCGKSA-N	(6S)-5-(cyclopropylmethyl)-N-propan-2-yl-3,4,6,7-tetrahydroimidazo[4,5-c]pyridine-6-carboxamide	(6~{S})-5-(cyclopropylmethyl)-~{N}-isopropyl-1,4,6,7-tetrahydroimidazo[4,5-c]pyridine-6-carboxamide	41	19	262.36	262.179	C14H22N4O	1.07	61.02	4	3	2	3	2	0	1	0.85	0	0.71	3	NA	f	f	f	N1=C[N]C2=C1CN(CC2)CC3CC3	-1.1	Carboxylic acids and derivatives	Amino acids, peptides, and analogues	Organic acids and derivatives	Alpha amino acid amides	Alkaloids	Pseudoalkaloids		f		Supernatural3		(6S)-5-(cyclopropylmethyl)-N-propan-2-yl-3|4|6|7-tetrahydroimidazo4|5-cpyridine-6-carboxamide
CNP0414682.1	4.39	CC1=CN([C@H]2[C@@H]3OCC(O3)[C@@H](NCCC(C)(C)C)[C@@H]2O)N=C1	InChI=1S/C16H27N3O3/c1-10-7-18-19(8-10)13-14(20)12(11-9-21-15(13)22-11)17-6-5-16(2,3)4/h7-8,11-15,17,20H,5-6,9H2,1-4H3/t11?,12-,13-,14+,15-/m1/s1	SAOQHYZQBUHABW-HKJOBYGYSA-N	(2S,3S,4R,5R)-2-(3,3-dimethylbutylamino)-4-(4-methylpyrazol-1-yl)-6,8-dioxabicyclo[3.2.1]octan-3-ol	(2~{S},3~{S},4~{R},5~{R})-2-(3,3-dimethylbutylamino)-4-(4-methylpyrazol-1-yl)-6,8-dioxabicyclo[3.2.1]octan-3-ol	49	22	309.41	309.205	C16H27N3O3	1.24	68.54	4	6	2	6	2	0	1	0.88	0	0.81	3	NA	f	f	f	n1cccn1C2CCC3OC2OC3	-0.13	Oxepanes	Oxepanes	Organoheterocyclic compounds	Oxepanes	Alkaloids			f		ZINC NP
CNP0389612.2	3.5	COC1=CC=CC(CNC(=O)[C@@H]2CC3=CC=CC=C3CN2)=C1	InChI=1S/C18H20N2O2/c1-22-16-8-4-5-13(9-16)11-20-18(21)17-10-14-6-2-3-7-15(14)12-19-17/h2-9,17,19H,10-12H2,1H3,(H,20,21)/t17-/m0/s1	UNBWKFSGQJCISE-KRWDZBQOSA-N	STL530344	(3~{S})-~{N}-[(3-methoxyphenyl)methyl]-1,2,3,4-tetrahydroisoquinoline-3-carboxamide	42	22	296.37	296.152	C18H20N2O2	2.03	50.36	4	3	2	3	2	0	2	0.91	0	0.28	3	NA	f	f	f	c1ccc(cc1)CNCC2NCc3ccccc3C2	-0.54	Carboxylic acids and derivatives	Amino acids, peptides, and analogues	Organic acids and derivatives	Alpha amino acid amides	Alkaloids			f		Super Natural II		AKOS037495802|(3S)-N-(3-methoxybenzyl)-1|2|3|4-tetrahydroisoquinoline-3-carboxamide
CNP0006946.1	2.91	CN(C)CC(=O)N1C[C@@H]2C[C@H](C1)C1=C(C3=CN=CN=C3)C=CC(=O)N1C2	InChI=1S/C19H23N5O2/c1-22(2)11-18(26)23-8-13-5-14(10-23)19-16(15-6-20-12-21-7-15)3-4-17(25)24(19)9-13/h3-4,6-7,12-14H,5,8-11H2,1-2H3/t13-,14+/m0/s1	CYILRMNSPHLFMP-UONOGXRCSA-N		(1~{R},9~{S})-11-[2-(dimethylamino)acetyl]-3-pyrimidin-5-yl-7,11-diazatricyclo[7.3.1.0^{2,7}]trideca-2,4-dien-6-one	49	26	353.43	353.185	C19H23N5O2	0.81	71.33	3	6	0	6	0	0	2	0.82	0	0.47	4	NA	f	f	f	n1cncc(c1)C=2C=CCN3C2C4CNCC(C3)C4	-1.12	Lupin alkaloids	Cytisine and derivatives	Alkaloids and derivatives	Cytisine and derivatives	Alkaloids	Lysine alkaloids	Pyridine alkaloids	f		Super Natural II|ZINC NP
CNP0007958.1	2.91	C[C@H](O)C1=C(C(=O)N2CCOCC2)C(C2=CC=CC=C2)=NO1	InChI=1S/C16H18N2O4/c1-11(19)15-13(16(20)18-7-9-21-10-8-18)14(17-22-15)12-5-3-2-4-6-12/h2-6,11,19H,7-10H2,1H3/t11-/m0/s1	QALMTDYHUQDIPJ-NSHDSACASA-N	NCGC00421768-01	[5-[(1~{S})-1-hydroxyethyl]-3-phenyl-isoxazol-4-yl]-morpholino-methanone	40	22	302.33	302.127	C16H18N2O4	1.87	75.8	3	5	1	5	1	0	2	0.94	0	0.38	3	NA	f	f	f	n1occ(c1-c2ccccc2)CN3CCOCC3	-1.32	Oxazinanes	Morpholines	Organoheterocyclic compounds	Morpholine carboxylic acids and derivatives	Alkaloids			f		ZINC NP
CNP0271051.0	2.91	COC(=O)C1=COC=CC2=C1C(=O)C1=C(O)C=C(C)C=C1O2	InChI=1S/C16H12O6/c1-8-5-10(17)14-12(6-8)22-11-3-4-21-7-9(16(19)20-2)13(11)15(14)18/h3-7,17H,1-2H3	NIGWURVKGDGBRS-UHFFFAOYSA-N	Isofusidienol A	methyl 10-hydroxy-8-methyl-11-oxo-oxepino[4,5-b]chromene-1-carboxylate	34	22	300.27	300.063	C16H12O6	2.32	85.97	1	6	1	6	1	0	2	0.81	0	0.13	3	NA	f	f	f	O1C=CC=2Oc3ccccc3CC2C=C1	1.54	Benzopyrans	1-benzopyrans	Organoheterocyclic compounds	Chromones	Polyketides	Chromanes	Chromones	f	Chalara sp. 6661	NPAtlas|Super Natural II|UNPD (Universal Natural Products Database)	10.1002/ejoc.200700839	1032392-18-9|methyl 10-hydroxy-8-methyl-11-oxooxepino4|5-bchromene-1-carboxylate|CHEBI:205517|DTXSID701017786|NS00134349|Isofusidienol A
CNP0279210.3	2.91	CO[C@@H]1C=C[C@@]23C4=CC5=C(C=C4[C@H](OC)N(C[C@@H]2O)[C@H]3C1)OCO5	InChI=1S/C18H21NO5/c1-21-10-3-4-18-12-7-14-13(23-9-24-14)6-11(12)17(22-2)19(8-16(18)20)15(18)5-10/h3-4,6-7,10,15-17,20H,5,8-9H2,1-2H3/t10-,15+,16+,17+,18+/m1/s1	UTDHPQRGDUUFNN-GTQNRYLJSA-N		(1~{S},11~{S},13~{S},15~{S},18~{R})-11,15-dimethoxy-5,7-dioxa-12-azapentacyclo[10.5.2.0^{1,13}.0^{2,10}.0^{4,8}]nonadeca-2,4(8),9,16-tetraen-18-ol	45	24	331.37	331.142	C18H21NO5	1.33	60.39	2	6	1	6	1	0	1	0.83	0	0.56	5	NA	f	f	f	O1c2cc3c(cc2OC1)C45C=CCCC5N(C3)CC4	2.42	Amaryllidaceae alkaloids	Crinine- and Haemanthamine-type amaryllidaceae alkaloids	Alkaloids and derivatives	Crinine- and Haemanthamine-type amaryllidaceae alkaloids	Alkaloids	Tyrosine alkaloids	Amarylidaceae alkaloids	f		Super Natural II
CNP0390668.2	2.91	CC1(C)C[C@@H](C(=O)NCC[C@@H](C2=CC=CC=C2)C2=CC=CO2)CCO1	InChI=1S/C21H27NO3/c1-21(2)15-17(11-14-25-21)20(23)22-12-10-18(19-9-6-13-24-19)16-7-4-3-5-8-16/h3-9,13,17-18H,10-12,14-15H2,1-2H3,(H,22,23)/t17-,18-/m0/s1	ARBAYEJQTAMILF-ROUUACIJSA-N		(4~{S})-~{N}-[(3~{S})-3-(2-furyl)-3-phenyl-propyl]-2,2-dimethyl-tetrahydropyran-4-carboxamide	52	25	341.45	341.199	C21H27NO3	4.12	51.47	6	3	1	3	1	0	2	0.86	0	0.48	3	NA	f	f	f	o1cccc1C(c2ccccc2)CCNCC3CCOCC3	-0.6	Oxanes	Oxanes	Organoheterocyclic compounds	Oxanes				f		Super Natural II
CNP0530495.0	2.91	CC1=C(C(C)C2=CC=CC(OC3=CC=CC=C3)=C2)OC2C(O)CCN2C1=O	InChI=1S/C22H23NO4/c1-14(20-15(2)21(25)23-12-11-19(24)22(23)27-20)16-7-6-10-18(13-16)26-17-8-4-3-5-9-17/h3-10,13-14,19,22,24H,11-12H2,1-2H3	JEMRWTBDJCHWAI-UHFFFAOYSA-N	8-hydroxy-3-methyl-2-[1-(3-phenoxyphenyl)ethyl]-6,7,8,8a-tetrahydropyrrolo[2,1-b][1,3]oxazin-4-one	8-hydroxy-3-methyl-2-[1-(3-phenoxyphenyl)ethyl]-6,7,8,8~{a}-tetrahydropyrrolo[2,1-b][1,3]oxazin-4-one	50	27	365.43	365.163	C22H23NO4	3.81	59	4	4	1	4	1	0	2	0.9	0	0.32	4	NA	f	f	f	O(c1ccccc1)c2cccc(c2)CC=3OC4N(CC3)CCC4	0.28	Benzene and substituted derivatives	Diphenylethers	Benzenoids	Diphenylethers				f	Penicillium brevicompactum	NPASS		CHEMBL2269638|BDBM50488034
CNP0303287.1	2.78	C1=CN=C2N=C([C@H]3CCN(C4CCCCC4)C3)NC2=C1	InChI=1S/C16H22N4/c1-2-5-13(6-3-1)20-10-8-12(11-20)15-18-14-7-4-9-17-16(14)19-15/h4,7,9,12-13H,1-3,5-6,8,10-11H2,(H,17,18,19)/t12-/m0/s1	LBLHUBSYFRKPSW-LBPRGKRZSA-N	NCGC00421711-01	2-[(3~{S})-1-cyclohexylpyrrolidin-3-yl]-1~{H}-imidazo[4,5-b]pyridine	42	20	270.38	270.184	C16H22N4	3.08	44.81	2	3	1	3	1	0	2	0.91	0	0.63	4	NA	f	f	f	n1cccc2[N]C(=Nc12)C3CN(CC3)C4CCCCC4	-1.2	Imidazopyridines	Imidazopyridines	Organoheterocyclic compounds	Imidazopyridines	Alkaloids	Lysine alkaloids	Quinolizidine alkaloids	f		ZINC NP
CNP0551276.1	1.86	COC1=CC2=C(C=C1OC)[C@H](C1=CC=CC=C1Cl)NCC2	InChI=1S/C17H18ClNO2/c1-20-15-9-11-7-8-19-17(13(11)10-16(15)21-2)12-5-3-4-6-14(12)18/h3-6,9-10,17,19H,7-8H2,1-2H3/t17-/m0/s1	YMMCFCFPDSAPLT-KRWDZBQOSA-N		(1~{R})-1-(2-chlorophenyl)-6,7-dimethoxy-1,2,3,4-tetrahydroisoquinoline	39	21	303.79	303.103	C17H18ClNO2	3.59	30.49	3	3	1	3	1	0	2	0.94	0	0.29	3	NA	f	f	f	c1ccc(cc1)C2NCCc3ccccc32	0.06	Tetrahydroisoquinolines	1-phenyltetrahydroisoquinolines	Organoheterocyclic compounds	1-phenyltetrahydroisoquinolines	Alkaloids	Tyrosine alkaloids	Isoquinoline alkaloids	f		Supernatural3		(1R)-1-(2-chlorophenyl)-6|7-dimethoxy-1|2|3|4-tetrahydroisoquinoline
CNP0144536.1	1.74	CO[C@@](C)(COC(=O)C(C)C)C1=CC=C(C)C=C1O	InChI=1S/C15H22O4/c1-10(2)14(17)19-9-15(4,18-5)12-7-6-11(3)8-13(12)16/h6-8,10,16H,9H2,1-5H3/t15-/m0/s1	JUQOFHFHZAKXEM-HNNXBMFYSA-N		[(2~{R})-2-(2-hydroxy-4-methyl-phenyl)-2-methoxy-propyl] 2-methylpropanoate	41	19	266.34	266.152	C15H22O4	2.76	55.76	5	4	1	4	1	0	1	0.83	0	0.53	1	260.17	f	f	f	c1ccccc1	1.12	Benzene and substituted derivatives	Benzylethers	Benzenoids	Benzylethers	Terpenoids	Sesquiterpenoids	Bisabolane sesquiterpenoids	f	Achillea pannonica|Alloascoidea hylecoeti|Annulusmagnus triseptatus|Anthocercis genistoides|Aphanamixis polystachya|Armillaria tabescens|Asclepias speciosa|Callicarpa bodinieri|Citrus aurantiifolia|Corydalis flabellata|Crocus asturicus|Cyerce cristallina|Dichapetalum madagascariense|Diospyros crassiflora|Doriopsilla albopunctata|Echites hirsuta|Epimedium versicolor|Erica carnea|Eupatorium cannabi…	CMAUP (cCollective molecular activities of useful plants)|NPASS|Super Natural II
CNP0014471.1	1.69	COCCN1C(=O)[C@@H]2C[C@@H](CN2C(C)C)OC2=CC=CC=C21	InChI=1S/C17H24N2O3/c1-12(2)19-11-13-10-15(19)17(20)18(8-9-21-3)14-6-4-5-7-16(14)22-13/h4-7,12-13,15H,8-11H2,1-3H3/t13-,15-/m0/s1	BSHMBUICKMMHPB-ZFWWWQNUSA-N	NCGC00393788-01	(1~{S},11~{S})-12-isopropyl-9-(2-methoxyethyl)-2-oxa-9,12-diazatricyclo[9.2.1.0^{3,8}]tetradeca-3,5,7-trien-10-one	46	22	304.39	304.179	C17H24N2O3	1.91	42.01	4	4	0	4	0	0	1	0.85	0	0.59	3	NA	f	f	f	O1c2ccccc2NCC3NCC1C3	-0.42	Carboxylic acids and derivatives	Amino acids, peptides, and analogues	Organic acids and derivatives	Alpha amino acids	Alkaloids			f		ZINC NP
CNP0371941.2	1.66	COCCN1C([C@@H](C)O)=NC2=CC=CC=C21	InChI=1S/C12H16N2O2/c1-9(15)12-13-10-5-3-4-6-11(10)14(12)7-8-16-2/h3-6,9,15H,7-8H2,1-2H3/t9-/m1/s1	PXFKEENUHONSOL-SECBINFHSA-N		(1~{R})-1-[1-(2-methoxyethyl)benzimidazol-2-yl]ethanol	32	16	220.27	220.121	C12H16N2O2	1.74	47.28	4	4	1	4	1	0	2	0.85	0	0.42	2	NA	f	f	f	[N]1C=Nc2ccccc12	-1.48	Benzimidazoles	Benzimidazoles	Organoheterocyclic compounds	Benzimidazoles	Alkaloids	Anthranilic acid alkaloids		f		Super Natural II
CNP0582958.0	1.09	COC1=CC2=C(C=C1OCC(O)C(C)(C)OC)OC(=O)C=C2	InChI=1S/C16H20O6/c1-16(2,20-4)14(17)9-21-13-8-11-10(7-12(13)19-3)5-6-15(18)22-11/h5-8,14,17H,9H2,1-4H3	FGRJIXKDQBFFIZ-UHFFFAOYSA-N		7-(2-hydroxy-3-methoxy-3-methyl-butoxy)-6-methoxy-chromen-2-one	42	22	308.33	308.126	C16H20O6	1.97	78.13	6	6	1	6	1	0	2	0.82	0	0.44	2	277.06	f	f	f	O1c2ccccc2C=CC1	1.21	Coumarins and derivatives	Coumarins and derivatives	Phenylpropanoids and polyketides	Coumarins and derivatives	Shikimates and Phenylpropanoids	Coumarins	Simple coumarins	f		Supernatural3
CNP0341378.4	1	O=C([C@H]1CN2CC[C@@H]1C[C@@H]2CN1C=C(C2(O)CCCCC2)N=N1)N1CCOCC1	InChI=1S/C21H33N5O3/c27-20(24-8-10-29-11-9-24)18-14-25-7-4-16(18)12-17(25)13-26-15-19(22-23-26)21(28)5-2-1-3-6-21/h15-18,28H,1-14H2/t16-,17-,18+/m1/s1	JWVBLEKXBOYHHP-KURKYZTESA-N		[(3~{R},4~{R},6~{R})-6-[[4-(1-hydroxycyclohexyl)triazol-1-yl]methyl]quinuclidin-3-yl]-morpholino-methanone	62	29	403.53	403.258	C21H33N5O3	1	83.72	4	7	1	7	1	0	1	0.81	0	0.86	6	NA	f	f	f	n1nn(cc1C2CCCCC2)CC3N4CCC(C3)C(CN5CCOCC5)C4	-1.01	Piperidines	Piperidinecarboxylic acids and derivatives	Organoheterocyclic compounds	Piperidinecarboxamides	Alkaloids	Lysine alkaloids	Quinolizidine alkaloids	f		ZINC NP
CNP0150151.1	0.5	CN1C(=O)[C@@]2(CC3=CC=CC=C3)SS[C@]1(CO)C(=O)N2C	InChI=1S/C14H16N2O3S2/c1-15-12(19)14(9-17)16(2)11(18)13(15,20-21-14)8-10-6-4-3-5-7-10/h3-7,17H,8-9H2,1-2H3/t13-,14-/m1/s1	SJRIMIDQFZMJPZ-ZIAGYGMSSA-N	A26771A	(1~{R},4~{R})-1-benzyl-4-(hydroxymethyl)-5,7-dimethyl-2,3-dithia-5,7-diazabicyclo[2.2.2]octane-6,8-dione	37	21	324.43	324.06	C14H16N2O3S2	0.94	60.85	3	5	1	5	1	0	1	0.84	0	0.43	4	269.11	f	f	f	S1SC2(NCC1NC2)Cc3ccccc3	1.26	Diazinanes	Piperazines	Organoheterocyclic compounds	Epipolythiodioxopiperazines	Alkaloids	Peptide alkaloids	Thiodiketopiperazine alkaloids	f	Penicillium turbatum	KNApSaCK|NPAtlas|NPEdia|Super Natural II	10.7164/antibiotics.27.57	CHEBI:203748|(1R|4R)-1-benzyl-4-(hydroxymethyl)-5|7-dimethyl-2|3-dithia-5|7-diazabicyclo2.2.2octane-6|8-dione|A26771A
CNP0488188.1	0.4	CC1=CC=C2C(=C1)O[C@@]1(CO)[C@@H](Br)CC[C@@]21C	InChI=1S/C14H17BrO2/c1-9-3-4-10-11(7-9)17-14(8-16)12(15)5-6-13(10,14)2/h3-4,7,12,16H,5-6,8H2,1-2H3/t12-,13-,14-/m0/s1	RPZBACAXCJCNFA-IHRRRGAJSA-N		[(3~{S},3~{a}~{S},8~{b}~{S})-3-bromo-6,8~{b}-dimethyl-2,3-dihydro-1~{H}-cyclopenta[b]benzofuran-3~{a}-yl]methanol	34	17	297.19	296.041	C14H17BrO2	2.93	29.46	1	2	1	2	1	0	1	0.81	0	0.57	3	NA	f	f	f	O1c2ccccc2C3CCCC13	1.83	Coumarans	Coumarans	Organoheterocyclic compounds	Coumarans	Terpenoids	Sesquiterpenoids	Laurane sesquiterpenoids	f	Laurencia tristicha	Seaweed Metabolite Database (SWMD)|Supernatural3	10.1080/14786410802019309	(3S|3aS|8bS)-3-bromo-6|8b-dimethyl-2|3-dihydro-1H-cyclopentab1benzofuran-3a-ylmethanol
CNP0507791.0	0.29	CCCCC1(O)C2=CC=CC=C2C2=CC=CC=C21	InChI=1S/C17H18O/c1-2-3-12-17(18)15-10-6-4-8-13(15)14-9-5-7-11-16(14)17/h4-11,18H,2-3,12H2,1H3	MMPYXMNCSDWAGE-UHFFFAOYSA-N	9-Butyl-9H-fluoren-9-ol	9-butylfluoren-9-ol	36	18	238.33	238.136	C17H18O	4.09	20.23	3	1	1	1	1	0	2	0.85	0	0.29	3	NA	f	f	f	c1ccc2c(c1)-c3ccccc3C2	0.37	Fluorenes	Fluorenes	Benzenoids	Fluorenes	Shikimates and Phenylpropanoids	Phenanthrenoids	Phenanthrenes	f	Eucalyptus camaldulensis	Australian natural products	10.4028/www.scientific.net/amr.129-131.719	5806-10-0|Fluoren-9-ol| 9-butyl-|9-butylfluoren-9-ol|SCHEMBL7322958|9-Butyl-9H-fluoren-9-ol #|AKOS037645172|AS-58010|CS-0060063|W18037	5806-10-0
CNP0508037.2	0.12	C1=C(C2=CC=CC=C2)N=[NH+][C@H]1C1=CC=CC=C1	InChI=1S/C15H12N2/c1-3-7-12(8-4-1)14-11-15(17-16-14)13-9-5-2-6-10-13/h1-11,14H/p+1/t14-/m1/s1	MGBDRVGRWZNCHG-CQSZACIVSA-O	(5R)-3,5-diphenyl-5H-pyrazol-1-ium	(3~{R})-3,5-diphenyl-3~{H}-pyrazol-2-ium	30	17	221.28	221.107	[C15H13N2]+	2.32	26.33	2	1	1	1	1	0	2	0.81	1	0.07	3	209.02	f	f	f	N1=NC(C=C1c2ccccc2)c3ccccc3	-0.05	Benzene and substituted derivatives	Benzene and substituted derivatives	Benzenoids	Benzene and substituted derivatives				f		Supernatural3		(5R)-3|5-diphenyl-5H-pyrazol-1-ium
CNP0501971.0	0.05	O=C1C=CC2(C=C1)OCC(C1=CC=C(C3=COC=C3)C=C1)O2	InChI=1S/C18H14O4/c19-16-5-8-18(9-6-16)21-12-17(22-18)14-3-1-13(2-4-14)15-7-10-20-11-15/h1-11,17H,12H2	JHYTZIZJQZDCDJ-UHFFFAOYSA-N	3-[4-(furan-3-yl)phenyl]-1,4-dioxaspiro[4.5]deca-6,9-dien-8-one	3-[4-(3-furyl)phenyl]-1,4-dioxaspiro[4.5]deca-6,9-dien-8-one	36	22	294.31	294.089	C18H14O4	3.43	48.67	2	4	0	4	0	0	2	0.85	0	0.17	4	NA	f	f	f	o1ccc(c1)-c2ccc(cc2)C3OC4(OC3)C=CCC=C4	1.03	Organooxygen compounds	Ethers	Organic oxygen compounds	Ketals	Shikimates and Phenylpropanoids			f	Cytotoxic spiromamakone	NPASS		CHEMBL2414467
CNP0565912.0	0.05	OC1=NC(N2CCCC2)=NC2=NC=C3CCCC3=C12	InChI=1S/C14H16N4O/c19-13-11-10-5-3-4-9(10)8-15-12(11)16-14(17-13)18-6-1-2-7-18/h8H,1-7H2,(H,15,16,17,19)	LRYMNTTXQQGTIT-UHFFFAOYSA-N	NPD15070	11-pyrrolidin-1-yl-8,10,12-triazatricyclo[7.4.0.0^{2,6}]trideca-1,6,8,10,12-pentaen-13-ol	35	19	256.31	256.132	C14H16N4O	1.82	62.14	1	5	1	5	1	0	2	0.84	0	0.5	4	NA	f	f	f	n1cc2c(c3cnc(nc13)N4CCCC4)CCC2	-1.02	Pyridopyrimidines	Pyrido[2,3-d]pyrimidines	Organoheterocyclic compounds	Pyrido[2,3-d]pyrimidines	Alkaloids			f		NPEdia		NPD15070
CNP0567400.0	0.05	CCCCC(=O)NC1=CC=CC=C1OC	InChI=1S/C12H17NO2/c1-3-4-9-12(14)13-10-7-5-6-8-11(10)15-2/h5-8H,3-4,9H2,1-2H3,(H,13,14)	AKJLAWPGZYNGOP-UHFFFAOYSA-N	N-(2-methoxyphenyl)pentanamide	~{N}-(2-methoxyphenyl)pentanamide	32	15	207.27	207.126	C12H17NO2	2.82	38.33	5	2	1	2	1	0	1	0.81	0	0.42	1	205.95	f	f	f	c1ccccc1	-1.2	Benzene and substituted derivatives	Anilides	Benzenoids	Anilides	Alkaloids			f		Supernatural3		Oprea1_351647|SCHEMBL13263615|STK792455|AKOS001704186|EU-0018226|AG-205\/09098026|N-(2-methoxyphenyl)pentanamide
CNP0599343.1	0.05	O=C(NC[C@H]1COC2(CCCCC2)O1)C1=CC2=CC=CC=C2OC1=O	InChI=1S/C19H21NO5/c21-17(15-10-13-6-2-3-7-16(13)24-18(15)22)20-11-14-12-23-19(25-14)8-4-1-5-9-19/h2-3,6-7,10,14H,1,4-5,8-9,11-12H2,(H,20,21)/t14-/m0/s1	JZLZUWZBQBPGMD-AWEZNQCLSA-N		~{N}-[[(3~{S})-1,4-dioxaspiro[4.5]decan-3-yl]methyl]-2-oxo-chromene-3-carboxamide	46	25	343.38	343.142	C19H21NO5	2.6	77.77	3	5	1	5	1	0	2	0.87	0	0.47	4	NA	f	f	f	O1c2ccccc2C=C(C1)CNCC3OC4(OC3)CCCCC4	-0.43	Coumarins and derivatives	Coumarins and derivatives	Phenylpropanoids and polyketides	Coumarins and derivatives	Shikimates and Phenylpropanoids	Coumarins	Simple coumarins	f		Supernatural3		N-(3S)-1|4-dioxaspiro4.5decan-3-ylmethyl-2-oxochromene-3-carboxamide
CNP0152352.2	0.04	O=C1C[C@H](C2=CC=CC=C2)N(C2=CC=CC=C2)N1	InChI=1S/C15H14N2O/c18-15-11-14(12-7-3-1-4-8-12)17(16-15)13-9-5-2-6-10-13/h1-10,14H,11H2,(H,16,18)/t14-/m1/s1	CBDMBBKKGFKNCA-CQSZACIVSA-N		(5~{R})-1,5-diphenylpyrazolidin-3-one	32	18	238.29	238.111	C15H14N2O	2.67	32.34	2	2	1	2	1	0	2	0.87	0	0.13	3	220.91	f	f	f	c1ccc(cc1)N2NCCC2c3ccccc3	-0.51	Benzene and substituted derivatives	Benzene and substituted derivatives	Benzenoids	Benzene and substituted derivatives	Alkaloids			f		Super Natural II|Supernatural3		(5R)-1|5-diphenylpyrazolidin-3-one
CNP0159866.0	0.04	CC1=C(C(=O)OC(C)C)C2=CC(O)=CC=C2O1	InChI=1S/C13H14O4/c1-7(2)16-13(15)12-8(3)17-11-5-4-9(14)6-10(11)12/h4-7,14H,1-3H3	BCUPQOPHSHPXET-UHFFFAOYSA-N	propan-2-yl 5-hydroxy-2-methyl-1-benzofuran-3-carboxylate	isopropyl 5-hydroxy-2-methyl-benzofuran-3-carboxylate	31	17	234.25	234.089	C13H14O4	3.01	59.67	2	4	1	4	1	0	2	0.81	0	0.31	2	NA	f	f	f	o1ccc2ccccc12	-0.29	Benzofurans	Benzofurans	Organoheterocyclic compounds	Benzofurans	Polyketides	Chromanes	Chromones	f		Super Natural II|Supernatural3		300556-61-0|SMR000124103|Oprea1_606594|Oprea1_760012|MLS000123449|CHEMBL1375239|HMS2504F23|5-Hydroxy-2-methyl-benzofuran-3-carboxylic acid isopropyl ester|MFCD01550801|STK878806|AKOS000272675|CCG-111475|EU-0077623|UNM000011035301|SR-01000487926|isopropyl 5-hydroxy-2-methylbenzofuran-3-carboxylate|F0919-1767|Z275118702	300556-61-0
CNP0298620.0	0.03	CC1=C(O)C2=C(CC(C)(C)C2)C(C)=C1CCO	InChI=1S/C15H22O2/c1-9-11(5-6-16)10(2)14(17)13-8-15(3,4)7-12(9)13/h16-17H,5-8H2,1-4H3	GCMUHPCLXBXQDH-UHFFFAOYSA-N	coprinol	6-(2-hydroxyethyl)-2,2,5,7-tetramethyl-indan-4-ol	39	17	234.34	234.162	C15H22O2	2.67	40.46	2	2	2	2	2	0	1	0.83	0	0.6	2	238.1	f	f	f	c1ccc2c(c1)CCC2	1.57	Indanes	Indanes	Benzenoids	Indanes	Terpenoids	Sesquiterpenoids	Cuparane sesquiterpenoids	f	Cibotium barometz|Coprinus cinereus|Equisetum arvense|Hypolepis punctata|Onychium siliculosum	CMAUP (cCollective molecular activities of useful plants)|EMNPD|NPASS|NPAtlas|Super Natural II|TCMID (Traditional Chinese Medicine Integrated Database)|UNPD (Universal Natural Products Database)	10.1021/np900371j	UNII-B82T7PI9DE|B82T7PI9DE|1197922-03-4|1H-Indene-5-ethanol| 2|3-dihydro-7-hydroxy-2|2|4|6-tetramethyl-|Compound 2 - coprinol|SCHEMBL4090100|CHEMBL1075969|CHEBI:209320|DTXSID601028194|LMPR0103610001|Q15410922|6-(2-hydroxyethyl)-2|2|5|7-tetramethyl-1|3-dihydroinden-4-ol|Coprinol
CNP0569626.1	0.02	O=C(NC1CCCC1)O[C@H]1COCCN(C2=NC3=CC=CC=C3O2)C1	InChI=1S/C18H23N3O4/c22-18(19-13-5-1-2-6-13)24-14-11-21(9-10-23-12-14)17-20-15-7-3-4-8-16(15)25-17/h3-4,7-8,13-14H,1-2,5-6,9-12H2,(H,19,22)/t14-/m1/s1	CFLVZGODPKZYMP-CQSZACIVSA-N	[(6R)-4-(1,3-benzoxazol-2-yl)-1,4-oxazepan-6-yl] N-cyclopentylcarbamate	[(6~{R})-4-(1,3-benzoxazol-2-yl)-1,4-oxazepan-6-yl] ~{N}-cyclopentylcarbamate	48	25	345.4	345.169	C18H23N3O4	2.7	76.83	3	6	1	6	1	0	2	0.92	0	0.56	4	NA	f	f	f	n1c(oc2ccccc12)N3CCOCC(OCNC4CCCC4)C3	-1.12	Benzoxazoles	Benzoxazoles	Organoheterocyclic compounds	Benzoxazoles	Alkaloids	Lysine alkaloids		f		Supernatural3		CHEMBL3437183|NCGC00393230-01|(6R)-4-(1|3-benzoxazol-2-yl)-1|4-oxazepan-6-yl N-cyclopentylcarbamate
CNP0013890.1	0	O=C(O)C1=CC=C(CN2CCN3C(=O)N(CC4=CC=CN=C4)C[C@H]3C2)C=C1	InChI=1S/C20H22N4O3/c25-19(26)17-5-3-15(4-6-17)11-22-8-9-24-18(13-22)14-23(20(24)27)12-16-2-1-7-21-10-16/h1-7,10,18H,8-9,11-14H2,(H,25,26)/t18-/m1/s1	VJCFAWQDOVUTAC-GOSISDBHSA-N		4-[[(8~{a}~{R})-3-oxo-2-(3-pyridylmethyl)-5,6,8,8~{a}-tetrahydro-1~{H}-imidazo[1,5-a]pyrazin-7-yl]methyl]benzoic acid	49	27	366.42	366.169	C20H22N4O3	1.9	76.98	5	4	1	4	1	0	2	0.87	0	0.35	4	NA	f	f	f	n1cccc(c1)CN2CN3CCN(Cc4ccccc4)CC3C2	-1.16	Imidazopyrazines	Imidazopyrazines	Organoheterocyclic compounds	Imidazopyrazines	Alkaloids	Nicotinic acid alkaloids	Pyridine alkaloids	f		ZINC NP
CNP0029775.4	0	CC1(C)[C@@H]2CC[C@@]1(C)C(=O)/C(=N/NC1=CC=CC=C1)C2=O	InChI=1S/C17H20N2O2/c1-16(2)12-9-10-17(16,3)15(21)13(14(12)20)19-18-11-7-5-4-6-8-11/h4-8,12,18H,9-10H2,1-3H3/b19-13+/t12-,17+/m1/s1	OMFNIVCANVSVRU-GHLXXNEXSA-N	(1R,5S)-1,8,8-trimethyl-3-(2-phenylhydrazin-1-ylidene)bicyclo[3.2.1]octane-2,4-dione	(1~{R},3~{E},5~{S})-1,8,8-trimethyl-3-(phenylhydrazono)bicyclo[3.2.1]octane-2,4-dione	41	21	284.36	284.152	C17H20N2O2	3.05	58.53	2	4	1	4	1	0	1	0.85	0	0.47	3	266.38	f	f	f	N(Nc1ccccc1)=C2CC3CCC(C2)C3	0.22	Benzene and substituted derivatives	Phenylhydrazines	Benzenoids	Phenylhydrazines	Terpenoids	Monoterpenoids	Camphane monoterpenoids	f		Super Natural II|Supernatural3		(1R|5S)-1|8|8-trimethyl-3-(2-phenylhydrazin-1-ylidene)bicyclo3.2.1octane-2|4-dione
CNP0031930.0	0	CCOC1=NC(SC)=NC2=C(Br)C=NN12	InChI=1S/C8H9BrN4OS/c1-3-14-8-12-7(15-2)11-6-5(9)4-10-13(6)8/h4H,3H2,1-2H3	HHVBPWLUPKFWEJ-UHFFFAOYSA-N	8-bromo-4-ethoxy-2-(methylsulfanyl)pyrazolo[1,5-a][1,3,5]triazine	8-bromo-4-ethoxy-2-methylsulfanyl-pyrazolo[1,5-a][1,3,5]triazine	24	15	289.16	287.968	C8H9BrN4OS	2.01	52.31	3	6	0	6	0	0	2	0.81	0	0.38	2	NA	f	f	f	n1cnc2ccnn2c1	-2	Pyrazolo[1,5-a][1,3,5]triazines	Pyrazolo[1,5-a][1,3,5]triazines	Organoheterocyclic compounds	Pyrazolo[1,5-a][1,3,5]triazines	Alkaloids			f		Super Natural II|Supernatural3		1211616-50-0|8-bromo-4-ethoxy-2-(methylsulfanyl)pyrazolo1|5-a1|3|5triazine
CNP0052979.1	0	CCN1N=C(C)C=C1C(=O)N1CCOC[C@H](OC2=CC=CN=C2)C1	InChI=1S/C17H22N4O3/c1-3-21-16(9-13(2)19-21)17(22)20-7-8-23-12-15(11-20)24-14-5-4-6-18-10-14/h4-6,9-10,15H,3,7-8,11-12H2,1-2H3/t15-/m1/s1	FLTJRLACQVNFBY-OAHLLOKOSA-N	NCGC00397643-01	(2-ethyl-5-methyl-pyrazol-3-yl)-[(6~{R})-6-(3-pyridyloxy)-1,4-oxazepan-4-yl]methanone	46	24	330.39	330.169	C17H22N4O3	1.53	69.48	4	6	0	6	0	0	2	0.85	0	0.47	3	NA	f	f	f	N=1[N]C(=CC1)CN2CCOCC(Oc3cnccc3)C2	-2.07	Carboxylic acids and derivatives	Carboxylic acid derivatives	Organic acids and derivatives	2-heteroaryl carboxamides	Alkaloids	Nicotinic acid alkaloids	Pyridine alkaloids	f		ZINC NP
CNP0377065.0	0	CC(=O)N1C=C(C2OC(=O)C(C)=C(O)C2(C)C)C2=CC=CC=C21	InChI=1S/C18H19NO4/c1-10-15(21)18(3,4)16(23-17(10)22)13-9-19(11(2)20)14-8-6-5-7-12(13)14/h5-9,16,21H,1-4H3	CDLCKCRMKMNNOY-UHFFFAOYSA-N	6-(1-acetyl-1H-indol-3-yl)-4-hydroxy-3,5,5-trimethyl-5,6-dihydro-2H-pyran-2-one	2-(1-acetylindol-3-yl)-4-hydroxy-3,3,5-trimethyl-2~{H}-pyran-6-one	42	23	313.35	313.131	C18H19NO4	3.76	68.53	1	5	1	5	1	0	2	0.81	0	0.33	3	283.74	f	f	f	O1CC=CCC1c2c[nH]c3ccccc32	0.7	Indoles and derivatives	Indoles	Organoheterocyclic compounds	Indoles	Alkaloids	Tryptophan alkaloids	Simple indole alkaloids	f		InterBioScreen Ltd		MLS000049091|CHEMBL1424671|HMS1591J06|HMS2275D23|STL576228|AKOS030498082|SMR000074388|SR-01000268813
CNP0417326.3	0	CC1=CC(=O)C2=C(C)CC[C@@H]([C@@H](C)C(=O)O)C=C12	InChI=1S/C15H18O3/c1-8-4-5-11(10(3)15(17)18)7-12-9(2)6-13(16)14(8)12/h6-7,10-11H,4-5H2,1-3H3,(H,17,18)/t10-,11-/m1/s1	YRMFMPDLOYHGGH-GHMZBOCLSA-N		(2~{R})-2-[(5~{R})-3,8-dimethyl-1-oxo-6,7-dihydro-5~{H}-azulen-5-yl]propanoic acid	36	18	246.31	246.126	C15H18O3	2.89	54.37	2	2	1	2	1	0	0	0.81	0	0.47	2	NA	f	f	f	C1=CCC2=CCCCC=C12	2.14	Prenol lipids	Sesquiterpenoids	Lipids and lipid-like molecules	Sesquiterpenoids	Terpenoids	Sesquiterpenoids	Guaiane sesquiterpenoids	f		Super Natural II
CNP0435446.2	0	COC1=CC([C@@H]2O[C@]3(C)O[C@@]4(C)C[C@@H]3[C@@H]2CO4)=CC=C1O	InChI=1S/C16H20O5/c1-15-7-11-10(8-19-15)14(20-16(11,2)21-15)9-4-5-12(17)13(6-9)18-3/h4-6,10-11,14,17H,7-8H2,1-3H3/t10-,11+,14-,15-,16+/m0/s1	WPHOQMWSFQDPPY-DCIASYOESA-N		4-[(1~{S},4~{R},5~{R},7~{R},8~{R})-1,7-dimethyl-2,6,10-trioxatricyclo[5.2.1.0^{4,8}]decan-5-yl]-2-methoxy-phenol	41	21	292.33	292.131	C16H20O5	2.59	57.15	2	5	1	5	1	0	1	0.91	0	0.63	4	NA	f	f	f	O1CC2C(OC3OC1CC32)c4ccccc4	2	Phenols	Methoxyphenols	Benzenoids	Methoxyphenols	Shikimates and Phenylpropanoids	Lignans	Neolignans	f	Catunaregam spinosa	CMNPD	10.1039/c2np00090c	epicatunaregin
CNP0454816.1	0	CNCC(=O)N1CCN2C(=O)N([C@H](C)C3=CC=CC=C3)C(=O)[C@@H]2C1	InChI=1S/C17H22N4O3/c1-12(13-6-4-3-5-7-13)21-16(23)14-11-19(15(22)10-18-2)8-9-20(14)17(21)24/h3-7,12,14,18H,8-11H2,1-2H3/t12-,14+/m1/s1	LGOINXWNULUJPJ-OCCSQVGLSA-N		(8~{a}~{S})-7-[2-(methylamino)acetyl]-2-[(1~{R})-1-phenylethyl]-5,6,8,8~{a}-tetrahydroimidazo[1,5-a]pyrazine-1,3-dione	46	24	330.39	330.169	C17H22N4O3	0.44	72.96	4	4	1	4	1	0	1	0.81	0	0.47	3	NA	f	f	f	c1ccc(cc1)CN2CN3CCNCC3C2	-1.08	Carboxylic acids and derivatives	Amino acids, peptides, and analogues	Organic acids and derivatives	Alpha amino acid amides	Alkaloids	Lysine alkaloids		f		Super Natural II
CNP0469420.0	0	CCN(CC)CC(=O)NC1=C2CCN(C)C2=NC2=CC=CC=C12	InChI=1S/C18H24N4O/c1-4-22(5-2)12-16(23)20-17-13-8-6-7-9-15(13)19-18-14(17)10-11-21(18)3/h6-9H,4-5,10-12H2,1-3H3,(H,19,20,23)	ULEABQXEHYMPOJ-UHFFFAOYSA-N	CBDivE_006137	2-(diethylamino)-~{N}-(1-methyl-2,3-dihydropyrrolo[2,3-b]quinolin-4-yl)acetamide	47	23	312.42	312.195	C18H24N4O	2.51	48.47	5	4	1	4	1	0	2	0.92	0	0.44	3	NA	f	f	f	n1c2ccccc2cc3c1NCC3	-1.37	Carboxylic acids and derivatives	Amino acids, peptides, and analogues	Organic acids and derivatives	Alpha amino acid amides	Alkaloids	Anthranilic acid alkaloids		f		Super Natural II		CHEMBL30445
CNP0245304.0	-0.02	COC1=CC=C(OC)C2=C1NC(=O)C=C2C	InChI=1S/C12H13NO3/c1-7-6-10(14)13-12-9(16-3)5-4-8(15-2)11(7)12/h4-6H,1-3H3,(H,13,14)	BUHDAIGNGIXQJO-UHFFFAOYSA-N	23947-41-3	5,8-dimethoxy-4-methyl-1~{H}-quinolin-2-one	29	16	219.24	219.09	C12H13NO3	1.85	51.32	2	3	1	3	1	0	2	0.84	0	0.25	2	195.88	f	f	f	c1ccc2NCC=Cc2c1	0.21	Quinolines and derivatives	Quinolones and derivatives	Organoheterocyclic compounds	Hydroquinolones	Alkaloids	Tryptophan alkaloids	Quinoline alkaloids	f		InterBioScreen Ltd		5|8-Dimethoxy-4-methylquinolin-2(1H)-one|5|8-dimethoxy-4-methylquinolin-2-ol|5|8-dimethoxy-4-methyl-1|2-dihydroquinolin-2-one|2(1h)-quinolinone| 5|8-dimethoxy-4-methyl-|MZX|NSC109761|ST056710|TimTec1_003888|Oprea1_236890|Oprea1_728115|CHEMBL493174|SCHEMBL23015612|BDBM29222|DTXSID30296530|BUHDAIGNGIXQJO-UHFFFAOYSA-N|HMS1545A16|MFCD01540825|STK735501|STL514060|AKOS003351404|AKOS022506430|LS-11939|P…
CNP0549615.1	-0.04	O=C1N(C2CCCCC2)C[C@H]2CN(CC3=CC=CS3)CCN12	InChI=1S/C17H25N3OS/c21-17-19-9-8-18(13-16-7-4-10-22-16)11-15(19)12-20(17)14-5-2-1-3-6-14/h4,7,10,14-15H,1-3,5-6,8-9,11-13H2/t15-/m1/s1	RMUNPNRFAAJQBX-OAHLLOKOSA-N	(8aR)-2-cyclohexyl-7-(thiophen-2-ylmethyl)-5,6,8,8a-tetrahydro-1H-imidazo[1,5-a]pyrazin-3-one	(8~{a}~{R})-2-cyclohexyl-7-(2-thienylmethyl)-5,6,8,8~{a}-tetrahydro-1~{H}-imidazo[1,5-a]pyrazin-3-one	47	22	319.47	319.172	C17H25N3OS	3	26.79	3	3	0	3	0	0	1	0.86	0	0.71	4	298.94	f	f	f	s1cccc1CN2CCN3CN(CC3C2)C4CCCCC4	-1.72	Imidazopyrazines	Imidazopyrazines	Organoheterocyclic compounds	Imidazopyrazines	Alkaloids	Lysine alkaloids	Quinolizidine alkaloids	f		Supernatural3		CHEMBL5025747|(8aR)-2-cyclohexyl-7-(thiophen-2-ylmethyl)-5|6|8|8a-tetrahydro-1H-imidazo1|5-apyrazin-3-one
CNP0360931.0	-0.05	COC(=O)CCC1=CC2=C(C=C1NC(C)=O)NC(=O)CC2	InChI=1S/C15H18N2O4/c1-9(18)16-12-8-13-10(3-5-14(19)17-13)7-11(12)4-6-15(20)21-2/h7-8H,3-6H2,1-2H3,(H,16,18)(H,17,19)	CVVSOGFVCALIEZ-UHFFFAOYSA-N	AKOS004904807	methyl 3-(7-acetamido-2-oxo-3,4-dihydro-1~{H}-quinolin-6-yl)propanoate	39	21	290.32	290.127	C15H18N2O4	1.64	84.5	4	4	2	4	2	0	1	0.83	0	0.4	2	264.13	f	f	f	c1ccc2c(c1)NCCC2	-0.41	Quinolines and derivatives	Quinolones and derivatives	Organoheterocyclic compounds	Hydroquinolones	Alkaloids	Anthranilic acid alkaloids	Phenoxazine alkaloids	f		Super Natural II|Supernatural3		methyl 3-(7-acetamido-2-oxo-3|4-dihydro-1H-quinolin-6-yl)propanoate
CNP0519744.0	-0.05	COC1=CC=C(C(=O)NCC2=CC=CN=C2)C(OC)=C1	InChI=1S/C15H16N2O3/c1-19-12-5-6-13(14(8-12)20-2)15(18)17-10-11-4-3-7-16-9-11/h3-9H,10H2,1-2H3,(H,17,18)	AEICITUSZWAWBP-UHFFFAOYSA-N	2,4-dimethoxy-N-(pyridin-3-ylmethyl)benzamide	2,4-dimethoxy-~{N}-(3-pyridylmethyl)benzamide	36	20	272.3	272.116	C15H16N2O3	2.03	60.45	5	4	1	4	1	0	2	0.9	0	0.2	2	248.66	f	f	f	n1cccc(c1)CNCc2ccccc2	-1.42	Benzene and substituted derivatives	Methoxybenzenes	Benzenoids	Dimethoxybenzenes	Alkaloids	Nicotinic acid alkaloids	Pyridine alkaloids	f		Supernatural3		CBMicro_027158|Oprea1_217997|Oprea1_311891|STK127139|AKOS000640675|BIM-0027170.P001|2|4-dimethoxy-N-(3-pyridinylmethyl)benzamide|AG-670\/36669054|2|4-DIMETHOXY-N-(PYRIDIN-3-YL)METHYLBENZAMIDE
CNP0355930.0	-0.06	COC1=CC=C(C2CC(=O)OC3=C2C(=O)NC(C)=C3)C=C1O	InChI=1S/C16H15NO5/c1-8-5-13-15(16(20)17-8)10(7-14(19)22-13)9-3-4-12(21-2)11(18)6-9/h3-6,10,18H,7H2,1-2H3,(H,17,20)	SBJXYTJZMCFYFY-UHFFFAOYSA-N	4-(3-hydroxy-4-methoxyphenyl)-7-methyl-4,6-dihydro-3H-pyrano[3,2-c]pyridine-2,5-dione	4-(3-hydroxy-4-methoxy-phenyl)-7-methyl-4,6-dihydro-3~{H}-pyrano[3,2-c]pyridine-2,5-dione	37	22	301.3	301.095	C16H15NO5	1.84	88.62	2	5	2	5	2	0	2	0.83	0	0.25	3	258.86	f	f	f	O1C=2C=CNCC2C(c3ccccc3)CC1	0.48	Pyranopyridines	Pyranopyridines	Organoheterocyclic compounds	Pyranopyridines	Shikimates and Phenylpropanoids	Flavonoids	Neoflavonoids	f		InterBioScreen Ltd		CHEMBL3438463|STL539475|AKOS032443516|AKOS037498204|4-(3-hydroxy-4-methoxyphenyl)-7-methyl-3|4-dihydro-2H-pyrano3|2-cpyridine-2|5(6H)-dione|5-hydroxy-4-(3-hydroxy-4-methoxyphenyl)-7-methyl-3|4-dihydro-2H-pyrano3|2-cpyridin-2-one
CNP0538154.0	-0.07	CCCCN1C(=O)C2=C(OC(C)C(O)=N2)C2=CC=CC=C21	InChI=1S/C16H18N2O3/c1-3-4-9-18-12-8-6-5-7-11(12)14-13(16(18)20)17-15(19)10(2)21-14/h5-8,10H,3-4,9H2,1-2H3,(H,17,19)	RBMLWCZBHXFNQG-UHFFFAOYSA-N	NPD9433	6-butyl-3-hydroxy-2-methyl-2~{H}-[1,4]oxazino[3,2-c]quinolin-5-one	39	21	286.33	286.132	C16H18N2O3	3.17	63.82	3	4	1	4	1	0	2	0.94	0	0.38	3	NA	f	f	f	N1=CCOC2=C1CNc3ccccc23	-0.25	Quinolines and derivatives	Quinolones and derivatives	Organoheterocyclic compounds	Hydroquinolones	Alkaloids	Anthranilic acid alkaloids	Quinoline alkaloids	f		NPEdia		NPD9433
CNP0571795.1	-0.07	COC1=CC=C2OC[C@H](C3=CC=C(O)C=C3O)C(=O)C2=C1OC	InChI=1S/C17H16O6/c1-21-14-6-5-13-15(17(14)22-2)16(20)11(8-23-13)10-4-3-9(18)7-12(10)19/h3-7,11,18-19H,8H2,1-2H3/t11-/m1/s1	JNSVNRWHSLLCBG-LLVKDONJSA-N	(3S)-3-(2,4-dihydroxyphenyl)-5,6-dimethoxy-2,3-dihydrochromen-4-one	(3~{S})-3-(2,4-dihydroxyphenyl)-5,6-dimethoxy-chroman-4-one	39	23	316.31	316.095	C17H16O6	2.47	85.22	3	6	2	6	2	0	2	0.9	0	0.24	3	271.65	f	f	f	O1c2ccccc2CC(c3ccccc3)C1	1.52	Isoflavonoids	O-methylated isoflavonoids	Phenylpropanoids and polyketides	5-O-methylated isoflavonoids	Shikimates and Phenylpropanoids	Isoflavonoids	Isoflavanones	f		CMAUP (cCollective molecular activities of useful plants)|Supernatural3
CNP0380343.1	-0.08	COC1=CC=C2NC3=C(CCN4C(=O)CN(C5CCCC5)C(=O)[C@]34C)C2=C1	InChI=1S/C21H25N3O3/c1-21-19-15(16-11-14(27-2)7-8-17(16)22-19)9-10-24(21)18(25)12-23(20(21)26)13-5-3-4-6-13/h7-8,11,13,22H,3-6,9-10,12H2,1-2H3/t21-/m0/s1	HNPMISRTUUJQNT-NRFANRHFSA-N	STL545931	(2~{S})-4-cyclopentyl-13-methoxy-2-methyl-4,7,17-triazatetracyclo[8.7.0.0^{2,7}.0^{11,16}]heptadeca-1(10),11,13,15-tetraene-3,6-dione	52	27	367.45	367.19	C21H25N3O3	2.56	65.64	2	3	1	3	1	0	2	0.89	0	0.52	5	334.18	f	f	f	c1ccc2c(c1)[nH]c3c2CCN4CCN(CC34)C5CCCC5	-0.18	Indoles and derivatives	Pyridoindoles	Organoheterocyclic compounds	Beta carbolines	Alkaloids	Tryptophan alkaloids	Carboline alkaloids	f		InterBioScreen Ltd		AKOS030499999|(12bS)-2-cyclopentyl-9-methoxy-12b-methyl-2|3|6|7|12|12b-hexahydropyrazino1'|2':1|2pyrido3|4-bindole-1|4-dione
CNP0492111.0	-0.08	O=C1CN=C(C2=CC=CC=C2)C2=CC(Cl)=CC=C2N1	InChI=1S/C15H11ClN2O/c16-11-6-7-13-12(8-11)15(17-9-14(19)18-13)10-4-2-1-3-5-10/h1-8H,9H2,(H,18,19)	AKPLHCDWDRPJGD-UHFFFAOYSA-N	Nordazepam	7-chloro-5-phenyl-1,3-dihydro-1,4-benzodiazepin-2-one	30	19	270.72	270.056	C15H11ClN2O	3.13	41.46	1	2	1	2	1	0	2	0.85	0	0.07	3	228.38	f	f	f	N1=C(c2ccccc2)c3ccccc3NCC1	-0.51	Benzodiazepines	1,4-benzodiazepines	Organoheterocyclic compounds	1,4-benzodiazepines	Alkaloids	Anthranilic acid alkaloids	Benzodiazepine alkaloids	f		ChEBI NPs|DrugBankNP|FooDB|GNPS (Global Natural Products Social Molecular Networking)		Nordiazepam|desmethyldiazepam|Norprazepam|1088-11-5|N-Desmethyldiazepam|Calmday|N-Deoxydemoxepam|Madar|Demadar|Praxadium|Stilny|Nordazepamum|Ro 5-2180|DMDZ|Nordazepam CIV|Nordazepam INN|7-chloro-5-phenyl-1|3-dihydro-1|4-benzodiazepin-2-one|7-Chloro-1|3-dihydro-5-phenyl-2H-1|4-benzodiazepin-2-one|N-Descyclopropylmethylprazepam|A 101|A101|2H-1|4-Benzodiazepin-2-one| 7-chloro-1|3-dihydro-5-phenyl-|N…	1088-11-5
CNP0292429.1	-0.09	COC1=CC2=C3C(=C1OC)C1=CC=CC=C1C(=O)[C@H]3N(C(C)=O)CC2	InChI=1S/C20H19NO4/c1-11(22)21-9-8-12-10-15(24-2)20(25-3)17-13-6-4-5-7-14(13)19(23)18(21)16(12)17/h4-7,10,18H,8-9H2,1-3H3/t18-/m0/s1	ZHQUQLVWQAGMLA-SFHVURJKSA-N		(6~{a}~{S})-6-acetyl-1,2-dimethoxy-5,6,6~{a},7-tetrahydro-4~{H}-dibenzo[de,g]quinolin-7-one	44	25	337.38	337.131	C20H19NO4	3.01	55.84	2	4	0	4	0	0	2	0.85	0	0.3	4	NA	f	f	f	c1ccc2c(c1)-c3cccc4c3C(NCC4)C2	0.42	Aporphines	Aporphines	Alkaloids and derivatives	Aporphines	Alkaloids	Tyrosine alkaloids	Isoquinoline alkaloids	f		Super Natural II
CNP0309500.0	-0.09	OC1=CC=C(C2=CC3=CC=C(O)C=C3OC2)C=C1	InChI=1S/C15H12O3/c16-13-4-1-10(2-5-13)12-7-11-3-6-14(17)8-15(11)18-9-12/h1-8,16-17H,9H2	ZZUBHVMHNVYXRR-UHFFFAOYSA-N	Phenoxodiol	3-(4-hydroxyphenyl)-2~{H}-chromen-7-ol	30	18	240.26	240.079	C15H12O3	3.03	49.69	1	3	2	3	2	0	2	0.81	0	0.07	3	212.83	f	f	f	O1c2ccccc2C=C(c3ccccc3)C1	1.12	Isoflavonoids	Isoflav-3-enes	Phenylpropanoids and polyketides	Isoflav-3-enes	Shikimates and Phenylpropanoids	Isoflavonoids		f	Lespedeza homoloba	CMAUP (cCollective molecular activities of useful plants)|DrugBankNP|KNApSaCK|NPACT|NPASS|Super Natural II|TCMDB@Taiwan (Traditional Chinese Medicine database)|TCMID (Traditional Chinese Medicine Integrated Database)|UNPD (Universal Natural Products Database)|ZINC NP		Idronoxil|81267-65-4|Dehydroequol|Haginin E|3-(4-Hydroxyphenyl)-2H-chromen-7-ol|3-(4-Hydroxyphenyl)-2H-1-benzopyran-7-ol|NV 06|NV-06|7|4'-Dihydroxyisoflav-3-ene|2H-1-Benzopyran-7-ol| 3-(4-hydroxyphenyl)-|Idronoxil;Dehydroequol;Haginin E|995FT1W541|Idronoxil USAN|CCRIS 8949|Idronoxil (USAN\/INN)|Idronoxil USAN:INN|7-hydroxy-3-hydroxyphenyl-1H-benzopyran|Haganin E|UNII-995FT1W541|IDRONOXIL INN|Phen…	81267-65-4
CNP0452867.2	-0.09	O=C1N[C@@H]2CCN(C(=O)C3CCCCC3)[C@@H]2C(=O)N1CC1=CC=CC=C1	InChI=1S/C20H25N3O3/c24-18(15-9-5-2-6-10-15)22-12-11-16-17(22)19(25)23(20(26)21-16)13-14-7-3-1-4-8-14/h1,3-4,7-8,15-17H,2,5-6,9-13H2,(H,21,26)/t16-,17+/m1/s1	KDMBTGYFHMVTIP-SJORKVTESA-N		(4~{a}~{S},7~{a}~{R})-3-benzyl-5-(cyclohexanecarbonyl)-4~{a},6,7,7~{a}-tetrahydro-1~{H}-pyrrolo[3,2-d]pyrimidine-2,4-dione	51	26	355.44	355.19	C20H25N3O3	2.29	69.72	3	3	1	3	1	0	1	0.9	0	0.55	4	NA	f	f	f	c1ccc(cc1)CN2CNC3CCN(CC4CCCCC4)C3C2	-0.87	Carboxylic acids and derivatives	Amino acids, peptides, and analogues	Organic acids and derivatives	Alpha amino acids	Alkaloids			f		Super Natural II|Supernatural3		(4aS|7aR)-3-benzyl-5-cyclohexanecarbonyl-tetrahydro-1H-pyrrolo3|2-dpyrimidine-2|4-dione
CNP0479390.1	-0.09	CCOC1=CC=C(C2=NC3(CCN(C)CC3)N[C@@H](C3=CC=CC=C3O)C2)C=C1	InChI=1S/C23H29N3O2/c1-3-28-18-10-8-17(9-11-18)20-16-21(19-6-4-5-7-22(19)27)25-23(24-20)12-14-26(2)15-13-23/h4-11,21,25,27H,3,12-16H2,1-2H3/t21-/m1/s1	AOEUPBMGAPDZEL-OAQYLSRUSA-N		2-[(2~{R})-4-(4-ethoxyphenyl)-9-methyl-1,5,9-triazaspiro[5.5]undec-4-en-2-yl]phenol	57	28	379.5	379.226	C23H29N3O2	3.74	57.09	4	5	2	5	2	0	2	0.85	0	0.44	4	NA	f	f	f	N1=C(c2ccccc2)CC(NC13CCNCC3)c4ccccc4	-0.27	Azaspirodecane derivatives	Azaspirodecane derivatives	Organoheterocyclic compounds	Azaspirodecane derivatives	Alkaloids			f		Supernatural3		2-(2R)-4-(4-ethoxyphenyl)-9-methyl-1|5|9-triazaspiro5.5undec-4-en-2-ylphenol
CNP0148854.0	-0.1	COC1=NC2=C3OCOC3=CC=C2C(OC)=C1CC(=O)C(C)C	InChI=1S/C17H19NO5/c1-9(2)12(19)7-11-15(20-3)10-5-6-13-16(23-8-22-13)14(10)18-17(11)21-4/h5-6,9H,7-8H2,1-4H3	JNSVENVWIBKRQR-UHFFFAOYSA-N	Orixinone	1-(6,8-dimethoxy-[1,3]dioxolo[4,5-h]quinolin-7-yl)-3-methyl-butan-2-one	42	23	317.34	317.126	C17H19NO5	2.75	66.88	5	6	0	6	0	0	2	0.84	0	0.41	3	283.21	f	f	f	n1cccc2ccc3OCOc3c12	0.94	Quinolines and derivatives	Quinolones and derivatives	Organoheterocyclic compounds	Quinolones and derivatives	Alkaloids			f	Orixa japonica	CMAUP (cCollective molecular activities of useful plants)|KNApSaCK|NPASS|Super Natural II|TCMDB@Taiwan (Traditional Chinese Medicine database)|TCMID (Traditional Chinese Medicine Integrated Database)|UNPD (Universal Natural Products Database)|ZINC NP		CHEMBL519190|Orixinone
CNP0533033.0	-0.1	CCOC1=CC=CC2=C1OC(=O)C(C(=O)NC1CCCC1)=C2	InChI=1S/C17H19NO4/c1-2-21-14-9-5-6-11-10-13(17(20)22-15(11)14)16(19)18-12-7-3-4-8-12/h5-6,9-10,12H,2-4,7-8H2,1H3,(H,18,19)	SSGCUIYVJUQQBF-UHFFFAOYSA-N	N-cyclopentyl-8-ethoxy-2-oxo-2H-chromene-3-carboxamide	~{N}-cyclopentyl-8-ethoxy-2-oxo-chromene-3-carboxamide	41	22	301.34	301.131	C17H19NO4	2.86	68.54	4	4	1	4	1	0	2	0.88	0	0.41	3	NA	f	f	f	O1c2ccccc2C=C(C1)CNC3CCCC3	-0.92	Coumarins and derivatives	Coumarins and derivatives	Phenylpropanoids and polyketides	Coumarins and derivatives	Shikimates and Phenylpropanoids	Coumarins	Simple coumarins	f		Supernatural3		774591-30-9|STK463879|AKOS001424447|CCG-355723|VU0512781-1|SR-01000291406|Z30920227|F3179-0038|N-cyclopentyl-8-ethoxy-2-oxo-2H-chromene-3-carboxamide
CNP0240235.0	-0.11	O=C(C=C1NCCC2=CC3=C(C=C12)OCO3)C1CCC1	InChI=1S/C16H17NO3/c18-14(10-2-1-3-10)8-13-12-7-16-15(19-9-20-16)6-11(12)4-5-17-13/h6-8,10,17H,1-5,9H2	YGGRNGIEEZABKM-UHFFFAOYSA-N		1-cyclobutyl-2-(7,8-dihydro-6~{H}-[1,3]dioxolo[4,5-g]isoquinolin-5-ylidene)ethanone	37	20	271.32	271.121	C16H17NO3	2.27	47.56	2	4	1	4	1	0	1	0.84	0	0.44	4	245.04	f	f	f	O1c2cc3C(=CCC4CCC4)NCCc3cc2OC1	0.45	Tetrahydroisoquinolines	Tetrahydroisoquinolines	Organoheterocyclic compounds	Tetrahydroisoquinolines	Alkaloids	Tyrosine alkaloids		f		InterBioScreen Ltd|Super Natural II
CNP0371970.2	-0.11	COC1=CC2=C(C=C1OC)[C@@H](/C=C/C1=CC=CC=C1)NCC2	InChI=1S/C19H21NO2/c1-21-18-12-15-10-11-20-17(16(15)13-19(18)22-2)9-8-14-6-4-3-5-7-14/h3-9,12-13,17,20H,10-11H2,1-2H3/b9-8+/t17-/m1/s1	KGEKIHDPYHWCFB-KBOKABMXSA-N		(1~{R})-6,7-dimethoxy-1-[(~{E})-styryl]-1,2,3,4-tetrahydroisoquinoline	43	22	295.38	295.157	C19H21NO2	3.6	30.49	4	3	1	3	1	0	2	0.93	0	0.26	3	NA	f	f	f	c1ccc(cc1)C=CC2NCCc3ccccc32	0.72	Tetrahydroisoquinolines	Tetrahydroisoquinolines	Organoheterocyclic compounds	Tetrahydroisoquinolines	Alkaloids	Tyrosine alkaloids	Isoquinoline alkaloids	f		Super Natural II
CNP0468671.0	-0.11	CCOC(=O)C1=C(NC(=O)CN2CCCCC2)SC2=C1CCCC2	InChI=1S/C18H26N2O3S/c1-2-23-18(22)16-13-8-4-5-9-14(13)24-17(16)19-15(21)12-20-10-6-3-7-11-20/h2-12H2,1H3,(H,19,21)	TZTFPZGZHRQDDT-UHFFFAOYSA-N	62349-04-6	ethyl 2-[[2-(1-piperidyl)acetyl]amino]-4,5,6,7-tetrahydrobenzothiophene-3-carboxylate	50	24	350.48	350.166	C18H26N2O3S	3.23	58.64	5	5	1	5	1	0	1	0.83	0	0.67	3	NA	f	f	f	s1c(cc2c1CCCC2)NCCN3CCCCC3	-2.23	Carboxylic acids and derivatives	Amino acids, peptides, and analogues	Organic acids and derivatives	Alpha amino acid amides	Alkaloids	Lysine alkaloids	Piperidine alkaloids	f		Super Natural II		Ethyl 2-(2-(piperidin-1-yl)acetamido)-4|5|6|7-tetrahydrobenzobthiophene-3-carboxylate|ethyl 2-(piperidin-1-ylacetyl)amino-4|5|6|7-tetrahydro-1-benzothiophene-3-carboxylate|ETHYL 2-2-(PIPERIDIN-1-YL)ACETAMIDO-4|5|6|7-TETRAHYDRO-1-BENZOTHIOPHENE-3-CARBOXYLATE|starbld0015120|CBDivE_005202|SCHEMBL6200055|HMS1703I14|BBL001849|STK280075|AKOS000514288|CCG-125057|VS-00894|CS-0326843|AH-034\/07379020
CNP0534515.0	-0.11	CCCCC1=CC=CC=C1S(N)(=O)=O	InChI=1S/C10H15NO2S/c1-2-3-6-9-7-4-5-8-10(9)14(11,12)13/h4-5,7-8H,2-3,6H2,1H3,(H2,11,12,13)	XIZNSFKZKZTGNG-UHFFFAOYSA-N	2-butylbenzene-1-sulfonamide	2-butylbenzenesulfonamide	29	14	213.3	213.082	C10H15NO2S	1.68	60.16	4	2	1	2	1	0	1	0.83	0	0.4	1	196.06	f	f	f	c1ccccc1	-0.9	Benzene and substituted derivatives	Benzenesulfonamides	Benzenoids	Benzenesulfonamides	Alkaloids			f		Supernatural3		SCHEMBL51728
CNP0262099.0	-0.12	CN(C1=CC=CC=C1)C1=NC(N2CCCCC2)=NC(N2CCCCC2)=N1	InChI=1S/C20H28N6/c1-24(17-11-5-2-6-12-17)18-21-19(25-13-7-3-8-14-25)23-20(22-18)26-15-9-4-10-16-26/h2,5-6,11-12H,3-4,7-10,13-16H2,1H3	OHALAMXNXDHVRO-UHFFFAOYSA-N		~{N}-methyl-~{N}-phenyl-4,6-bis(1-piperidyl)-1,3,5-triazin-2-amine	54	26	352.49	352.238	C20H28N6	3.62	48.39	4	6	0	6	0	0	2	0.84	0	0.55	4	NA	f	f	f	n1c(nc(nc1N2CCCCC2)N3CCCCC3)Nc4ccccc4	-1.04	Organonitrogen compounds	Amines	Organic nitrogen compounds	Alkyldiarylamines	Alkaloids	Lysine alkaloids	Quinolizidine alkaloids	f		Super Natural II|Supernatural3		N-methyl-N-phenyl-4|6-bis(piperidin-1-yl)-1|3|5-triazin-2-amine
CNP0397992.1	-0.12	COC(=O)[C@H](CC(C)C)NC(=O)C1=CC=C2C=CN(C)C2=C1	InChI=1S/C17H22N2O3/c1-11(2)9-14(17(21)22-4)18-16(20)13-6-5-12-7-8-19(3)15(12)10-13/h5-8,10-11,14H,9H2,1-4H3,(H,18,20)/t14-/m0/s1	QQQBXMRSIRYAAB-AWEZNQCLSA-N	STL536601	methyl (2~{S})-4-methyl-2-[(1-methylindole-6-carbonyl)amino]pentanoate	44	22	302.37	302.163	C17H22N2O3	2.5	60.33	5	4	1	4	1	0	2	0.86	0	0.41	2	288.78	f	f	f	c1ccc2[nH]ccc2c1	-0.7	Carboxylic acids and derivatives	Amino acids, peptides, and analogues	Organic acids and derivatives	Leucine and derivatives	Alkaloids	Tryptophan alkaloids	Quinoline alkaloids	f		InterBioScreen Ltd|Super Natural II		AKOS032441044|methyl N-(1-methyl-1H-indol-6-yl)carbonyl-L-leucinate
CNP0404002.1	-0.12	CN1CC[C@H](C2=NN=C(C3=CC=C(Cl)C=C3)O2)C1	InChI=1S/C13H14ClN3O/c1-17-7-6-10(8-17)13-16-15-12(18-13)9-2-4-11(14)5-3-9/h2-5,10H,6-8H2,1H3/t10-/m0/s1	ATGBTBUSTXXULE-JTQLQIEISA-N	NCGC00391196-01	2-(4-chlorophenyl)-5-[(3~{S})-1-methylpyrrolidin-3-yl]-1,3,4-oxadiazole	32	18	263.73	263.083	C13H14ClN3O	2.81	42.16	2	4	0	4	0	0	2	0.84	0	0.39	3	NA	f	f	f	n1nc(oc1-c2ccccc2)C3CNCC3	-1.63	Benzene and substituted derivatives	Halobenzenes	Benzenoids	Chlorobenzenes	Alkaloids			f		ZINC NP
CNP0225226.0	-0.13	CCCCNC(=O)COC1=CC=C2N=C3CCCN3C(=O)C2=C1	InChI=1S/C17H21N3O3/c1-2-3-8-18-16(21)11-23-12-6-7-14-13(10-12)17(22)20-9-4-5-15(20)19-14/h6-7,10H,2-5,8-9,11H2,1H3,(H,18,21)	WQZUCYFLUDWTBS-UHFFFAOYSA-N	N-butyl-2-((9-oxo-1,2,3,9-tetrahydropyrrolo[2,1-b]quinazolin-7-yl)oxy)acetamide	~{N}-butyl-2-[(9-oxo-2,3-dihydro-1~{H}-pyrrolo[2,1-b]quinazolin-7-yl)oxy]acetamide	44	23	315.37	315.158	C17H21N3O3	1.64	73.22	6	5	1	5	1	0	2	0.82	0	0.47	3	290.63	f	f	f	N=1c2ccccc2CN3C1CCC3	-1.5	Diazanaphthalenes	Benzodiazines	Organoheterocyclic compounds	Quinazolines	Alkaloids	Anthranilic acid alkaloids	Quinazoline alkaloids	f		InterBioScreen Ltd|Super Natural II		N-butyl-2-(9-oxo-1|2|3|9-tetrahydropyrrolo2|1-bquinazolin-7-yl)oxyacetamide|STL518481|AKOS032437956
CNP0407120.1	-0.13	O=C(C1=NNC2=C1CCC2)N1CCCC[C@H]1C1=CC=CN=C1	InChI=1S/C17H20N4O/c22-17(16-13-6-3-7-14(13)19-20-16)21-10-2-1-8-15(21)12-5-4-9-18-11-12/h4-5,9,11,15H,1-3,6-8,10H2,(H,19,20)/t15-/m0/s1	KOTKCADYCFPKDE-HNNXBMFYSA-N	AKOS032449559	[(2~{S})-2-(3-pyridyl)-1-piperidyl]-(1,4,5,6-tetrahydrocyclopenta[d]pyrazol-3-yl)methanone	42	22	296.37	296.164	C17H20N4O	2.66	61.88	2	3	1	3	1	0	2	0.93	0	0.47	4	274.86	f	f	f	N=1[N]C2=C(C1CN3CCCCC3c4cnccc4)CCC2	-1.6		Alkaloids and derivatives	Alkaloids and derivatives	Alkaloids and derivatives	Alkaloids	Nicotinic acid alkaloids	Pyridine alkaloids	f		InterBioScreen Ltd
CNP0005591.1	-0.15	CCNC(=O)NC[C@H]1COCC2=NC3=CC(C)=CC=C3N21	InChI=1S/C15H20N4O2/c1-3-16-15(20)17-7-11-8-21-9-14-18-12-6-10(2)4-5-13(12)19(11)14/h4-6,11H,3,7-9H2,1-2H3,(H2,16,17,20)/t11-/m0/s1	IGNMVTSURYIXKF-NSHDSACASA-N	1-ethyl-3-[[(4S)-8-methyl-3,4-dihydro-1H-[1,4]oxazino[4,3-a]benzimidazol-4-yl]methyl]urea	1-ethyl-3-[[(4~{S})-8-methyl-3,4-dihydro-1~{H}-[1,4]oxazino[4,3-a]benzimidazol-4-yl]methyl]urea	41	21	288.35	288.159	C15H20N4O2	1.74	68.18	3	4	2	4	2	0	2	0.9	0	0.47	3	NA	f	f	f	n1c2ccccc2n3c1COCC3	-1.62	Benzimidazoles	Benzimidazoles	Organoheterocyclic compounds	Benzimidazoles	Alkaloids			f		ZINC NP		CHEMBL3437498
CNP0157338.2	-0.15	CC(C)(O)[C@@H]1CC2=C(C=CC3=C2O[C@H](C2=CC=C(O)C=C2)CC3)O1	InChI=1S/C20H22O4/c1-20(2,22)18-11-15-17(23-18)10-6-13-5-9-16(24-19(13)15)12-3-7-14(21)8-4-12/h3-4,6-8,10,16,18,21-22H,5,9,11H2,1-2H3/t16-,18-/m0/s1	RXOBZEGNJOADLO-WMZOPIPTSA-N		4-[(2~{S},8~{S})-8-(1-hydroxy-1-methyl-ethyl)-3,4,8,9-tetrahydro-2~{H}-furo[2,3-h]chromen-2-yl]phenol	46	24	326.39	326.152	C20H22O4	3.53	58.92	2	4	2	4	2	0	2	0.89	0	0.4	4	NA	f	f	f	O1c2ccc3c(OC(c4ccccc4)CC3)c2CC1	2.11	Flavonoids	Hydroxyflavonoids	Phenylpropanoids and polyketides	4'-hydroxyflavonoids	Shikimates and Phenylpropanoids	Flavonoids	Flavans	f		TCMDB@Taiwan (Traditional Chinese Medicine database)|ZINC NP
CNP0168417.1	-0.15	C[C@]12CC[C@H]3[C@@H](C=CC4=CC(=O)CC[C@]43C)[C@@H]1CC[C@@H]2C(=O)CO	InChI=1S/C21H28O3/c1-20-9-7-14(23)11-13(20)3-4-15-16-5-6-18(19(24)12-22)21(16,2)10-8-17(15)20/h3-4,11,15-18,22H,5-10,12H2,1-2H3/t15-,16-,17-,18+,20+,21-/m0/s1	TZGCPIWXEWYCLJ-XUJUZBCESA-N		(8~{S},9~{S},10~{S},13~{S},14~{S},17~{S})-17-(2-hydroxyacetyl)-10,13-dimethyl-1,2,8,9,11,12,14,15,16,17-decahydrocyclopenta[a]phenanthren-3-one	52	24	328.45	328.204	C21H28O3	3.47	54.37	2	3	1	3	1	0	0	0.84	0	0.71	4	NA	f	f	f	C1=CC2C(CCC3CCCC23)C4C1=CCCC4	2.7	Steroids and steroid derivatives	Pregnane steroids	Lipids and lipid-like molecules	Gluco\/mineralocorticoids, progestogins and derivatives	Terpenoids	Steroids	Pregnane steroids	f		Super Natural II
CNP0337741.1	-0.15	COC1=CC=C(C2(C(=O)NC[C@@H]3CCCO3)CCOCC2)C=C1	InChI=1S/C18H25NO4/c1-21-15-6-4-14(5-7-15)18(8-11-22-12-9-18)17(20)19-13-16-3-2-10-23-16/h4-7,16H,2-3,8-13H2,1H3,(H,19,20)/t16-/m0/s1	BJONZHQKJMCVRF-INIZCTEOSA-N		4-(4-methoxyphenyl)-~{N}-[[(2~{S})-tetrahydrofuran-2-yl]methyl]tetrahydropyran-4-carboxamide	48	23	319.4	319.178	C18H25NO4	2.04	56.79	5	4	1	4	1	0	1	0.9	0	0.61	3	NA	f	f	f	O1CCC(c2ccccc2)(CNCC3OCCC3)CC1	-0.81	Benzene and substituted derivatives	Phenylacetamides	Benzenoids	Phenylacetamides				f		Super Natural II
CNP0364727.0	-0.16	COC1=CC2=C(C=C1OC)C1=CC(NC3CCCCC3)=NC(=O)N1CC2	InChI=1S/C20H25N3O3/c1-25-17-10-13-8-9-23-16(15(13)11-18(17)26-2)12-19(22-20(23)24)21-14-6-4-3-5-7-14/h10-12,14H,3-9H2,1-2H3,(H,21,22,24)	QQPRDIQDXNEMGZ-UHFFFAOYSA-N	2-(cyclohexylamino)-9,10-dimethoxy-6,7-dihydro-4H-pyrimido[6,1-a]isoquinolin-4-one	2-(cyclohexylamino)-9,10-dimethoxy-6,7-dihydropyrimido[6,1-a]isoquinolin-4-one	51	26	355.44	355.19	C20H25N3O3	3.23	65.38	4	6	1	6	1	0	2	0.91	0	0.5	4	327.46	f	f	f	N1=C(C=C2c3ccccc3CCN2C1)NC4CCCCC4	-0.33	Pyridopyrimidines	Pyridopyrimidines	Organoheterocyclic compounds	Pyridopyrimidines	Alkaloids	Lysine alkaloids		f		InterBioScreen Ltd		MLS000082044|CHEMBL1352257|REGID_for_CID_664237|HMS2153H06|HMS3311B02|STL344432|AKOS022116081|SMR000045051
CNP0370722.0	-0.16	COC1=C2OCOC2=C(CNC(=O)CC2CCCC2)C2=C1C(=O)N(C)CC2	InChI=1S/C20H26N2O5/c1-22-8-7-13-14(10-21-15(23)9-12-5-3-4-6-12)17-19(27-11-26-17)18(25-2)16(13)20(22)24/h12H,3-11H2,1-2H3,(H,21,23)	OKSLQEBFKNXAKI-UHFFFAOYSA-N	STL523349	2-cyclopentyl-~{N}-[(4-methoxy-6-methyl-5-oxo-7,8-dihydro-[1,3]dioxolo[4,5-g]isoquinolin-9-yl)methyl]acetamide	53	27	374.44	374.184	C20H26N2O5	2.25	77.1	5	5	1	5	1	0	1	0.86	0	0.6	4	341.89	f	f	f	O1c2cc3c(c(c2OC1)CNCCC4CCCC4)CCNC3	0.28	Isoquinolines and derivatives	Isoquinolones and derivatives	Organoheterocyclic compounds	Isoquinolones and derivatives	Alkaloids			f		InterBioScreen Ltd		AKOS030487391|2-cyclopentyl-N-(4-methoxy-6-methyl-5-oxo-5|6|7|8-tetrahydro1|3dioxolo4|5-gisoquinolin-9-yl)methylacetamide
CNP0537954.1	-0.16	C[C@@]1(C2=CC=C(Cl)C=C2)CC(=O)C2=CC(O)=CC=C2O1	InChI=1S/C16H13ClO3/c1-16(10-2-4-11(17)5-3-10)9-14(19)13-8-12(18)6-7-15(13)20-16/h2-8,18H,9H2,1H3/t16-/m0/s1	NUCYYDSPGKTPJV-INIZCTEOSA-N		(2~{S})-2-(4-chlorophenyl)-6-hydroxy-2-methyl-chroman-4-one	33	20	288.73	288.055	C16H13ClO3	3.93	46.53	1	3	1	3	1	0	2	0.86	0	0.19	3	NA	f	f	f	O1c2ccccc2CCC1c3ccccc3	0.7	Flavonoids	Hydroxyflavonoids	Phenylpropanoids and polyketides	6-hydroxyflavonoids	Shikimates and Phenylpropanoids	Flavonoids	Flavanones	f		Supernatural3		(2S)-2-(4-chlorophenyl)-6-hydroxy-2-methyl-3H-chromen-4-one
CNP0322142.1	-0.17	COC1=CC2=C(C=C1C[C@H](O)C(C)C)OC(=O)C=C2	InChI=1S/C15H18O4/c1-9(2)12(16)6-11-8-14-10(7-13(11)18-3)4-5-15(17)19-14/h4-5,7-9,12,16H,6H2,1-3H3/t12-/m0/s1	NYUBWELAUCKOKQ-LBPRGKRZSA-N		7-[(2~{S})-2-hydroxy-3-methyl-butyl]-6-methoxy-chromen-2-one	37	19	262.31	262.121	C15H18O4	2.36	59.67	4	4	1	4	1	0	2	0.86	0	0.4	2	NA	f	f	f	O1c2ccccc2C=CC1	1.08	Coumarins and derivatives	Coumarins and derivatives	Phenylpropanoids and polyketides	Coumarins and derivatives	Shikimates and Phenylpropanoids	Coumarins	Simple coumarins	f		Super Natural II
CNP0388613.2	-0.17	COC1=CC=C([C@H]2CCC3=C(OC)C=C(OC)C=C3O2)C=C1	InChI=1S/C18H20O4/c1-19-13-6-4-12(5-7-13)16-9-8-15-17(21-3)10-14(20-2)11-18(15)22-16/h4-7,10-11,16H,8-9H2,1-3H3/t16-/m1/s1	NODOVAFZWHOGIU-MRXNPFEDSA-N		(2~{R})-5,7-dimethoxy-2-(4-methoxyphenyl)chromane	42	22	300.35	300.136	C18H20O4	3.78	36.92	4	4	0	4	0	0	2	0.86	0	0.33	3	278.24	f	f	f	O1c2ccccc2CCC1c3ccccc3	0.9	Flavonoids	O-methylated flavonoids	Phenylpropanoids and polyketides	5-O-methylated flavonoids	Shikimates and Phenylpropanoids	Flavonoids	Flavans	f	Xanthorrhoea preissii	KNApSaCK		5|7|4'-Trimethoxyflavan
CNP0560478.1	-0.17	O=C(NC1=CC(Cl)=CC(Cl)=C1)[C@H]1CC(=O)N(C2CCCCC2)C1	InChI=1S/C17H20Cl2N2O2/c18-12-7-13(19)9-14(8-12)20-17(23)11-6-16(22)21(10-11)15-4-2-1-3-5-15/h7-9,11,15H,1-6,10H2,(H,20,23)/t11-/m0/s1	YUFADRZDHJKVOT-NSHDSACASA-N	(3S)-1-cyclohexyl-N-(3,5-dichlorophenyl)-5-oxopyrrolidine-3-carboxamide	(3~{S})-1-cyclohexyl-~{N}-(3,5-dichlorophenyl)-5-oxo-pyrrolidine-3-carboxamide	43	23	355.27	354.09	C17H20Cl2N2O2	4.11	49.41	3	2	1	2	1	0	1	0.89	0	0.53	3	NA	f	f	f	c1ccc(cc1)NCC2CN(CC2)C3CCCCC3	-1.69	Benzene and substituted derivatives	Anilides	Benzenoids	Anilides	Alkaloids	Lysine alkaloids	Quinolizidine alkaloids	f		DrugBankNP		SCHEMBL21067765|DB07188|PD005645|NS00068451|Q27096107
CNP0146345.0	-0.18	CC1=CC(OCC(=O)N(C)C)=C2C3=C(CCC3)C(=O)OC2=C1	InChI=1S/C17H19NO4/c1-10-7-13(21-9-15(19)18(2)3)16-11-5-4-6-12(11)17(20)22-14(16)8-10/h7-8H,4-6,9H2,1-3H3	RLCLUOIAGLRULC-UHFFFAOYSA-N	N,N-dimethyl-2-[(7-methyl-4-oxo-1,2,3,4-tetrahydrocyclopenta[c]chromen-9-yl)oxy]acetamide	~{N},~{N}-dimethyl-2-[(7-methyl-4-oxo-2,3-dihydro-1~{H}-cyclopenta[c]chromen-9-yl)oxy]acetamide	41	22	301.34	301.131	C17H19NO4	2.06	59.75	3	4	0	4	0	0	2	0.81	0	0.41	3	273.78	f	f	f	O1c2ccccc2C3=C(C1)CCC3	-0.77	Coumarins and derivatives	Coumarins and derivatives	Phenylpropanoids and polyketides	Coumarins and derivatives	Shikimates and Phenylpropanoids	Coumarins	Simple coumarins	f		InterBioScreen Ltd|Super Natural II		314744-29-1|N|N-dimethyl-2-((7-methyl-4-oxo-1|2|3|4-tetrahydrocyclopentacchromen-9-yl)oxy)acetamide|Oprea1_221371|STL457809|AKOS000529278|CCG-311279|EU-0080179|SR-01000504572	314744-29-1
CNP0300589.0	-0.18	CCNC=C1N=C(C2=CC=C(Br)N2)C=C1OC	InChI=1S/C12H14BrN3O/c1-3-14-7-10-11(17-2)6-9(15-10)8-4-5-12(13)16-8/h4-7,14,16H,3H2,1-2H3	HGYCGMMTEYWTCE-UHFFFAOYSA-N	tambjamine G	~{N}-[[5-(5-bromo-1~{H}-pyrrol-2-yl)-3-methoxy-pyrrol-2-ylidene]methyl]ethanamine	31	17	296.17	295.032	C12H14BrN3O	2.56	49.41	4	3	2	3	2	0	1	0.9	0	0.25	2	228.98	f	f	f	N1=C(C=CC1)c2ccc[nH]2	0.26	Aryl halides	Aryl bromides	Organohalogen compounds	Aryl bromides	Alkaloids	Proline alkaloids	Prodigiosins	f	Virididentula dentata	CMNPD|Marine Natural Products|UNPD (Universal Natural Products Database)	10.1039/np9961300075	tambjamine G
CNP0303586.0	-0.18	CCOC(=O)C1=CC=CC=C1NC(=O)C1=CC2=CC=CC=C2OC=C1	InChI=1S/C20H17NO4/c1-2-24-20(23)16-8-4-5-9-17(16)21-19(22)15-11-12-25-18-10-6-3-7-14(18)13-15/h3-13H,2H2,1H3,(H,21,22)	JRVGUNMRULIEQC-UHFFFAOYSA-N	ethyl 2-[(1-benzoxepin-4-ylcarbonyl)amino]benzoate	ethyl 2-(1-benzoxepine-4-carbonylamino)benzoate	42	25	335.36	335.116	C20H17NO4	3.79	64.63	4	4	1	4	1	0	2	0.86	0	0.1	3	297.96	f	f	f	O1C=CC(=Cc2ccccc12)CNc3ccccc3	-0.56	Benzene and substituted derivatives	Benzoic acids and derivatives	Benzenoids	Acylaminobenzoic acid and derivatives				f		InterBioScreen Ltd|Super Natural II		950425-96-4|STL018110|AKOS001555376|ETHYL 2-(1-BENZOXEPINE-4-AMIDO)BENZOATE	950425-96-4
CNP0357162.2	-0.18	CC1(C)C[C@H](NC(=O)CCN2C=CC3=CC=C(Br)C=C32)CCO1	InChI=1S/C18H23BrN2O2/c1-18(2)12-15(7-10-23-18)20-17(22)6-9-21-8-5-13-3-4-14(19)11-16(13)21/h3-5,8,11,15H,6-7,9-10,12H2,1-2H3,(H,20,22)/t15-/m1/s1	WCZWNCNOQGHZTP-OAHLLOKOSA-N		3-(6-bromoindol-1-yl)-~{N}-[(4~{R})-2,2-dimethyltetrahydropyran-4-yl]propanamide	46	23	379.3	378.094	C18H23BrN2O2	3.87	43.26	4	3	1	3	1	0	2	0.88	0	0.5	3	NA	f	f	f	O1CCC(NCCCn2ccc3ccccc32)CC1	-1	Indoles and derivatives	N-alkylindoles	Organoheterocyclic compounds	N-alkylindoles	Alkaloids			f		Super Natural II
CNP0217230.0	-0.19	CCNC=C1N=C(C2=CC=CN2)C=C1OC	InChI=1S/C12H15N3O/c1-3-13-8-11-12(16-2)7-10(15-11)9-5-4-6-14-9/h4-8,13-14H,3H2,1-2H3	NEHAMMJFGWXOCX-UHFFFAOYSA-N	Tambjamine E	~{N}-[[3-methoxy-5-(1~{H}-pyrrol-2-yl)pyrrol-2-ylidene]methyl]ethanamine	31	16	217.27	217.122	C12H15N3O	1.8	49.41	4	3	2	3	2	0	1	0.81	0	0.25	2	208.34	f	f	f	N1=C(C=CC1)c2ccc[nH]2	-0.02	Heteroaromatic compounds	Heteroaromatic compounds	Organoheterocyclic compounds	Heteroaromatic compounds	Alkaloids	Proline alkaloids	Prodigiosins	f	Nembrotha sp.	CMNPD|Marine Natural Products|NPEdia|UNPD (Universal Natural Products Database)	10.1039/np9920900323	Tambjamine E
CNP0239448.2	-0.19	COC1=C2CN(C)CCC2=C(NC(=O)[C@@H]2CCCO2)C2=C1OCO2	InChI=1S/C17H22N2O5/c1-19-6-5-10-11(8-19)14(21-2)16-15(23-9-24-16)13(10)18-17(20)12-4-3-7-22-12/h12H,3-9H2,1-2H3,(H,18,20)/t12-/m0/s1	LSVYKTHRGFAZHW-LBPRGKRZSA-N		(2~{S})-~{N}-(4-methoxy-6-methyl-7,8-dihydro-5~{H}-[1,3]dioxolo[4,5-g]isoquinolin-9-yl)tetrahydrofuran-2-carboxamide	46	24	334.37	334.153	C17H22N2O5	1.53	69.26	3	6	1	6	1	0	1	0.9	0	0.59	4	NA	f	f	f	O1c2cc3c(c(NCC4OCCC4)c2OC1)CCNC3	-0.13	Tetrahydroisoquinolines	Tetrahydroisoquinolines	Organoheterocyclic compounds	Tetrahydroisoquinolines	Alkaloids	Tyrosine alkaloids	Amarylidaceae alkaloids	f		Super Natural II
CNP0425989.2	-0.19	COC1=CC(=O)[C@H](O)[C@@H](C)[C@]12OC1=C(Cl)C(OC)=CC(OC)=C1C2=O	InChI=1S/C17H17ClO7/c1-7-14(20)8(19)5-11(24-4)17(7)16(21)12-9(22-2)6-10(23-3)13(18)15(12)25-17/h5-7,14,20H,1-4H3/t7-,14-,17+/m1/s1	SJUXBYNINSBOOT-DKNUKLLMSA-N	(2S,5'R,6'R)-7-chloro-6'-hydroxy-3',4,6-trimethoxy-5'-methylspiro[1-benzofuran-2,4'-cyclohex-2-ene]-1',3-dione	(2~{S},5'~{R},6'~{R})-7-chloro-6'-hydroxy-3',4,6-trimethoxy-5'-methyl-spiro[benzofuran-2,4'-cyclohex-2-ene]-1',3-dione	42	25	368.77	368.066	C17H17ClO7	1.78	91.29	3	7	1	7	1	0	1	0.87	0	0.41	3	NA	f	f	f	O1c2ccccc2CC13C=CCCC3	1.94	Benzofurans	Benzofuranones	Organoheterocyclic compounds	Benzofuranones	Polyketides	Aromatic polyketides	Griseofulvins	f	Xylaria cubensis	NPASS	10.1016/j.bmc.2017.07.041	CHEMBL4104629
CNP0540618.2	-0.19	COC1=CC=C2NC(=O)[C@]3(CCN(C(=O)COC4=CC=C(Cl)C=C4)C3)C2=C1	InChI=1S/C20H19ClN2O4/c1-26-15-6-7-17-16(10-15)20(19(25)22-17)8-9-23(12-20)18(24)11-27-14-4-2-13(21)3-5-14/h2-7,10H,8-9,11-12H2,1H3,(H,22,25)/t20-/m0/s1	QIEFCNBPNPYLMF-FQEVSTJZSA-N		(3~{R})-1'-[2-(4-chlorophenoxy)acetyl]-5-methoxy-spiro[indoline-3,3'-pyrrolidine]-2-one	46	27	386.84	386.103	C20H19ClN2O4	2.85	67.87	4	4	1	4	1	0	2	0.88	0	0.3	4	NA	f	f	f	O(c1ccccc1)CCN2CCC3(c4ccccc4NC3)C2	-0.78	Indoles and derivatives	Indoles	Organoheterocyclic compounds	Indoles	Alkaloids	Tryptophan alkaloids	Simple oxindole alkaloids	f		Supernatural3		(3R)-1'-2-(4-chlorophenoxy)acetyl-5-methoxyspiro1H-indole-3|3'-pyrrolidine-2-one
CNP0486070.0	-0.2	CCCNC1=NC2=C(C(=O)N(C)C(=O)N2C)N1C(C)C	InChI=1S/C13H21N5O2/c1-6-7-14-12-15-10-9(18(12)8(2)3)11(19)17(5)13(20)16(10)4/h8H,6-7H2,1-5H3,(H,14,15)	KRDGNVAIGLPHHQ-UHFFFAOYSA-N	Oprea1_402871	7-isopropyl-1,3-dimethyl-8-(propylamino)purine-2,6-dione	41	20	279.34	279.17	C13H21N5O2	0.84	73.85	4	7	1	7	1	0	2	0.9	0	0.62	2	NA	f	f	f	N1=C[N]C2=C1NCNC2	-1.53	Imidazopyrimidines	Purines and purine derivatives	Organoheterocyclic compounds	Purinones	Alkaloids	Pseudoalkaloids	Purine alkaloids	f		Supernatural3		Oprea1_789556|STK840838|AKOS000580630|CCG-114124|1|3-dimethyl-7-(propan-2-yl)-8-(propylamino)-2|3|6|7-tetrahydro-1H-purine-2|6-dione|EU-0081040|SR-01000506691|7-Isopropyl-1|3-dimethyl-8-propylamino-3|7-dihydro-purine-2|6-dione
CNP0565029.1	-0.2	COCC1=CC(C[C@@H]2C[C@H](NC(C)=O)C2(C)C)=NO1	InChI=1S/C14H22N2O3/c1-9(17)15-13-6-10(14(13,2)3)5-11-7-12(8-18-4)19-16-11/h7,10,13H,5-6,8H2,1-4H3,(H,15,17)/t10-,13+/m1/s1	WAKVKZZBUSMUTH-MFKMUULPSA-N		~{N}-[(1~{S},3~{S})-3-[[5-(methoxymethyl)isoxazol-3-yl]methyl]-2,2-dimethyl-cyclobutyl]acetamide	41	19	266.34	266.163	C14H22N2O3	1.91	64.36	5	4	1	4	1	0	1	0.88	0	0.71	2	258.45	f	f	f	n1occc1CC2CCC2	-0.6	Azoles	Isoxazoles	Organoheterocyclic compounds	Isoxazoles				f		Supernatural3		N-(1S|3S)-3-5-(methoxymethyl)-1|2-oxazol-3-ylmethyl-2|2-dimethylcyclobutylacetamide
CNP0493597.1	-0.21	C[C@H]1C[C@@H]2[C@@H](CC(=O)N2C2CC2)[C@@H]1CNC1CCCCC1	InChI=1S/C18H30N2O/c1-12-9-17-15(10-18(21)20(17)14-7-8-14)16(12)11-19-13-5-3-2-4-6-13/h12-17,19H,2-11H2,1H3/t12-,15-,16+,17+/m0/s1	REAPKFXKFKMNDT-KKBVYLPWSA-N		(3~{a}~{S},4~{R},5~{S},6~{a}~{R})-4-[(cyclohexylamino)methyl]-1-cyclopropyl-5-methyl-3,3~{a},4,5,6,6~{a}-hexahydrocyclopenta[b]pyrrol-2-one	51	21	290.45	290.236	C18H30N2O	2.94	32.34	4	2	1	2	1	0	0	0.86	0	0.94	4	299.13	f	f	f	N(CC1CCC2N(CCC21)C3CC3)C4CCCCC4	0.48	Carboxylic acids and derivatives	Amino acids, peptides, and analogues	Organic acids and derivatives	Delta amino acids and derivatives	Alkaloids	Lysine alkaloids	Quinolizidine alkaloids	f		Supernatural3		(3aS|4R|5S|6aR)-4-(cyclohexylamino)methyl-1-cyclopropyl-5-methyl-3|3a|4|5|6|6a-hexahydrocyclopentabpyrrol-2-one
CNP0226474.1	-0.22	O=C1N[C@@H](CCC(=O)N2CCCC2)C(=O)NC2=CC=CC=C12	InChI=1S/C16H19N3O3/c20-14(19-9-3-4-10-19)8-7-13-16(22)17-12-6-2-1-5-11(12)15(21)18-13/h1-2,5-6,13H,3-4,7-10H2,(H,17,22)(H,18,21)/t13-/m0/s1	BHDBADUKZKXHED-ZDUSSCGKSA-N	AKOS032440072	(3~{S})-3-(3-oxo-3-pyrrolidin-1-yl-propyl)-3,4-dihydro-1~{H}-1,4-benzodiazepine-2,5-dione	41	22	301.35	301.143	C16H19N3O3	1.14	78.51	3	3	2	3	2	0	1	0.88	0	0.44	3	273.54	f	f	f	c1ccc2c(c1)NCC(NC2)CCCN3CCCC3	-0.42	Benzodiazepines	1,4-benzodiazepines	Organoheterocyclic compounds	1,4-benzodiazepines	Alkaloids	Anthranilic acid alkaloids		f		InterBioScreen Ltd|Super Natural II
CNP0481759.0	-0.22	CC1=CC(C)=CC(NC(=O)N2CCC3(CC2)CC(=O)C2=CC=CC=C2O3)=C1	InChI=1S/C22H24N2O3/c1-15-11-16(2)13-17(12-15)23-21(26)24-9-7-22(8-10-24)14-19(25)18-5-3-4-6-20(18)27-22/h3-6,11-13H,7-10,14H2,1-2H3,(H,23,26)	LWEVNJBRMVHAKD-UHFFFAOYSA-N	HMS3515P03	~{N}-(3,5-dimethylphenyl)-4-oxo-spiro[chromane-2,4'-piperidine]-1'-carboxamide	51	27	364.45	364.179	C22H24N2O3	4.34	58.64	1	3	1	3	1	0	2	0.82	0	0.36	4	NA	f	f	f	O1c2ccccc2CCC13CCN(CNc4ccccc4)CC3	-0.97	Benzopyrans	1-benzopyrans	Organoheterocyclic compounds	Chromones	Polyketides	Chromanes	Chromones	f		Supernatural3		AKOS002054183|CCG-191391|BRD-K58491701-001-01-7|N-(3|5-dimethylphenyl)-4-oxo-3|4-dihydrospiro1-benzopyran-2|4-piperidine-1-carboxamide|N-(3|5-dimethylphenyl)-4-oxo-3|4-dihydro-1'H-spirochromene-2|4'-piperidine-1'-carboxamide
CNP0567070.1	-0.22	CN(C)[C@H](C(=O)O)C1=CC(Cl)=CC(Cl)=C1	InChI=1S/C10H11Cl2NO2/c1-13(2)9(10(14)15)6-3-7(11)5-8(12)4-6/h3-5,9H,1-2H3,(H,14,15)/t9-/m0/s1	FBZPIHFBJZHLPX-VIFPVBQESA-N		(2~{S})-2-(3,5-dichlorophenyl)-2-(dimethylamino)acetic acid	26	15	248.11	247.017	C10H11Cl2NO2	2.68	40.54	3	2	1	2	1	0	1	0.89	0	0.3	1	NA	f	f	f	c1ccccc1	-0.88	Carboxylic acids and derivatives	Amino acids, peptides, and analogues	Organic acids and derivatives	Alpha amino acids	Amino acids and Peptides	Small peptides	Aminoacids	f		Supernatural3		(2S)-2-(3|5-dichlorophenyl)-2-(dimethylamino)acetic acid
CNP0571587.0	-0.22	ClC1=CC=C(C2=NNC(C3CCNCC3)=C2)C=C1	InChI=1S/C14H16ClN3/c15-12-3-1-10(2-4-12)13-9-14(18-17-13)11-5-7-16-8-6-11/h1-4,9,11,16H,5-8H2,(H,17,18)	GELALLNTKKLQLM-UHFFFAOYSA-N	156336-70-8	4-[3-(4-chlorophenyl)-1~{H}-pyrazol-5-yl]piperidine	34	18	261.76	261.103	C14H16ClN3	3.2	40.71	2	2	2	2	2	0	2	0.87	0	0.36	3	NA	f	f	f	N=1[N]C(=CC1c2ccccc2)C3CCNCC3	-1.22	Azoles	Pyrazoles	Organoheterocyclic compounds	Phenylpyrazoles	Alkaloids	Ornithine alkaloids	Polyamines	f		DrugBankNP		4-3-(4-CHLOROPHENYL)-1H-PYRAZOL-5-YLPIPERIDINE|4-5-(4-chlorophenyl)-1H-pyrazol-3-ylpiperidine|3M2B2SQW0I|CHEMBL75691|4-(3-(4-Chlorophenyl)-1H-pyrazol-5-yl)piperidine|Piperidine| 4-(5-(4-chlorophenyl)-1H-pyrazol-3-yl)-|1way|Bionet2_000947|UNII-3M2B2SQW0I|Oprea1_423246|L02|MLS000706783|SCHEMBL2598428|GELALLNTKKLQLM-UHFFFAOYSA-N|HMS1366L01|HMS2660H19|BDBM50059237|MFCD00665084|AKOS015868501|DB08061|D…
CNP0283890.0	-0.23	CC(=O)COC1=CC=C2N=C3CCCN3C(=O)C2=C1	InChI=1S/C14H14N2O3/c1-9(17)8-19-10-4-5-12-11(7-10)14(18)16-6-2-3-13(16)15-12/h4-5,7H,2-3,6,8H2,1H3	DOVMHVMWNQUFFZ-UHFFFAOYSA-N	7-(2-oxopropoxy)-2,3-dihydropyrrolo[2,1-b]quinazolin-9(1H)-one	7-acetonyloxy-2,3-dihydro-1~{H}-pyrrolo[2,1-b]quinazolin-9-one	33	19	258.28	258.1	C14H14N2O3	1.31	61.19	3	5	0	5	0	0	2	0.83	0	0.36	3	227.41	f	f	f	N=1c2ccccc2CN3C1CCC3	-1.12	Diazanaphthalenes	Benzodiazines	Organoheterocyclic compounds	Quinazolines	Alkaloids	Anthranilic acid alkaloids	Quinazoline alkaloids	f		InterBioScreen Ltd|Super Natural II		STL519320|AKOS032438649
CNP0369122.2	-0.23	CCC1=CC2=C(OC(=O)C=C2C)C(CN2CCCC[C@H]2CC)=C1O	InChI=1S/C20H27NO3/c1-4-14-11-16-13(3)10-18(22)24-20(16)17(19(14)23)12-21-9-7-6-8-15(21)5-2/h10-11,15,23H,4-9,12H2,1-3H3/t15-/m1/s1	VNJQRLQPSJKPFE-OAHLLOKOSA-N		6-ethyl-8-[[(2~{R})-2-ethyl-1-piperidyl]methyl]-7-hydroxy-4-methyl-chromen-2-one	51	24	329.44	329.199	C20H27NO3	4.13	53.68	4	4	1	4	1	0	2	0.86	0	0.55	3	NA	f	f	f	O1c2c(cccc2CN3CCCCC3)C=CC1	-0.31	Coumarins and derivatives	Hydroxycoumarins	Phenylpropanoids and polyketides	7-hydroxycoumarins	Shikimates and Phenylpropanoids	Coumarins	Simple coumarins	f		Super Natural II
CNP0448442.1	-0.23	CCS(=O)(=O)C1=CC=C2OC([C@H]3CCN(C)C3)=NC2=C1	InChI=1S/C14H18N2O3S/c1-3-20(17,18)11-4-5-13-12(8-11)15-14(19-13)10-6-7-16(2)9-10/h4-5,8,10H,3,6-7,9H2,1-2H3/t10-/m0/s1	HPQQFFPHCZZPAH-JTQLQIEISA-N		5-ethylsulfonyl-2-[(3~{S})-1-methylpyrrolidin-3-yl]-1,3-benzoxazole	38	20	294.38	294.104	C14H18N2O3S	2.04	63.41	3	5	0	5	0	0	2	0.87	0	0.5	3	NA	f	f	f	n1c2ccccc2oc1C3CNCC3	-1.89	Benzoxazoles	Benzoxazoles	Organoheterocyclic compounds	Benzoxazoles	Alkaloids			f		Super Natural II
CNP0537578.0	-0.23	COC1=CC=C(CNC(=O)C2=CC=C3C(=C2)CC(=O)N3C)C=C1	InChI=1S/C18H18N2O3/c1-20-16-8-5-13(9-14(16)10-17(20)21)18(22)19-11-12-3-6-15(23-2)7-4-12/h3-9H,10-11H2,1-2H3,(H,19,22)	RMCZLOSKPZRJTF-UHFFFAOYSA-N	N-[(4-METHOXYPHENYL)METHYL]-1-METHYL-2-OXO-2,3-DIHYDRO-1H-INDOLE-5-CARBOXAMIDE	~{N}-[(4-methoxyphenyl)methyl]-1-methyl-2-oxo-indoline-5-carboxamide	41	23	310.35	310.132	C18H18N2O3	2.14	58.64	4	3	1	3	1	0	2	0.94	0	0.22	3	NA	f	f	f	c1ccc(cc1)CNCc2ccc3NCCc3c2	-1.16	Indoles and derivatives	Indolecarboxylic acids and derivatives	Organoheterocyclic compounds	Indolecarboxamides and derivatives	Alkaloids			f		Supernatural3		AKOS016508569|N-(4-methoxybenzyl)-1-methyl-2-oxoindoline-5-carboxamide
CNP0555511.1	-0.23	CNC(=O)C1(N2CCC[C@H]2C(=O)NC2CCCCC2)CCOCC1	InChI=1S/C18H31N3O3/c1-19-17(23)18(9-12-24-13-10-18)21-11-5-8-15(21)16(22)20-14-6-3-2-4-7-14/h14-15H,2-13H2,1H3,(H,19,23)(H,20,22)/t15-/m0/s1	YFFBJEGVMNMRLY-HNNXBMFYSA-N	(2S)-N-cyclohexyl-1-[4-(methylcarbamoyl)oxan-4-yl]pyrrolidine-2-carboxamide	(2~{S})-~{N}-cyclohexyl-1-[4-(methylcarbamoyl)tetrahydropyran-4-yl]pyrrolidine-2-carboxamide	55	24	337.46	337.237	C18H31N3O3	1.19	70.67	4	4	2	4	2	0	0	0.81	0	0.89	3	327.84	f	f	f	O1CCC(N2CCCC2CNC3CCCCC3)CC1	-0.67	Carboxylic acids and derivatives	Amino acids, peptides, and analogues	Organic acids and derivatives	Proline and derivatives	Alkaloids			f		Supernatural3		CHEMBL3548013|(2S)-N-cyclohexyl-1-4-(methylcarbamoyl)oxan-4-ylpyrrolidine-2-carboxamide
CNP0347839.0	-0.24	CON(C)C(=O)NC1=CC=C(Cl)C(Cl)=C1	InChI=1S/C9H10Cl2N2O2/c1-13(15-2)9(14)12-6-3-4-7(10)8(11)5-6/h3-5H,1-2H3,(H,12,14)	XKJMBINCVNINCA-UHFFFAOYSA-N	LINURON	3-(3,4-dichlorophenyl)-1-methoxy-1-methyl-urea	25	15	249.1	248.012	C9H10Cl2N2O2	3.02	41.57	2	2	1	2	1	0	1	0.82	0	0.22	1	200.05	f	f	f	c1ccccc1	-2.02	Benzene and substituted derivatives	N-phenylureas	Benzenoids	N-phenylureas	Alkaloids			f		GNPS (Global Natural Products Social Molecular Networking)|Super Natural II		330-55-2|3-(3|4-Dichlorophenyl)-1-methoxy-1-methylurea|Methoxydiuron|Afalon|Cephalon|Aphalon|Linurex|Lorox|Afalon inuron|Garnitan|Herbicide 326|Linorox|Rotalin|Sarclex|Sinuron|Urea| N'-(3|4-dichlorophenyl)-N-methoxy-N-methyl-|Du Pont 326|Linex 4L|Laroks|Dupont herbicide 326|Lorox linuron weed killer|1-Methoxy-1-methyl-3-(3|4-dichlorophenyl)urea|HOE 2810|Linuron ISO|N-(3|4-Dichlorophenyl)-N'-methy…	330-55-2|56645-87-5
CNP0347841.0	-0.24	CN(C)C(=O)NC1=CC=C(OC2=CC=C(Cl)C=C2)C=C1	InChI=1S/C15H15ClN2O2/c1-18(2)15(19)17-12-5-9-14(10-6-12)20-13-7-3-11(16)4-8-13/h3-10H,1-2H3,(H,17,19)	IVUXTESCPZUGJC-UHFFFAOYSA-N	CHLOROXURON	3-[4-(4-chlorophenoxy)phenyl]-1,1-dimethyl-urea	35	20	290.75	290.082	C15H15ClN2O2	4.23	41.57	3	2	1	2	1	0	2	0.92	0	0.13	2	255.65	f	f	f	O(c1ccccc1)c2ccccc2	-1.38	Benzene and substituted derivatives	Diphenylethers	Benzenoids	Diphenylethers				f		GNPS (Global Natural Products Social Molecular Networking)		1982-47-4|Chloroxifenidim|Gesamoos|Norex|TENORAN|Chlorphencarb|Ciba 1983|3-4-(4-Chlorophenoxy)phenyl-1|1-dimethylurea|Urea| N'-4-(4-chlorophenoxy)phenyl-N|N-dimethyl-|C 1983|QER23C88ME|DTXSID7040287|1-(4-(4-Chloro-phenoxy)phenyl)-3|3-D'methyluree|3-(4-(4-Chloor-fenoxy)-fenyl)-1|1-dimethylureum|3-(4-(4-Chloro-fenossil)fenil)-1|1-dimetil-urea|Urea| 3-(p-(p-chlorophenoxy)phenyl)-1|1-dimethyl-|3-(4-(…	1982-47-4
CNP0366130.0	-0.24	CC1=NC(N2CCCCC2)=C(C(N)=O)C2=C1COC(C)(C)C2	InChI=1S/C17H25N3O2/c1-11-13-10-22-17(2,3)9-12(13)14(15(18)21)16(19-11)20-7-5-4-6-8-20/h4-10H2,1-3H3,(H2,18,21)	JYZQJBQJTCGQEC-UHFFFAOYSA-N	STL552654	3,3,8-trimethyl-6-(1-piperidyl)-1,4-dihydropyrano[3,4-c]pyridine-5-carboxamide	47	22	303.41	303.195	C17H25N3O2	2.33	68.45	2	4	1	4	1	0	1	0.91	0	0.65	3	290.3	f	f	f	n1cc2c(cc1N3CCCCC3)CCOC2	-0.9	Pyranopyridines	Pyranopyridines	Organoheterocyclic compounds	Pyranopyridines	Alkaloids			f		InterBioScreen Ltd|Super Natural II		AKOS030491577|3|3|8-trimethyl-6-(piperidin-1-yl)-3|4-dihydro-1H-pyrano3|4-cpyridine-5-carboxamide
CNP0395064.1	-0.24	CC1=C(C(=O)NC[C@@H]2CCCN3CCCC[C@H]23)SC(N2C=CC=C2)=N1	InChI=1S/C19H26N4OS/c1-14-17(25-19(21-14)23-10-4-5-11-23)18(24)20-13-15-7-6-12-22-9-3-2-8-16(15)22/h4-5,10-11,15-16H,2-3,6-9,12-13H2,1H3,(H,20,24)/t15-,16+/m0/s1	VJENJURUBXAXBH-JKSUJKDBSA-N	AKOS032439230	~{N}-[[(1~{S},9~{a}~{R})-2,3,4,6,7,8,9,9~{a}-octahydro-1~{H}-quinolizin-1-yl]methyl]-4-methyl-2-pyrrol-1-yl-thiazole-5-carboxamide	51	25	358.51	358.183	C19H26N4OS	3.24	50.16	4	5	1	5	1	0	2	0.91	0	0.58	4	331.38	f	f	f	n1cc(sc1-n2cccc2)CNCC3CCCN4CCCCC43	-1.48	Quinolizidines	Quinolizidines	Organoheterocyclic compounds	Quinolizidines	Alkaloids	Lysine alkaloids		f		InterBioScreen Ltd|NPEdia|Super Natural II		NPD7600
CNP0495725.1	-0.24	COC1=CC=CC(C(=O)N2CC[C@@]3(C2)C(=O)N(C)C2=CC=CC=C23)=C1OC	InChI=1S/C21H22N2O4/c1-22-16-9-5-4-8-15(16)21(20(22)25)11-12-23(13-21)19(24)14-7-6-10-17(26-2)18(14)27-3/h4-10H,11-13H2,1-3H3/t21-/m0/s1	RADDYYJZAUOCQK-NRFANRHFSA-N		(3~{R})-1'-(2,3-dimethoxybenzoyl)-1-methyl-spiro[indoline-3,3'-pyrrolidine]-2-one	49	27	366.42	366.158	C21H22N2O4	2.46	59.08	3	4	0	4	0	0	2	0.84	0	0.33	4	332.62	f	f	f	c1ccc(cc1)CN2CCC3(c4ccccc4NC3)C2	-0.47	Benzene and substituted derivatives	Methoxybenzenes	Benzenoids	Dimethoxybenzenes	Alkaloids	Tryptophan alkaloids	Quinoline alkaloids	f		Supernatural3		(3R)-1'-(2|3-dimethoxybenzoyl)-1-methylspiroindole-3|3'-pyrrolidine-2-one
CNP0360747.3	-0.25	CC1=CC=CC=C1NC(=O)[C@@H]1CSCN1C(=O)[C@H]1CCC(=O)N1	InChI=1S/C16H19N3O3S/c1-10-4-2-3-5-11(10)18-15(21)13-8-23-9-19(13)16(22)12-6-7-14(20)17-12/h2-5,12-13H,6-9H2,1H3,(H,17,20)(H,18,21)/t12-,13+/m1/s1	BGWVANBHKBNYRW-OLZOCXBDSA-N		(4~{R})-~{N}-(o-tolyl)-3-[(2~{R})-5-oxopyrrolidine-2-carbonyl]thiazolidine-4-carboxamide	42	23	333.41	333.115	C16H19N3O3S	1.11	78.51	3	4	2	4	2	0	1	0.87	0	0.44	3	NA	f	f	f	S1CN(CC2NCCC2)C(C1)CNc3ccccc3	-1.54	Carboxylic acids and derivatives	Amino acids, peptides, and analogues	Organic acids and derivatives	Dipeptides	Amino acids and Peptides	Small peptides		f		Super Natural II
CNP0582911.0	-0.25	CC1=NN=C(C2=CSC(S(=O)(=O)N3CCC4(CC3)OCCO4)=C2)O1	InChI=1S/C14H17N3O5S2/c1-10-15-16-13(22-10)11-8-12(23-9-11)24(18,19)17-4-2-14(3-5-17)20-6-7-21-14/h8-9H,2-7H2,1H3	LTJSKQDBCYPWDM-UHFFFAOYSA-N	8-{[4-(5-METHYL-1,3,4-OXADIAZOL-2-YL)THIOPHEN-2-YL]SULFONYL}-1,4-DIOXA-8-AZASPIRO[4.5]DECANE	8-[[4-(5-methyl-1,3,4-oxadiazol-2-yl)-2-thienyl]sulfonyl]-1,4-dioxa-8-azaspiro[4.5]decane	41	24	371.44	371.061	C14H17N3O5S2	1.63	94.76	3	8	0	8	0	0	2	0.81	0	0.57	4	NA	f	f	f	n1nc(oc1)-c2csc(SN3CCC4(OCCO4)CC3)c2	-1.87	Azaspirodecane derivatives	Azaspirodecane derivatives	Organoheterocyclic compounds	Azaspirodecane derivatives				f		Supernatural3		HMS3551E13|AKOS021882611|3-{8-Methoxy-2-(thiomorpholin-4-ylcarbonyl)quinolin-4-ylamino}benzonitrile
CNP0179798.1	-0.26	O[C@@H]1[C@@H](N2C=C(Cl)C=N2)[C@@H]2OCC(O2)[C@H]1NC1CCCC1	InChI=1S/C14H20ClN3O3/c15-8-5-16-18(6-8)12-13(19)11(10-7-20-14(12)21-10)17-9-3-1-2-4-9/h5-6,9-14,17,19H,1-4,7H2/t10?,11-,12-,13+,14-/m1/s1	QODPUSBWYCAPTA-URSGVKGYSA-N	(2S,3S,4R,5R)-4-(4-chloropyrazol-1-yl)-2-(cyclopentylamino)-6,8-dioxabicyclo[3.2.1]octan-3-ol	(2~{S},3~{S},4~{R},5~{R})-4-(4-chloropyrazol-1-yl)-2-(cyclopentylamino)-6,8-dioxabicyclo[3.2.1]octan-3-ol	41	21	313.79	313.119	C14H20ClN3O3	1.09	68.54	3	6	2	6	2	0	1	0.87	0	0.79	4	NA	f	f	f	n1cccn1C2CC(NC3CCCC3)C4OC2OC4	-0.23	Oxepanes	Oxepanes	Organoheterocyclic compounds	Oxepanes	Alkaloids			f		ZINC NP
CNP0227242.2	-0.26	COC1=CC=CC=C1C(=O)NC1=CC=C2NC(=O)[C@H]3CCCN3C(=O)C2=C1	InChI=1S/C20H19N3O4/c1-27-17-7-3-2-5-13(17)18(24)21-12-8-9-15-14(11-12)20(26)23-10-4-6-16(23)19(25)22-15/h2-3,5,7-9,11,16H,4,6,10H2,1H3,(H,21,24)(H,22,25)/t16-/m1/s1	CJOZQEMAJXFKGZ-MRXNPFEDSA-N		~{N}-[(6~{a}~{R})-6,11-dioxo-6~{a},7,8,9-tetrahydro-5~{H}-pyrrolo[2,1-c][1,4]benzodiazepin-2-yl]-2-methoxy-benzamide	46	27	365.39	365.138	C20H19N3O4	2.5	87.74	3	4	2	4	2	0	2	0.87	0	0.25	4	NA	f	f	f	c1ccc(cc1)CNc2ccc3NCC4N(Cc3c2)CCC4	-0.9	Benzodiazepines	1,4-benzodiazepines	Organoheterocyclic compounds	1,4-benzodiazepines	Alkaloids	Anthranilic acid alkaloids	Benzodiazepine alkaloids	f		Super Natural II
CNP0258312.1	-0.26	CC1=CC=C(C2=CC=C(C#C[C@H](O)CO)S2)S1	InChI=1S/C13H12O2S2/c1-9-2-6-12(16-9)13-7-5-11(17-13)4-3-10(15)8-14/h2,5-7,10,14-15H,8H2,1H3/t10-/m0/s1	CYTRJSRDAYCCBC-JTQLQIEISA-N		(2~{S})-4-[5-(5-methyl-2-thienyl)-2-thienyl]but-3-yne-1,2-diol	29	17	264.37	264.028	C13H12O2S2	2.49	40.46	2	4	2	4	2	0	2	0.82	0	0.23	2	NA	f	f	f	s1cccc1-c2sccc2	0.89	Bi- and oligothiophenes	Bi- and oligothiophenes	Organoheterocyclic compounds	Bi- and oligothiophenes	Fatty acids	Fatty acyls	Oxygenated hydrocarbons	f		Super Natural II
CNP0331076.0	-0.26	NC(=O)C1=CC(Br)=C(Br)O1	InChI=1S/C5H3Br2NO2/c6-2-1-3(5(8)9)10-4(2)7/h1H,(H2,8,9)	GHUAUXYNJVBMDL-UHFFFAOYSA-N	4,5-dibromofuran-2-carboxamide	4,5-dibromofuran-2-carboxamide	13	10	268.89	266.853	C5H3Br2NO2	1.9	56.23	1	2	1	2	1	0	1	0.85	0	0	1	NA	f	f	f	o1cccc1	-0.47	Furans	Furoic acid and derivatives	Organoheterocyclic compounds	Furoic acid and derivatives				f		Super Natural II|UNPD (Universal Natural Products Database)
CNP0601030.2	-0.26	CCOC1=CC=C(C(=O)N2CC[C@@]3(C2)C(=O)N(C)C2=CC=C(OC)C=C23)C=C1	InChI=1S/C22H24N2O4/c1-4-28-16-7-5-15(6-8-16)20(25)24-12-11-22(14-24)18-13-17(27-3)9-10-19(18)23(2)21(22)26/h5-10,13H,4,11-12,14H2,1-3H3/t22-/m0/s1	RGOXFMSYODGECR-QFIPXVFZSA-N		(3~{R})-1'-(4-ethoxybenzoyl)-5-methoxy-1-methyl-spiro[indoline-3,3'-pyrrolidine]-2-one	52	28	380.44	380.174	C22H24N2O4	2.85	59.08	4	4	0	4	0	0	2	0.82	0	0.36	4	NA	f	f	f	c1ccc(cc1)CN2CCC3(c4ccccc4NC3)C2	-0.67	Indoles and derivatives	Indoles	Organoheterocyclic compounds	Indoles	Alkaloids	Tryptophan alkaloids	Carboline alkaloids	f		Supernatural3		(3R)-1'-(4-ethoxybenzoyl)-5-methoxy-1-methylspiroindole-3|3'-pyrrolidine-2-one
CNP0305919.0	-0.27	CON(C)C(=O)NC1=CC=C(Br)C(Cl)=C1	InChI=1S/C9H10BrClN2O2/c1-13(15-2)9(14)12-6-3-4-7(10)8(11)5-6/h3-5H,1-2H3,(H,12,14)	NLYNUTMZTCLNOO-UHFFFAOYSA-N	CHLORBROMURON	3-(4-bromo-3-chloro-phenyl)-1-methoxy-1-methyl-urea	25	15	293.55	291.961	C9H10BrClN2O2	3.13	41.57	2	2	1	2	1	0	1	0.85	0	0.22	1	205.34	f	f	f	c1ccccc1	-1.99	Benzene and substituted derivatives	N-phenylureas	Benzenoids	N-phenylureas	Alkaloids			f		Super Natural II|Supernatural3		13360-45-7|Chlorobromouron|Maloran|Bromex (herbicide)|3-(4-Bromo-3-chlorophenyl)-1-methoxy-1-methylurea|Caswell No. 173A|Ciba 6313|Urea| N'-(4-bromo-3-chlorophenyl)-N-methoxy-N-methyl-|C 6313|2X2DQC5EHG|1-(3-Chloro-4-bromophenyl)-3-methyl-3-methoxyurea|CHEBI:3608|DTXSID6040290|Chlorbromuron BSI:ISO|Chlorobromuron ISO-French|HSDB 1536|EINECS 236-411-9|UNII-2X2DQC5EHG|EPA Pesticide Chemical Code 09…
CNP0369264.0	-0.27	CN(C)CCCNC(=O)C1C2=CC=CC=C2OC2=CC=CC=C21	InChI=1S/C19H22N2O2/c1-21(2)13-7-12-20-19(22)18-14-8-3-5-10-16(14)23-17-11-6-4-9-15(17)18/h3-6,8-11,18H,7,12-13H2,1-2H3,(H,20,22)	GNJCLTNKSQPVAE-UHFFFAOYSA-N	N-[3-(dimethylamino)propyl]-9H-xanthene-9-carboxamide	~{N}-[3-(dimethylamino)propyl]-9~{H}-xanthene-9-carboxamide	45	23	310.4	310.168	C19H22N2O2	2.99	41.57	5	3	1	3	1	0	2	0.86	0	0.32	3	295.47	f	f	f	O1c2ccccc2Cc3ccccc13	-0.68	Benzopyrans	1-benzopyrans	Organoheterocyclic compounds	Xanthenes	Shikimates and Phenylpropanoids			f		InterBioScreen Ltd|NPEdia|Super Natural II		STL582164|AKOS003800931|SR-01000432272|NPD8080
CNP0441570.1	-0.27	O[C@@H]1[C@@H](N2CCCC2)[C@@H]2OCC(O2)[C@H]1NCC1=CC=NC=C1	InChI=1S/C16H23N3O3/c20-15-13(18-9-11-3-5-17-6-4-11)12-10-21-16(22-12)14(15)19-7-1-2-8-19/h3-6,12-16,18,20H,1-2,7-10H2/t12?,13-,14-,15+,16-/m1/s1	CQGOCSGITJFNBX-KMVIYXDESA-N	(2S,3S,4R,5R)-2-(pyridin-4-ylmethylamino)-4-pyrrolidin-1-yl-6,8-dioxabicyclo[3.2.1]octan-3-ol	(2~{S},3~{S},4~{R},5~{R})-2-(4-pyridylmethylamino)-4-pyrrolidin-1-yl-6,8-dioxabicyclo[3.2.1]octan-3-ol	45	22	305.38	305.174	C16H23N3O3	0.12	66.85	4	6	2	6	2	0	1	0.82	0	0.69	4	NA	f	f	f	n1ccc(cc1)CNC2CC(N3CCCC3)C4OCC2O4	0.12	Oxepanes	Oxepanes	Organoheterocyclic compounds	Oxepanes	Alkaloids	Nicotinic acid alkaloids		f		Super Natural II
CNP0483411.0	-0.27	CN1C=NC=C1CN1CC2(CC(=O)N(CC3CC3)O2)C1	InChI=1S/C14H20N4O2/c1-16-10-15-5-12(16)7-17-8-14(9-17)4-13(19)18(20-14)6-11-2-3-11/h5,10-11H,2-4,6-9H2,1H3	AZIAAZHHJAJGOJ-UHFFFAOYSA-N		6-(cyclopropylmethyl)-2-[(3-methylimidazol-4-yl)methyl]-5-oxa-2,6-diazaspiro[3.4]octan-7-one	40	20	276.34	276.159	C14H20N4O2	0.55	50.6	4	5	0	5	0	0	1	0.81	0	0.71	4	NA	f	f	f	N1=C[N]C(=C1)CN2CC3(ON(CC3)CC4CC4)C2	-0.42	Organonitrogen compounds	Amines	Organic nitrogen compounds	Aralkylamines	Alkaloids	Histidine alkaloids	Imidazole alkaloids	f		Supernatural3		6-(Cyclopropylmethyl)-2-(3-methylimidazol-4-yl)methyl-5-oxa-2|6-diazaspiro3.4octan-7-one
CNP0552619.1	-0.27	CN1C(=O)[C@]2(CCN(S(=O)(=O)C3=CC=CC(C#N)=C3)C2)C2=CC=CC=C21	InChI=1S/C19H17N3O3S/c1-21-17-8-3-2-7-16(17)19(18(21)23)9-10-22(13-19)26(24,25)15-6-4-5-14(11-15)12-20/h2-8,11H,9-10,13H2,1H3/t19-/m0/s1	JKIWVGBDWAIXAD-IBGZPJMESA-N	3-[(3R)-1-methyl-2-oxospiro[indole-3,3'-pyrrolidine]-1'-yl]sulfonylbenzonitrile	3-[(3~{R})-1-methyl-2-oxo-spiro[indoline-3,3'-pyrrolidine]-1'-yl]sulfonylbenzonitrile	43	26	367.43	367.099	C19H17N3O3S	1.87	81.48	2	4	0	4	0	0	2	0.81	0	0.26	4	NA	f	f	f	S(c1ccccc1)N2CCC3(c4ccccc4NC3)C2	-1.27	Benzene and substituted derivatives	Benzenesulfonamides	Benzenoids	Benzenesulfonamides	Alkaloids			f		Supernatural3		CHEMBL4995115|3-(3R)-1-methyl-2-oxospiroindole-3|3'-pyrrolidine-1'-ylsulfonylbenzonitrile
CNP0010593.1	-0.28	C1=CC=C2OC([C@H]3CCN(C4CCC4)C3)=NC2=C1	InChI=1S/C15H18N2O/c1-2-7-14-13(6-1)16-15(18-14)11-8-9-17(10-11)12-4-3-5-12/h1-2,6-7,11-12H,3-5,8-10H2/t11-/m0/s1	LPEYKHGUNZBILZ-NSHDSACASA-N		2-[(3~{S})-1-cyclobutylpyrrolidin-3-yl]-1,3-benzoxazole	36	18	242.32	242.142	C15H18N2O	3.17	29.27	2	3	0	3	0	0	2	0.81	0	0.53	4	NA	f	f	f	n1c2ccccc2oc1C3CN(CC3)C4CCC4	-1.27	Benzoxazoles	Benzoxazoles	Organoheterocyclic compounds	Benzoxazoles	Alkaloids	Lysine alkaloids	Quinolizidine alkaloids	f		ZINC NP
CNP0071506.1	-0.28	CC(=O)N1CCC(N2CCOC[C@H]2C2=NC(C3=CC=CC(Cl)=C3)=CN2)CC1	InChI=1S/C20H25ClN4O2/c1-14(26)24-7-5-17(6-8-24)25-9-10-27-13-19(25)20-22-12-18(23-20)15-3-2-4-16(21)11-15/h2-4,11-12,17,19H,5-10,13H2,1H3,(H,22,23)/t19-/m0/s1	WAYUXLFXNJSQKA-IBGZPJMESA-N	1-[4-[(3R)-3-[4-(3-chlorophenyl)-1H-imidazol-2-yl]morpholin-4-yl]piperidin-1-yl]ethanone	1-[4-[(3~{R})-3-[4-(3-chlorophenyl)-1~{H}-imidazol-2-yl]morpholin-4-yl]-1-piperidyl]ethanone	52	27	388.9	388.167	C20H25ClN4O2	3.11	61.46	3	4	1	4	1	0	2	0.88	0	0.5	4	NA	f	f	f	[N]1C=C(N=C1C2N(CCOC2)C3CCNCC3)c4ccccc4	-1.17	Azoles	Imidazoles	Organoheterocyclic compounds	Phenylimidazoles	Alkaloids	Lysine alkaloids	Quinolizidine alkaloids	f		ZINC NP
CNP0130779.2	-0.28	CCCOC1=CC=C(C(=O)N2CCC[C@H]2C(=O)O)C=C1	InChI=1S/C15H19NO4/c1-2-10-20-12-7-5-11(6-8-12)14(17)16-9-3-4-13(16)15(18)19/h5-8,13H,2-4,9-10H2,1H3,(H,18,19)/t13-/m0/s1	MRVWHOSSKWDZJG-ZDUSSCGKSA-N	471259-59-3	(2~{S})-1-(4-propoxybenzoyl)pyrrolidine-2-carboxylic acid	39	20	277.32	277.131	C15H19NO4	2.16	66.84	5	3	1	3	1	0	1	0.9	0	0.47	2	NA	f	f	f	c1ccc(cc1)CN2CCCC2	-1	Carboxylic acids and derivatives	Amino acids, peptides, and analogues	Organic acids and derivatives	N-acyl-alpha amino acids				f		Super Natural II		(S)-1-(4-propoxybenzoyl)pyrrolidine-2-carboxylicacid
CNP0242004.2	-0.28	COC1=CC2=C(C=C1OC)C1=C3OCOC3=C(OC)C3=C1[C@@H](C2)N(C)CC3	InChI=1S/C21H23NO5/c1-22-6-5-12-17-14(22)7-11-8-15(23-2)16(24-3)9-13(11)18(17)20-21(19(12)25-4)27-10-26-20/h8-9,14H,5-7,10H2,1-4H3/t14-/m1/s1	XEZKWYLHAOYOCL-CQSZACIVSA-N		(12~{R})-7,16,17-trimethoxy-11-methyl-3,5-dioxa-11-azapentacyclo[10.7.1.0^{2,6}.0^{8,20}.0^{14,19}]icosa-1,6,8(20),14(19),15,17-hexaene	50	27	369.42	369.158	C21H23NO5	3.19	49.39	3	6	0	6	0	0	2	0.83	0	0.43	5	NA	f	f	f	O1c2cc3c4c(c2OC1)-c5ccccc5CC4NCC3	1.5	Aporphines	Aporphines	Alkaloids and derivatives	Aporphines	Alkaloids	Tyrosine alkaloids	Aporphine alkaloids	f		Super Natural II
CNP0348990.1	-0.29	CC(=O)O[C@H]1[C@H](O)[C@@H](C2=CC=CC=C2)CC[C@@H]1C1=CC=CC=C1	InChI=1S/C20H22O3/c1-14(21)23-20-18(16-10-6-3-7-11-16)13-12-17(19(20)22)15-8-4-2-5-9-15/h2-11,17-20,22H,12-13H2,1H3/t17-,18-,19-,20-/m1/s1	RRGRXDIGPVAQIW-UAFMIMERSA-N		[(1~{R},2~{R},3~{R},6~{R})-2-hydroxy-3,6-diphenyl-cyclohexyl] acetate	45	23	310.39	310.157	C20H22O3	3.64	46.53	3	3	1	3	1	0	2	0.88	0	0.35	3	NA	f	f	f	c1ccc(cc1)C2CCC(c3ccccc3)CC2	0.96	Organooxygen compounds	Alcohols and polyols	Organic oxygen compounds	Cyclohexanols	Shikimates and Phenylpropanoids			f		Super Natural II
CNP0548747.0	-0.29	COC1=CC(C=C2SC(=S)N=C2O)=CC=C1O	InChI=1S/C11H9NO3S2/c1-15-8-4-6(2-3-7(8)13)5-9-10(14)12-11(16)17-9/h2-5,13H,1H3,(H,12,14,16)	OWXPWWRBBBGOLO-UHFFFAOYSA-N	(5Z)-5-(4-hydroxy-3-methoxybenzylidene)-2-sulfanyl-1,3-thiazol-4(5H)-one	4-hydroxy-5-[(4-hydroxy-3-methoxy-phenyl)methylene]thiazole-2-thione	26	17	267.33	267.002	C11H9NO3S2	2.73	62.05	2	4	2	4	2	0	1	0.81	0	0.09	2	213.01	f	f	f	N1=CC(SC1)=Cc2ccccc2	-0.8	Phenols	Methoxyphenols	Benzenoids	Methoxyphenols	Alkaloids			f		Supernatural3		(5Z)-5-(4-hydroxy-3-methoxybenzylidene)-2-sulfanyl-1|3-thiazol-4(5H)-one|5-(4-Hydroxy-3-methoxybenzylidene)rhodanine
CNP0213373.2	-0.3	COC1=CC(/C=C/[C@@]23NC(=O)CN2C2=CC=C(C)C=C2C3(C)C)=CC(OC)=C1OC	InChI=1S/C24H28N2O4/c1-15-7-8-18-17(11-15)23(2,3)24(25-21(27)14-26(18)24)10-9-16-12-19(28-4)22(30-6)20(13-16)29-5/h7-13H,14H2,1-6H3,(H,25,27)/b10-9+/t24-/m1/s1	JGPFNDXGOVTSQQ-HBRDYDSTSA-N		(3~{a}~{R})-4,4,6-trimethyl-3~{a}-[(~{E})-2-(3,4,5-trimethoxyphenyl)vinyl]-1,3-dihydroimidazo[1,2-a]indol-2-one	58	30	408.5	408.205	C24H28N2O4	3.66	60.03	5	5	1	5	1	0	2	0.82	0	0.38	4	NA	f	f	f	c1ccc(cc1)C=CC23NCCN3c4ccccc4C2	0.06	Carboxylic acids and derivatives	Amino acids, peptides, and analogues	Organic acids and derivatives	Alpha amino acids	Alkaloids			f		Super Natural II
CNP0262489.0	-0.3	CN1C2CC(OC(=O)C3=CC=CN3)CC1C(OC(=O)C1=CC=CN1C)C2	InChI=1S/C19H23N3O4/c1-21-8-4-6-15(21)19(24)26-17-10-12-9-13(11-16(17)22(12)2)25-18(23)14-5-3-7-20-14/h3-8,12-13,16-17,20H,9-11H2,1-2H3	CQFDQVJNCUORBW-UHFFFAOYSA-N		[8-methyl-3-(1~{H}-pyrrole-2-carbonyloxy)-8-azabicyclo[3.2.1]octan-6-yl] 1-methylpyrrole-2-carboxylate	49	26	357.41	357.169	C19H23N3O4	1.97	76.56	4	6	1	6	1	0	2	0.85	0	0.47	4	NA	f	f	f	O(Cc1ccc[nH]1)C2CC3NC(C2)C(OCc4ccc[nH]4)C3	0.56	Tropane alkaloids	Tropane alkaloids	Alkaloids and derivatives	Tropane alkaloids	Alkaloids	Ornithine alkaloids	Tropane alkaloids	f		UNPD (Universal Natural Products Database)
CNP0292414.0	-0.3	CCN1CCCC1CNC(=O)C1=CC2=CC(OC)=CC=C2N1C	InChI=1S/C18H25N3O2/c1-4-21-9-5-6-14(21)12-19-18(22)17-11-13-10-15(23-3)7-8-16(13)20(17)2/h7-8,10-11,14H,4-6,9,12H2,1-3H3,(H,19,22)	FVUGDYVCMYSFBP-UHFFFAOYSA-N	N-((1-ethylpyrrolidin-2-yl)methyl)-5-methoxy-1-methyl-1H-indole-2-carboxamide	~{N}-[(1-ethylpyrrolidin-2-yl)methyl]-5-methoxy-1-methyl-indole-2-carboxamide	48	23	315.42	315.195	C18H25N3O2	2.4	46.5	5	4	1	4	1	0	2	0.92	0	0.5	3	303.18	f	f	f	c1ccc2[nH]c(cc2c1)CNCC3NCCC3	-1.21	Indoles and derivatives	Indolecarboxylic acids and derivatives	Organoheterocyclic compounds	Indolecarboxylic acids and derivatives	Alkaloids	Tryptophan alkaloids	Carboline alkaloids	f		InterBioScreen Ltd		N-(1-ethylpyrrolidin-2-yl)methyl-5-methoxy-1-methyl-1H-indole-2-carboxamide|STL545534|AKOS032445277
CNP0398856.0	-0.3	COC1=CC2=C(C=C1OC)C(=O)N(CC(=O)O)C(C)=N2	InChI=1S/C13H14N2O5/c1-7-14-9-5-11(20-3)10(19-2)4-8(9)13(18)15(7)6-12(16)17/h4-5H,6H2,1-3H3,(H,16,17)	DKHNYMMNIPFOIV-UHFFFAOYSA-N	2-(6,7-dimethoxy-2-methyl-4-oxoquinazolin-3(4H)-yl)acetic acid	2-(6,7-dimethoxy-2-methyl-4-oxo-quinazolin-3-yl)acetic acid	34	20	278.26	278.09	C13H14N2O5	0.81	90.65	4	6	1	6	1	0	2	0.89	0	0.31	2	238.64	f	f	f	N1=CNCc2ccccc12	-0.91	Diazanaphthalenes	Benzodiazines	Organoheterocyclic compounds	Quinazolines	Alkaloids	Anthranilic acid alkaloids	Quinazoline alkaloids	f		InterBioScreen Ltd|Super Natural II		1322604-66-9|2-(6|7-dimethoxy-2-methyl-4-oxoquinazolin-3-yl)acetic acid|CHEMBL3443961|BBL033057|MFCD19691736|STL373030|AKOS015955954|VS-11771|CS-0321038|2-6|7-DIMETHOXY-2-METHYL-4-OXO-3(4H)-QUINAZOLINYLACETIC ACID
CNP0006225.1	-0.31	CC1=NC=CN1[C@H]1[C@@H]2OCC(O2)[C@@H](NCC(C)C)[C@@H]1O	InChI=1S/C14H23N3O3/c1-8(2)6-16-11-10-7-19-14(20-10)12(13(11)18)17-5-4-15-9(17)3/h4-5,8,10-14,16,18H,6-7H2,1-3H3/t10?,11-,12-,13+,14-/m1/s1	XSXNSQQSTWYDTJ-URSGVKGYSA-N	(2S,3S,4R,5R)-4-(2-methylimidazol-1-yl)-2-(2-methylpropylamino)-6,8-dioxabicyclo[3.2.1]octan-3-ol	(2~{S},3~{S},4~{R},5~{R})-2-(isobutylamino)-4-(2-methylimidazol-1-yl)-6,8-dioxabicyclo[3.2.1]octan-3-ol	43	20	281.36	281.174	C14H23N3O3	0.46	68.54	4	6	2	6	2	0	1	0.84	0	0.79	3	NA	f	f	f	n1ccn(c1)C2CCC3OC2OC3	0.1	Oxepanes	Oxepanes	Organoheterocyclic compounds	Oxepanes	Alkaloids			f		ZINC NP
CNP0313828.1	-0.31	CC1(C)C[C@H](CNCC2=CC=CO2)CCO1	InChI=1S/C13H21NO2/c1-13(2)8-11(5-7-16-13)9-14-10-12-4-3-6-15-12/h3-4,6,11,14H,5,7-10H2,1-2H3/t11-/m1/s1	VWITYRWDKHHLGB-LLVKDONJSA-N		~{N}-[[(4~{R})-2,2-dimethyltetrahydropyran-4-yl]methyl]-1-(2-furyl)methanamine	37	16	223.32	223.157	C13H21NO2	2.57	34.4	4	3	1	3	1	0	1	0.85	0	0.69	2	NA	f	f	f	o1cccc1CNCC2CCOCC2	-0.33	Oxanes	Oxanes	Organoheterocyclic compounds	Oxanes				f		Super Natural II
CNP0395754.1	-0.31	COC1=CC=C2C(=C1)C=CN2CCC(=O)N[C@@H](C)C(=O)O	InChI=1S/C15H18N2O4/c1-10(15(19)20)16-14(18)6-8-17-7-5-11-9-12(21-2)3-4-13(11)17/h3-5,7,9-10H,6,8H2,1-2H3,(H,16,18)(H,19,20)/t10-/m0/s1	FYHZCCHNMYKNPM-JTQLQIEISA-N	AKOS016384865	(2~{S})-2-[3-(5-methoxyindol-1-yl)propanoylamino]propanoic acid	39	21	290.32	290.127	C15H18N2O4	1.63	80.56	6	4	2	4	2	0	2	0.85	0	0.33	2	264.69	f	f	f	c1ccc2[nH]ccc2c1	-1.12	Carboxylic acids and derivatives	Amino acids, peptides, and analogues	Organic acids and derivatives	N-acyl-alpha amino acids	Alkaloids	Tryptophan alkaloids		f		InterBioScreen Ltd|Super Natural II
CNP0464297.2	-0.31	CC(=O)/C=C1/NC2=CC=CC=C2NC(=O)[C@H]1C1=CC=CC=C1	InChI=1S/C18H16N2O2/c1-12(21)11-16-17(13-7-3-2-4-8-13)18(22)20-15-10-6-5-9-14(15)19-16/h2-11,17,19H,1H3,(H,20,22)/b16-11+/t17-/m0/s1	QTLHTHHOCBFPAW-YTBHAWNYSA-N		(2~{E},3~{S})-2-acetonylidene-3-phenyl-1,5-dihydro-1,5-benzodiazepin-4-one	38	22	292.34	292.121	C18H16N2O2	3.31	58.2	2	3	2	3	2	0	2	0.83	0	0.11	3	265.61	f	f	f	c1ccc(cc1)C2CNc3ccccc3NC2	0.01	Benzodiazepines	Benzodiazepines	Organoheterocyclic compounds	Benzodiazepines	Alkaloids	Tryptophan alkaloids	Simple oxindole alkaloids	f		Super Natural II|Supernatural3		(3S|4E)-4-(2-oxopropylidene)-3-phenyl-3|5-dihydro-1H-1|5-benzodiazepin-2-one
CNP0519409.0	-0.31	CCC1(O)CCSC(C2=CC=CC=C2)=N1	InChI=1S/C12H15NOS/c1-2-12(14)8-9-15-11(13-12)10-6-4-3-5-7-10/h3-7,14H,2,8-9H2,1H3	ZBXCSBYFKOANIR-UHFFFAOYSA-N	4-ethyl-2-phenyl-5,6-dihydro-1,3-thiazin-4-ol	4-ethyl-2-phenyl-5,6-dihydro-1,3-thiazin-4-ol	30	15	221.33	221.087	C12H15NOS	2.67	32.59	2	3	1	3	1	0	1	0.83	0	0.42	2	NA	f	f	f	N1=C(SCCC1)c2ccccc2	0.02	Thiazines	1,3-thiazines	Organoheterocyclic compounds	1,3-thiazines	Alkaloids	Serine alkaloids	Thiazole alkaloids	f		NPEdia		4-ethyl-4-hydroxy-2-phenyl-4H-5|6-dihydro-1|3-thiazine|TZ-2
CNP0532431.0	-0.31	CCSC1=NN=C2C3=CC=CC=C3NC3(CCCC3)OC2=N1	InChI=1S/C16H18N4OS/c1-2-22-15-17-14-13(19-20-15)11-7-3-4-8-12(11)18-16(21-14)9-5-6-10-16/h3-4,7-8,18H,2,5-6,9-10H2,1H3	ZVYHASNVVOEEEY-UHFFFAOYSA-N	SMR000092620	3-ethylsulfanylspiro[7~{H}-[1,2,4]triazino[5,6-d][3,1]benzoxazepine-6,1'-cyclopentane]	40	22	314.41	314.12	C16H18N4OS	3.73	59.93	2	6	1	6	1	0	2	0.85	0	0.44	4	276.18	f	f	f	n1nc-2c(nc1)OC3(Nc4ccccc24)CCCC3	-1.05	Thioethers	Aryl thioethers	Organosulfur compounds	Aryl thioethers	Alkaloids	Tryptophan alkaloids		f		Supernatural3		MLS000115531|CHEMBL1547599|HMS1618M10|HMS2249A23|AKOS000360532|3'-(ethylthio)-7'H-spirocyclopentane-1|6'-1|2|4triazino5|6-d3|1benzoxazepine
CNP0569688.0	-0.31	CCCCC(=O)NC1=CC=CC2=NSN=C12	InChI=1S/C11H13N3OS/c1-2-3-7-10(15)12-8-5-4-6-9-11(8)14-16-13-9/h4-6H,2-3,7H2,1H3,(H,12,15)	DJTAJRVDGAEZKD-UHFFFAOYSA-N	N-(2,1,3-benzothiadiazol-4-yl)pentanamide	~{N}-(2,1,3-benzothiadiazol-4-yl)pentanamide	29	16	235.31	235.078	C11H13N3OS	2.82	54.88	4	4	1	4	1	0	2	0.89	0	0.36	2	NA	f	f	f	n1snc2ccccc12	-2.11	Benzothiadiazoles	Benzothiadiazoles	Organoheterocyclic compounds	Benzothiadiazoles	Alkaloids	Anthranilic acid alkaloids		f		Supernatural3		ChemDiv2_003647|HMS1379F17|AKOS000627034|IDI1_002362|EU-0040740|SR-01000456284|Pentanoic acid benzo1|2|5thiadiazol-4-ylamide
CNP0023726.1	-0.32	CC(=O)N1CC[C@@](C)(O)[C@@H](NC(=O)C2=CC=CC=C2)[C@@H]1C1=CC=CS1	InChI=1S/C19H22N2O3S/c1-13(22)21-11-10-19(2,24)17(16(21)15-9-6-12-25-15)20-18(23)14-7-4-3-5-8-14/h3-9,12,16-17,24H,10-11H2,1-2H3,(H,20,23)/t16-,17-,19+/m0/s1	QGYJXIIXLFFBIC-JENIJYKNSA-N		~{N}-[(2~{R},3~{S},4~{R})-1-acetyl-4-hydroxy-4-methyl-2-(2-thienyl)-3-piperidyl]benzamide	47	25	358.46	358.135	C19H22N2O3S	2.59	69.64	3	4	2	4	2	0	2	0.89	0	0.37	3	NA	f	f	f	s1cccc1C2NCCCC2NCc3ccccc3	-0.36	Piperidines	N-acylpiperidines	Organoheterocyclic compounds	N-acylpiperidines	Alkaloids			f		ZINC NP
CNP0383672.1	-0.32	COC1=CC=C2C(=C1OC)C(=O)N1C2SC[C@H]1C(=O)NCC(C)C	InChI=1S/C17H22N2O4S/c1-9(2)7-18-15(20)11-8-24-17-10-5-6-12(22-3)14(23-4)13(10)16(21)19(11)17/h5-6,9,11,17H,7-8H2,1-4H3,(H,18,20)/t11-,17?/m0/s1	GRQYWCLJNJRDJV-PIJUOJQZSA-N	STL531170	(3~{R})-~{N}-isobutyl-6,7-dimethoxy-5-oxo-3,9~{b}-dihydro-2~{H}-thiazolo[2,3-a]isoindole-3-carboxamide	46	24	350.44	350.13	C17H22N2O4S	2.05	67.87	5	5	1	5	1	0	1	0.88	0	0.53	3	312.19	f	f	f	S1CCN2Cc3ccccc3C12	-0.23	Isoindoles and derivatives	Isoindolines	Organoheterocyclic compounds	Isoindolones	Alkaloids			f		InterBioScreen Ltd		AKOS030503171|(3R)-6|7-dimethoxy-N-(2-methylpropyl)-5-oxo-2|3|5|9b-tetrahydro1|3thiazolo2|3-aisoindole-3-carboxamide
CNP0448477.0	-0.32	COC1=CC2=C(O)C(=O)N3C4=CC=C(OC)C=C4C(=O)N4CCCC4C3N2C=C1	InChI=1S/C21H21N3O5/c1-28-12-5-6-15-14(10-12)20(26)23-8-3-4-16(23)19-22-9-7-13(29-2)11-17(22)18(25)21(27)24(15)19/h5-7,9-11,16,19,25H,3-4,8H2,1-2H3	HQBLYUJZLHMVDN-UHFFFAOYSA-N		16-hydroxy-10,19-dimethoxy-6,14,22-triazapentacyclo[12.8.0.0^{2,6}.0^{8,13}.0^{17,22}]docosa-8,10,12,16,18,20-hexaene-7,15-dione	50	29	395.42	395.148	C21H21N3O5	2.12	82.55	2	6	1	6	1	0	1	0.83	0	0.33	5	NA	f	f	f	c1ccc2c(c1)N3CC=C4C=CC=CN4C3C5N(C2)CCC5	0.34	Pyrimidodiazepines	Pyrimidodiazepines	Organoheterocyclic compounds	Pyrimidodiazepines	Alkaloids	Anthranilic acid alkaloids	Benzodiazepine alkaloids	f		NPEdia		Circumdatin A
CNP0372869.0	-0.33	COC(=O)C1=C(N)C2=CC(Br)=CC=C2O1	InChI=1S/C10H8BrNO3/c1-14-10(13)9-8(12)6-4-5(11)2-3-7(6)15-9/h2-4H,12H2,1H3	OVAAPYPWGNIIPF-UHFFFAOYSA-N	54802-09-4	methyl 3-amino-5-bromo-benzofuran-2-carboxylate	23	15	270.08	268.969	C10H8BrNO3	2.56	65.46	1	4	1	4	1	0	2	0.81	0	0.1	2	186.21	f	f	f	o1ccc2ccccc12	-0.34	Benzofurans	Benzofurans	Organoheterocyclic compounds	Benzofurans				f		InterBioScreen Ltd|NPEdia|Super Natural II		Methyl 3-amino-5-bromobenzofuran-2-carboxylate|2-Benzofurancarboxylic acid| 3-amino-5-bromo-| methyl ester|DTXSID80358637|STL513813|AKOS003827420|CS-0213445|F83059|3-Amino-5-bromobenzofuran-2-carboxylic acid methyl ester|NPD8731
CNP0479959.1	-0.33	COCCN1C(=O)[C@@H]2C[C@@H](CN2CC2=CC=CC=N2)OC2=CC=CC=C21	InChI=1S/C20H23N3O3/c1-25-11-10-23-17-7-2-3-8-19(17)26-16-12-18(20(23)24)22(14-16)13-15-6-4-5-9-21-15/h2-9,16,18H,10-14H2,1H3/t16-,18-/m0/s1	WQWYWKNRJMLMAP-WMZOPIPTSA-N	NCGC00393791-01	(1~{S},11~{S})-9-(2-methoxyethyl)-12-(2-pyridylmethyl)-2-oxa-9,12-diazatricyclo[9.2.1.0^{3,8}]tetradeca-3,5,7-trien-10-one	49	26	353.42	353.174	C20H23N3O3	2.1	54.9	5	5	0	5	0	0	2	0.82	0	0.4	4	319.85	f	f	f	n1ccccc1CN2CC3Oc4ccccc4NCC2C3	-0.93	Carboxylic acids and derivatives	Amino acids, peptides, and analogues	Organic acids and derivatives	Alpha amino acids	Alkaloids			f		Supernatural3		(1S|11S)-9-(2-methoxyethyl)-12-(pyridin-2-ylmethyl)-2-oxa-9|12-diazatricyclo9.2.1.03|8tetradeca-3|5|7-trien-10-one
CNP0505825.1	-0.33	CNC(=O)[C@H]1CN(C(=O)C2=CC=C(OC)C(OC)=C2)CC12CCCC2	InChI=1S/C19H26N2O4/c1-20-17(22)14-11-21(12-19(14)8-4-5-9-19)18(23)13-6-7-15(24-2)16(10-13)25-3/h6-7,10,14H,4-5,8-9,11-12H2,1-3H3,(H,20,22)/t14-/m1/s1	DDMHCOMPRZCGNH-CQSZACIVSA-N		(4~{R})-2-(3,4-dimethoxybenzoyl)-~{N}-methyl-2-azaspiro[4.4]nonane-4-carboxamide	51	25	346.43	346.189	C19H26N2O4	2.08	67.87	4	4	1	4	1	0	1	0.91	0	0.58	3	325.76	f	f	f	c1ccc(cc1)CN2CCC3(C2)CCCC3	-0.27	Benzene and substituted derivatives	Methoxybenzenes	Benzenoids	Dimethoxybenzenes	Alkaloids	Lysine alkaloids	Piperidine alkaloids	f		Supernatural3		(4R)-2-(3|4-dimethoxybenzoyl)-N-methyl-2-azaspiro4.4nonane-4-carboxamide
CNP0322292.2	-0.34	O=C(O)[C@@H]1CCCN1C(=O)[C@@H]1CSC2C3=CC=CC=C3C(=O)N21	InChI=1S/C16H16N2O4S/c19-13-9-4-1-2-5-10(9)15-18(13)12(8-23-15)14(20)17-7-3-6-11(17)16(21)22/h1-2,4-5,11-12,15H,3,6-8H2,(H,21,22)/t11-,12-,15?/m0/s1	DMMAZPQZHAUUOG-GYZKLXCISA-N	STL533668	(2~{S})-1-[(3~{R})-5-oxo-3,9~{b}-dihydro-2~{H}-thiazolo[2,3-a]isoindole-3-carbonyl]pyrrolidine-2-carboxylic acid	39	23	332.38	332.083	C16H16N2O4S	1.33	77.92	2	4	1	4	1	0	1	0.88	0	0.44	4	279.73	f	f	f	S1CC(N2Cc3ccccc3C12)CN4CCCC4	-0.57	Carboxylic acids and derivatives	Amino acids, peptides, and analogues	Organic acids and derivatives	Dipeptides	Amino acids and Peptides			f		InterBioScreen Ltd		AKOS032432523|1-{(3R)-5-oxo-2|3|5|9b-tetrahydro1|3thiazolo2|3-aisoindol-3-ylcarbonyl}-L-proline
CNP0390255.2	-0.34	C[C@]12CN3C[C@](C4=CC=CC=C4)(CN(C1)[C@@H]3C1=CC=CC=N1)C2=O	InChI=1S/C20H21N3O/c1-19-11-22-13-20(18(19)24,15-7-3-2-4-8-15)14-23(12-19)17(22)16-9-5-6-10-21-16/h2-10,17H,11-14H2,1H3/t17-,19+,20-	RXTSICWNXHTJSQ-FNLKRUPLSA-N	5-methyl-7-phenyl-2-(2-pyridyl)-1,3-diazatricyclo[3.3.1.1^{3,7}]decan-6-one	5-methyl-7-phenyl-2-(2-pyridyl)-1,3-diazatricyclo[3.3.1.1^{3,7}]decan-6-one	45	24	319.41	319.168	C20H21N3O	2.24	36.44	2	4	0	4	0	0	2	0.85	0	0.4	6	NA	f	f	f	n1ccccc1C2N3CC4CN2CC(c5ccccc5)(C3)C4	-0.19	Piperidines	Phenylpiperidines	Organoheterocyclic compounds	Phenylpiperidines	Alkaloids	Nicotinic acid alkaloids	Pyridine alkaloids	f		Super Natural II
CNP0520745.0	-0.34	CCCN1CC(C2=CC=C(S(C)(=O)=O)C=C2)=C(C2=CC=C(C)C=C2)C1=O	InChI=1S/C21H23NO3S/c1-4-13-22-14-19(16-9-11-18(12-10-16)26(3,24)25)20(21(22)23)17-7-5-15(2)6-8-17/h5-12H,4,13-14H2,1-3H3	AXMZZGKKZDJGAZ-UHFFFAOYSA-N	Imrecoxib	3-(4-methylsulfonylphenyl)-1-propyl-4-(p-tolyl)-2~{H}-pyrrol-5-one	49	26	369.49	369.14	C21H23NO3S	3.56	54.45	5	3	0	3	0	0	2	0.81	0	0.29	3	NA	f	f	f	c1ccc(cc1)C2=C(c3ccccc3)CNC2	-0.55	Stilbenes	Stilbenes	Phenylpropanoids and polyketides	Stilbenes	Alkaloids			f		DrugBankNP		395683-14-4|BAP-909|SGW6W5758V|UNII-SGW6W5758V|CHEMBL504535|2H-Pyrrol-2-one| 1|5-dihydro-3-(4-methylphenyl)-4-(4-(methylsulfonyl)phenyl)-1-propyl-|4-(4-(Methylsulfonyl)phenyl)-1-propyl-3-(p-tolyl)-1H-pyrrol-2(5H)-one|IMRECOXIB WHO-DD|SCHEMBL3034253|BDBM50293282|4-(4-methylphenyl)-3-(4-methylsulfonylphenyl)-1-propyl-2H-pyrrol-5-one|AKOS032954049|DB12354|MS-25939|HY-114200|CS-0079499|NS00069613|F82…	395683-14-4
CNP0026084.2	-0.35	O=C(N[C@H]1CC2=CC=CC=C21)C1=CC=CC=C1	InChI=1S/C15H13NO/c17-15(11-6-2-1-3-7-11)16-14-10-12-8-4-5-9-13(12)14/h1-9,14H,10H2,(H,16,17)/t14-/m0/s1	CFFNONNRYUKBAC-AWEZNQCLSA-N		~{N}-[(7~{S})-7-bicyclo[4.2.0]octa-1,3,5-trienyl]benzamide	30	17	223.28	223.1	C15H13NO	2.71	29.1	2	1	1	1	1	0	2	0.83	0	0.13	3	NA	f	f	f	c1ccc(cc1)CNC2c3ccccc3C2	-0.66	Benzene and substituted derivatives	Benzoic acids and derivatives	Benzenoids	Benzamides	Alkaloids			f		Super Natural II|Supernatural3		N-(7S)-bicyclo4.2.0octa-1(6)|2|4-trien-7-ylbenzamide
CNP0242368.2	-0.35	COC1=CC=C2C(=C1)O[C@H]1C3=CC=C(O)C=C3OC[C@@]21O	InChI=1S/C16H14O5/c1-19-10-3-5-12-14(7-10)21-15-11-4-2-9(17)6-13(11)20-8-16(12,15)18/h2-7,15,17-18H,8H2,1H3/t15-,16+/m0/s1	SXKBOSYKWYQHMV-JKSUJKDBSA-N	6alpha-Hydroxymedicarpin	(6~{a}~{S},11~{a}~{S})-9-methoxy-6,11~{a}-dihydrobenzofuro[3,2-c]chromene-3,6~{a}-diol	35	21	286.28	286.084	C16H14O5	2.11	68.15	1	5	2	5	2	0	2	0.84	0	0.25	4	NA	f	f	f	O1c2ccccc2C3Oc4ccccc4C3C1	2.09	Isoflavonoids	Furanoisoflavonoids	Phenylpropanoids and polyketides	Pterocarpans	Shikimates and Phenylpropanoids	Isoflavonoids	Pterocarpan	f		Super Natural II		61135-92-0|(6aS|11aS)-9-Methoxy-6H-benzofuro3|2-c1benzopyran-3|6a(11aH)-diol|3-Hydroxymedicarpin|Hydroxymedicarpin| 6alpha-|M6CMW54A38|DTXSID801157149|HY-N2700|AKOS040761225|FS-8620|CS-0023154|6H-Benzofuro3|2-c1benzopyran-3|6a(11aH)-diol| 9-methoxy-| (6aS|11aS)-	61135-92-0
CNP0315526.2	-0.35	O=C1NC2=CC=CC=C2[C@]12CCN[C@@H]2C1=CC=C2OCCOC2=C1	InChI=1S/C19H18N2O3/c22-18-19(13-3-1-2-4-14(13)21-18)7-8-20-17(19)12-5-6-15-16(11-12)24-10-9-23-15/h1-6,11,17,20H,7-10H2,(H,21,22)/t17-,19+/m1/s1	AAOCWUAGGVVIAJ-MJGOQNOKSA-N		(2'~{R},3~{S})-2'-(2,3-dihydro-1,4-benzodioxin-6-yl)spiro[indoline-3,3'-pyrrolidine]-2-one	42	24	322.36	322.132	C19H18N2O3	2.38	59.59	1	4	2	4	2	0	2	0.85	0	0.32	5	NA	f	f	f	O1c2ccc(cc2OCC1)C3NCCC43c5ccccc5NC4	0.51	Pyrrolidines	Phenylpyrrolidines	Organoheterocyclic compounds	Phenylpyrrolidines	Alkaloids			f		Super Natural II
CNP0338425.0	-0.35	C1=CC=C(CN2CC3CC4=CC=CC=C4OC3C2)C=C1	InChI=1S/C18H19NO/c1-2-6-14(7-3-1)11-19-12-16-10-15-8-4-5-9-17(15)20-18(16)13-19/h1-9,16,18H,10-13H2	BGOXJAXYAIMCOE-UHFFFAOYSA-N	5-benzyl-2-oxa-5-azatricyclo[7.4.0.0^{3,7}]trideca-1(9),10,12-triene	2-benzyl-3,3~{a},9,9~{a}-tetrahydro-1~{H}-chromeno[2,3-c]pyrrole	39	20	265.36	265.147	C18H19NO	3.12	12.47	2	2	0	2	0	0	2	0.83	0	0.33	4	NA	f	f	f	O1c2ccccc2CC3CN(Cc4ccccc4)CC13	-0.2	Benzopyrans	1-benzopyrans	Organoheterocyclic compounds	1-benzopyrans	Alkaloids			f		NPEdia		SCHEMBL10509955|FSL0254
CNP0371394.0	-0.35	COCC1=CC=C2OC(C(=O)O)=CC2=C1	InChI=1S/C11H10O4/c1-14-6-7-2-3-9-8(4-7)5-10(15-9)11(12)13/h2-5H,6H2,1H3,(H,12,13)	ROTJSHCJTQMNCA-UHFFFAOYSA-N	5-(methoxymethyl)-1-benzofuran-2-carboxylic acid	5-(methoxymethyl)benzofuran-2-carboxylic acid	25	15	206.2	206.058	C11H10O4	2.28	59.67	3	3	1	3	1	0	2	0.84	0	0.18	2	178.44	f	f	f	o1ccc2ccccc12	-0.16	Benzofurans	Benzofurans	Organoheterocyclic compounds	Benzofurans	Shikimates and Phenylpropanoids			f		InterBioScreen Ltd|NPEdia|Super Natural II		SMR000020630|ChemDiv3_006747|120088-87-1|MLS000043614|CHEMBL1311346|HMS1492C15|HMS2288P07|STL519131|AKOS014628564|CCG-118727|IDI1_024657|5-(Methoxymethyl)benzofuran-2-carboxylic acid|SR-01000115232|NPD15023	120088-87-1
CNP0413226.1	-0.35	CC1=CC=CC2=C1N=C1COC[C@H](CNC3CCCCC3)N12	InChI=1S/C18H25N3O/c1-13-6-5-9-16-18(13)20-17-12-22-11-15(21(16)17)10-19-14-7-3-2-4-8-14/h5-6,9,14-15,19H,2-4,7-8,10-12H2,1H3/t15-/m0/s1	KJBRUDDVRPFNFQ-HNNXBMFYSA-N	N-[[(4S)-9-methyl-3,4-dihydro-1H-[1,4]oxazino[4,3-a]benzimidazol-4-yl]methyl]cyclohexanamine	~{N}-[[(4~{S})-9-methyl-3,4-dihydro-1~{H}-[1,4]oxazino[4,3-a]benzimidazol-4-yl]methyl]cyclohexanamine	47	22	299.42	299.2	C18H25N3O	3.34	39.08	3	4	1	4	1	0	2	0.94	0	0.61	4	NA	f	f	f	n1c2ccccc2n3c1COCC3CNC4CCCCC4	-0.57	Benzimidazoles	Benzimidazoles	Organoheterocyclic compounds	Benzimidazoles	Alkaloids	Lysine alkaloids	Piperidine alkaloids	f		ZINC NP		CHEMBL3436850|NCGC00396676-01
CNP0491734.0	-0.35	CC1=CC(NC(=O)C2=C(O)C3=CC=CC=C3S(=O)(=O)N2C)=NO1	InChI=1S/C14H13N3O5S/c1-8-7-11(16-22-8)15-14(19)12-13(18)9-5-3-4-6-10(9)23(20,21)17(12)2/h3-7,18H,1-2H3,(H,15,16,19)	YYUAYBYLJSNDCX-UHFFFAOYSA-N	isoxicam	4-hydroxy-2-methyl-~{N}-(5-methylisoxazol-3-yl)-1,1-dioxo-1$l^{6},2-benzothiazine-3-carboxamide	36	23	335.34	335.058	C14H13N3O5S	1.48	112.74	2	6	2	6	2	0	2	0.86	0	0.14	3	268.62	f	f	f	n1occc1NCC2=Cc3ccccc3SN2	-1.58	Benzothiazines	Benzothiazines	Organoheterocyclic compounds	Benzothiazines	Alkaloids			f		GNPS (Global Natural Products Social Molecular Networking)|Super Natural II		34552-84-6|Maxicam|Isoxicamum|Isoxicamo|W 8495|EINECS 252-084-5|UNII-8XU734C4NG|BRN 0577221|CHEBI:76163|NSC-758436|4-Hydroxy-2-methyl-N-(5-methyl-3-isoxazolyl)-2H-1|2-benzothiazine-3-carboxamide 1|1-dioxide|8XU734C4NG|DTXSID0045462|W-8495|2H-1|2-Benzothiazine-3-carboxamide| 4-hydroxy-2-methyl-N-(5-methyl-3-isoxazolyl)-| 1|1-dioxide|NCGC00016829-05|CAS-34552-84-6|DTXCID8025462|Pacyl (antiinflammat…	34552-84-6
CNP0551206.0	-0.35	CCC1=NC(O)=C(C#N)C2=C1COC(C(C)C)C2	InChI=1S/C14H18N2O2/c1-4-12-11-7-18-13(8(2)3)5-9(11)10(6-15)14(17)16-12/h8,13H,4-5,7H2,1-3H3,(H,16,17)	ORKGLTGGQFVXJE-UHFFFAOYSA-N	NPD10099	8-ethyl-6-hydroxy-3-isopropyl-3,4-dihydro-1~{H}-pyrano[3,4-c]pyridine-5-carbonitrile	36	18	246.31	246.137	C14H18N2O2	2.32	66.14	2	4	1	4	1	0	1	0.87	0	0.57	2	NA	f	f	f	n1ccc2c(c1)COCC2	-0.29	Pyranopyridines	Pyranopyridines	Organoheterocyclic compounds	Pyranopyridines				f		NPEdia		NPD10099
CNP0304004.1	-0.36	COC1=CC(OC)=C(OC)C2=C1C=C[C@H](C1=CC=CC=C1)O2	InChI=1S/C18H18O4/c1-19-15-11-16(20-2)18(21-3)17-13(15)9-10-14(22-17)12-7-5-4-6-8-12/h4-11,14H,1-3H3/t14-/m1/s1	AKGAHTGZXKRIMD-CQSZACIVSA-N		(2~{R})-5,7,8-trimethoxy-2-phenyl-2~{H}-chromene	40	22	298.34	298.121	C18H18O4	3.86	36.92	4	4	0	4	0	0	2	0.86	0	0.22	3	NA	f	f	f	O1c2ccccc2C=CC1c3ccccc3	1.43	Flavonoids	O-methylated flavonoids	Phenylpropanoids and polyketides	8-O-methylated flavonoids	Shikimates and Phenylpropanoids			f		Super Natural II
CNP0379343.0	-0.36	COC(=O)CCC1=CC=C2CCC(=O)NC2=C1	InChI=1S/C13H15NO3/c1-17-13(16)7-3-9-2-4-10-5-6-12(15)14-11(10)8-9/h2,4,8H,3,5-7H2,1H3,(H,14,15)	ODWSBLXUFSDAJH-UHFFFAOYSA-N	AKOS004901180	methyl 3-(2-oxo-3,4-dihydro-1~{H}-quinolin-7-yl)propanoate	32	17	233.27	233.105	C13H15NO3	1.68	55.4	3	3	1	3	1	0	1	0.81	0	0.39	2	216.58	f	f	f	c1ccc2c(c1)NCCC2	0.11	Quinolines and derivatives	Quinolones and derivatives	Organoheterocyclic compounds	Hydroquinolones	Alkaloids			f		Super Natural II|Supernatural3		methyl 3-(2-oxo-3|4-dihydro-1H-quinolin-7-yl)propanoate
CNP0494507.1	-0.36	COCC(=O)N[C@@H]1C[C@@H](C2=NC(C3=CC=CN=C3)=NN2C)CC[C@H]1O	InChI=1S/C17H23N5O3/c1-22-17(20-16(21-22)12-4-3-7-18-9-12)11-5-6-14(23)13(8-11)19-15(24)10-25-2/h3-4,7,9,11,13-14,23H,5-6,8,10H2,1-2H3,(H,19,24)/t11-,13+,14+/m0/s1	VRJPIAYSVONFOP-IACUBPJLSA-N		~{N}-[(1~{R},2~{R},5~{S})-2-hydroxy-5-[2-methyl-5-(3-pyridyl)-1,2,4-triazol-3-yl]cyclohexyl]-2-methoxy-acetamide	48	25	345.4	345.18	C17H23N5O3	0.64	102.16	5	7	2	7	2	0	2	0.82	0	0.53	3	NA	f	f	f	N=1[N]C(=NC1c2cnccc2)C3CCCCC3	-1.06	Organooxygen compounds	Alcohols and polyols	Organic oxygen compounds	Cyclohexanols	Alkaloids	Nicotinic acid alkaloids	Pyridine alkaloids	f		Supernatural3
CNP0515455.0	-0.36	OC1=C(Br)C=C(C2=CC=CC=C2)C=C1Br	InChI=1S/C12H8Br2O/c13-10-6-9(7-11(14)12(10)15)8-4-2-1-3-5-8/h1-7,15H	SKQRVOXIIAXXEM-UHFFFAOYSA-N	3,5-dibromobiphenyl-4-ol	2,6-dibromo-4-phenyl-phenol	23	15	328	325.894	C12H8Br2O	4.58	20.23	1	1	1	1	1	0	2	0.81	0	0	2	NA	f	f	f	c1ccc(cc1)-c2ccccc2	0.02	Benzene and substituted derivatives	Biphenyls and derivatives	Benzenoids	Polybrominated biphenyls	Shikimates and Phenylpropanoids			f		DrugBankNP		2|6-dibromo-4-phenylphenol|4400-05-9|2|6-DIBROMO-4-PHENYL-PHENOL|3|5-Dibromo-biphenyl-4-ol|MLS002667606|X915771SGZ|3|5-Dibromo-1|1'-biphenyl-4-ol|(1|1'-Biphenyl)-4-ol| 3|5-dibromo-|UNII-X915771SGZ|NSC 53508|NSC-53508|SMR001557368|3|5-Dibromo-4-hydroxybiphenyl|CHEMBL493062|cid_243556|SCHEMBL7842844|BDBM91398|DTXSID00963161|HMS3080E08|2|6-bis(bromanyl)-4-phenyl-phenol|AKOS004119843|DB08102|PD004744…	4400-05-09
CNP0004368.1	-0.37	CC(=O)N1CCC(N2CCOC[C@H]2C2=NC(C3=CC=CC=C3)=CN2)CC1	InChI=1S/C20H26N4O2/c1-15(25)23-9-7-17(8-10-23)24-11-12-26-14-19(24)20-21-13-18(22-20)16-5-3-2-4-6-16/h2-6,13,17,19H,7-12,14H2,1H3,(H,21,22)/t19-/m0/s1	LUBKSPQCBSBRLB-IBGZPJMESA-N	1-[4-[(3R)-3-(4-phenyl-1H-imidazol-2-yl)morpholin-4-yl]piperidin-1-yl]ethanone	1-[4-[(3~{R})-3-(4-phenyl-1~{H}-imidazol-2-yl)morpholin-4-yl]-1-piperidyl]ethanone	52	26	354.45	354.206	C20H26N4O2	2.46	61.46	3	4	1	4	1	0	2	0.92	0	0.5	4	NA	f	f	f	[N]1C=C(N=C1C2N(CCOC2)C3CCNCC3)c4ccccc4	-0.91	Azoles	Imidazoles	Organoheterocyclic compounds	Phenylimidazoles	Alkaloids	Lysine alkaloids	Quinolizidine alkaloids	f		ZINC NP
CNP0010784.1	-0.37	CC1=CC=C(C2=NN=C([C@H]3CCN(CC4CC4)C3)O2)C=C1	InChI=1S/C17H21N3O/c1-12-2-6-14(7-3-12)16-18-19-17(21-16)15-8-9-20(11-15)10-13-4-5-13/h2-3,6-7,13,15H,4-5,8-11H2,1H3/t15-/m0/s1	SHRHPMZJKWOGLI-HNNXBMFYSA-N		2-[(3~{S})-1-(cyclopropylmethyl)pyrrolidin-3-yl]-5-(p-tolyl)-1,3,4-oxadiazole	42	21	283.38	283.168	C17H21N3O	3.24	42.16	4	4	0	4	0	0	2	0.86	0	0.53	4	NA	f	f	f	n1nc(oc1-c2ccccc2)C3CN(CC3)CC4CC4	-1.72	Benzene and substituted derivatives	Toluenes	Benzenoids	Toluenes	Alkaloids			f		ZINC NP
CNP0069314.2	-0.37	O=C1C2=CC=CC=C2CC[C@@H]1[C@]1(O)C(=O)NC2=CC=CC=C21	InChI=1S/C18H15NO3/c20-16-12-6-2-1-5-11(12)9-10-14(16)18(22)13-7-3-4-8-15(13)19-17(18)21/h1-8,14,22H,9-10H2,(H,19,21)/t14-,18-/m0/s1	LBKHRXAIYVPURT-KSSFIOAISA-N		(3~{R})-3-hydroxy-3-[(2~{R})-1-oxotetralin-2-yl]indolin-2-one	37	22	293.32	293.105	C18H15NO3	2.27	66.4	1	3	2	3	2	0	2	0.85	0	0.22	4	NA	f	f	f	c1ccc2c(c1)NCC2C3Cc4ccccc4CC3	0.8	Tetralins	Tetralins	Benzenoids	Tetralins				f		Super Natural II|Supernatural3		(3R)-3-hydroxy-3-(2R)-1-oxo-3|4-dihydro-2H-naphthalen-2-yl-1H-indol-2-one
CNP0130855.1	-0.37	CN1C[C@@H](NC(=O)C2CCCCC2)C[C@H]1C1=NC(C2=CC=NC=C2)=NO1	InChI=1S/C19H25N5O2/c1-24-12-15(21-18(25)14-5-3-2-4-6-14)11-16(24)19-22-17(23-26-19)13-7-9-20-10-8-13/h7-10,14-16H,2-6,11-12H2,1H3,(H,21,25)/t15-,16-/m0/s1	XTADTMUNWZYKEJ-HOTGVXAUSA-N		~{N}-[(3~{S},5~{S})-1-methyl-5-[3-(4-pyridyl)-1,2,4-oxadiazol-5-yl]pyrrolidin-3-yl]cyclohexanecarboxamide	51	26	355.44	355.201	C19H25N5O2	2.57	84.15	4	6	1	6	1	0	2	0.91	0	0.58	4	NA	f	f	f	n1ccc(cc1)-c2noc(n2)C3NCC(NCC4CCCCC4)C3	-1.66	Pyridines and derivatives	Methylpyridines	Organoheterocyclic compounds	Methylpyridines	Alkaloids			f		Super Natural II|ZINC NP
CNP0343571.1	-0.37	CC1(C)C[C@@H]2C[C@@](C)(CN2C(=O)CCCC(=O)O)C1	InChI=1S/C15H25NO3/c1-14(2)7-11-8-15(3,9-14)10-16(11)12(17)5-4-6-13(18)19/h11H,4-10H2,1-3H3,(H,18,19)/t11-,15-/m1/s1	RRIRZEFFFFDPAZ-IAQYHMDHSA-N		5-oxo-5-[(1~{S},5~{R})-1,3,3-trimethyl-6-azabicyclo[3.2.1]octan-6-yl]pentanoic acid	44	19	267.37	267.183	C15H25NO3	2.67	57.61	4	2	1	2	1	0	0	0.85	0	0.87	2	NA	f	f	f	N1CC2CCCC1C2	-0.09	Pyrrolidines	N-acylpyrrolidines	Organoheterocyclic compounds	N-acylpyrrolidines				f		Super Natural II
CNP0359966.0	-0.37	COC1=CC=C2C(=C1)C(C=C1SC(=O)N(CCC(=O)O)C1=O)=C(C)N2C	InChI=1S/C18H18N2O5S/c1-10-12(13-8-11(25-3)4-5-14(13)19(10)2)9-15-17(23)20(18(24)26-15)7-6-16(21)22/h4-5,8-9H,6-7H2,1-3H3,(H,21,22)	GJRKTBFKXRAGNN-UHFFFAOYSA-N		3-[5-[(5-methoxy-1,2-dimethyl-indol-3-yl)methylene]-2,4-dioxo-thiazolidin-3-yl]propanoic acid	44	26	374.42	374.094	C18H18N2O5S	3.01	88.84	5	6	1	6	1	0	2	0.81	0	0.28	3	320.97	f	f	f	S1C(=Cc2c[nH]c3ccccc23)CNC1	-1.26	Indoles and derivatives	N-alkylindoles	Organoheterocyclic compounds	N-alkylindoles	Alkaloids			f		InterBioScreen Ltd
CNP0419921.2	-0.37	COC1=CC(OC)=C2C[C@H](CC3=CC=C(O)C=C3)COC2=C1	InChI=1S/C18H20O4/c1-20-15-9-17(21-2)16-8-13(11-22-18(16)10-15)7-12-3-5-14(19)6-4-12/h3-6,9-10,13,19H,7-8,11H2,1-2H3/t13-/m0/s1	TXKVBZXCDLEHMT-ZDUSSCGKSA-N		4-[[(3~{S})-5,7-dimethoxychroman-3-yl]methyl]phenol	42	22	300.35	300.136	C18H20O4	3.2	47.92	4	4	1	4	1	0	2	0.94	0	0.33	3	NA	f	f	f	O1c2ccccc2CC(C1)Cc3ccccc3	1	Homoisoflavonoids	Homoisoflavans	Phenylpropanoids and polyketides	Homoisoflavans	Shikimates and Phenylpropanoids	Isoflavonoids	Isoflavanones	f		Super Natural II
CNP0449613.1	-0.37	CC[C@H]1SC(N)=NN=C1C1=CC=CC=C1	InChI=1S/C11H13N3S/c1-2-9-10(13-14-11(12)15-9)8-6-4-3-5-7-8/h3-7,9H,2H2,1H3,(H2,12,14)/t9-/m1/s1	IGXLUUGBGJGNDG-SECBINFHSA-N		(6~{R})-6-ethyl-5-phenyl-6~{H}-1,3,4-thiadiazin-2-amine	28	15	219.31	219.083	C11H13N3S	2.23	50.74	2	4	1	4	1	0	1	0.83	0	0.27	2	NA	f	f	f	N=1N=C(c2ccccc2)CSC1	-0.76	Benzene and substituted derivatives	Benzene and substituted derivatives	Benzenoids	Benzene and substituted derivatives	Alkaloids			f		Super Natural II
CNP0536349.1	-0.37	C=C(C[C@H]1CC[C@H]2C(C(=O)O)=CCC[C@@H]2C1)C1=COC=C1	InChI=1S/C18H22O3/c1-12(15-7-8-21-11-15)9-13-5-6-16-14(10-13)3-2-4-17(16)18(19)20/h4,7-8,11,13-14,16H,1-3,5-6,9-10H2,(H,19,20)/t13-,14-,16-/m1/s1	YJIJHPVIKQOCDU-IIAWOOMASA-N	(4aR,6S,8aR)-6-[2-(furan-3-yl)prop-2-enyl]-3,4,4a,5,6,7,8,8a-octahydronaphthalene-1-carboxylic acid	(4~{a}~{R},6~{S},8~{a}~{R})-6-[2-(3-furyl)allyl]-3,4,4~{a},5,6,7,8,8~{a}-octahydronaphthalene-1-carboxylic acid	43	21	286.37	286.157	C18H22O3	4.52	50.44	4	2	1	2	1	0	1	0.88	0	0.5	3	NA	f	f	f	o1ccc(c1)CCC2CCC3C=CCCC3C2	1.54	Furans	Furans	Organoheterocyclic compounds	Furans	Terpenoids			f		Latin America dataset
CNP0175367.0	-0.38	CCOC(=O)C1(O)OC2=CC(OC)=CC(OC)=C2C(=O)C1C1=CC=CC=C1	InChI=1S/C20H20O7/c1-4-26-19(22)20(23)17(12-8-6-5-7-9-12)18(21)16-14(25-3)10-13(24-2)11-15(16)27-20/h5-11,17,23H,4H2,1-3H3	BSEKDHRYMZTILL-UHFFFAOYSA-N	2-ETHOXYCARBONYL-2-HYDROXY-5,7-DIMETHOXYISOFLAVANONE	ethyl 2-hydroxy-5,7-dimethoxy-4-oxo-3-phenyl-chromane-2-carboxylate	47	27	372.37	372.121	C20H20O7	2.31	91.29	5	7	1	7	1	0	2	0.81	0	0.3	3	NA	f	f	f	O1c2ccccc2CC(c3ccccc3)C1	0.78	Isoflavonoids	O-methylated isoflavonoids	Phenylpropanoids and polyketides	5-O-methylated isoflavonoids	Shikimates and Phenylpropanoids			f		NPEdia		SPBio_000229|Spectrum_000535|SpecPlus_000021|Spectrum2_000215|Spectrum3_000169|Spectrum4_001492|Spectrum5_000223|BSPBio_001637|KBioGR_002123|KBioSS_001015|SPECTRUM200183|DivK1c_006117|SCHEMBL1675952|CHEMBL1357465|KBio1_001061|KBio2_001015|KBio2_003583|KBio2_006151|KBio3_001137|CCG-40002|NCGC00095816-01|2-ethoxycarbonyl-2-hydroxy-5|7-dimethoxyisoflavanone
CNP0272959.1	-0.38	COC1=CC2=C3C(=C1O)C1=C(C=CC(OC)=C1OC)CC[C@H]3N(C)CC2	InChI=1S/C21H25NO4/c1-22-10-9-13-11-16(25-3)20(23)19-17(13)14(22)7-5-12-6-8-15(24-2)21(26-4)18(12)19/h6,8,11,14,23H,5,7,9-10H2,1-4H3/t14-/m1/s1	IZMFYJJTGTVMPX-CQSZACIVSA-N		(10~{R})-3,4,16-trimethoxy-11-methyl-11-azatetracyclo[8.7.1.0^{2,7}.0^{14,18}]octadeca-1(17),2(7),3,5,14(18),15-hexaen-17-ol	51	26	355.43	355.178	C21H25NO4	3.56	51.16	3	5	1	5	1	0	2	0.91	0	0.43	4	NA	f	f	f	c1ccc2c(c1)-c3cccc4c3C(NCC4)CC2	1.36	Homoaporphines	Homoaporphines	Alkaloids and derivatives	Homoaporphines	Alkaloids	Tyrosine alkaloids	Aporphine alkaloids	f		Super Natural II
CNP0285928.0	-0.38	OC1(C2=CSC(CN3CCOCC3)=N2)CCN(C2COC2)CC1	InChI=1S/C16H25N3O3S/c20-16(1-3-19(4-2-16)13-10-22-11-13)14-12-23-15(17-14)9-18-5-7-21-8-6-18/h12-13,20H,1-11H2	QNSACOGDHYZOTJ-UHFFFAOYSA-N	NCGC00397749-01	4-[2-(morpholinomethyl)thiazol-4-yl]-1-(oxetan-3-yl)piperidin-4-ol	48	23	339.46	339.162	C16H25N3O3S	0.66	58.06	4	7	1	7	1	0	1	0.87	0	0.81	4	NA	f	f	f	n1c(scc1C2CCN(CC2)C3COC3)CN4CCOCC4	-1.02	Azoles	Thiazoles	Organoheterocyclic compounds	2,4-disubstituted thiazoles	Alkaloids	Lysine alkaloids	Quinolizidine alkaloids	f		ZINC NP
CNP0303167.1	-0.38	C=CCC1=CC2=C(C=C1O)O[C@H](C1=CC=C3OCOC3=C1)[C@H]2C	InChI=1S/C19H18O4/c1-3-4-12-7-14-11(2)19(23-17(14)9-15(12)20)13-5-6-16-18(8-13)22-10-21-16/h3,5-9,11,19-20H,1,4,10H2,2H3/t11-,19-/m0/s1	ZEACHMAUZGHOTQ-WLRWDXFRSA-N	Liliflol A	(2~{S},3~{S})-5-allyl-2-(1,3-benzodioxol-5-yl)-3-methyl-2,3-dihydrobenzofuran-6-ol	41	23	310.35	310.121	C19H18O4	4.09	47.92	3	4	1	4	1	0	2	0.87	0	0.26	4	NA	f	f	f	O1c2ccc(cc2OC1)C3Oc4ccccc4C3	1.76	2-arylbenzofuran flavonoids	2-arylbenzofuran flavonoids	Phenylpropanoids and polyketides	2-arylbenzofuran flavonoids	Shikimates and Phenylpropanoids	Lignans	Neolignans	f	Nectandra amazonum|Ocotea macrophylla|Pleurothyrium cinereum	NPASS|Super Natural II	10.1016/j.bmcl.2009.10.069	CHEMBL578402|BDBM50303156
CNP0349099.0	-0.38	COC1=CC2=C(C=C1OC)C(C1=CC=CC=C1)=NCC2	InChI=1S/C17H17NO2/c1-19-15-10-13-8-9-18-17(12-6-4-3-5-7-12)14(13)11-16(15)20-2/h3-7,10-11H,8-9H2,1-2H3	WGTCMJBJRPKENJ-UHFFFAOYSA-N	6,7-Dimethoxy-1-phenyl-3,4-dihydroisoquinoline	6,7-dimethoxy-1-phenyl-3,4-dihydroisoquinoline	37	20	267.33	267.126	C17H17NO2	3.1	30.82	3	3	0	3	0	0	2	0.86	0	0.24	3	248.07	f	f	f	N1=C(c2ccccc2)c3ccccc3CC1	0.33	Dihydroisoquinolines	Dihydroisoquinolines	Organoheterocyclic compounds	Dihydroisoquinolines	Alkaloids			f		GNPS (Global Natural Products Social Molecular Networking)|InterBioScreen Ltd|Super Natural II		1-PHENYL-6|7-DIMETHOXY-3|4-DIHYDROISOQUINOLINE|10172-39-1|MLS000583403|10172-51-7|CHEMBL1086783|SMR000186445|6|7-dimethoxy-1-phenyl-3|4-dihydro-isoquinoline|Opera_ID_308|Maybridge1_000816|Cambridge id 5601333|Oprea1_602412|Isoquinoline| 3|4-dihydro-6|7-dimethoxy-1-phenyl-|SCHEMBL5355121|HMS543N02|HMS2529B17|BDBM50415602|STL513732|AKOS022180092|NCGC00160325-01|DB-378235|NS00015751|3|4-Dihydro-6|7-…	10172-39-1|10172-51-7
CNP0373210.1	-0.38	O=C(NC(=S)N1CCCC[C@H]1C1=CC=CN=C1)C1=CC=C2OCOC2=C1	InChI=1S/C19H19N3O3S/c23-18(13-6-7-16-17(10-13)25-12-24-16)21-19(26)22-9-2-1-5-15(22)14-4-3-8-20-11-14/h3-4,6-8,10-11,15H,1-2,5,9,12H2,(H,21,23,26)/t15-/m0/s1	FCWCKQVKCUJBLT-HNNXBMFYSA-N		~{N}-[(2~{S})-2-(3-pyridyl)piperidine-1-carbothioyl]-1,3-benzodioxole-5-carboxamide	45	26	369.45	369.115	C19H19N3O3S	3.05	63.69	2	5	1	5	1	0	2	0.82	0	0.32	4	NA	f	f	f	n1cccc(c1)C2N(CNCc3ccc4OCOc4c3)CCCC2	-1.18		Alkaloids and derivatives	Alkaloids and derivatives	Alkaloids and derivatives	Alkaloids	Nicotinic acid alkaloids	Pyridine alkaloids	f		Super Natural II
CNP0403466.0	-0.38	COC1=CC2=C(C=C1OC)CC(=O)N(CC(=O)NCC(C)C)C=C2	InChI=1S/C18H24N2O4/c1-12(2)10-19-17(21)11-20-6-5-13-7-15(23-3)16(24-4)8-14(13)9-18(20)22/h5-8,12H,9-11H2,1-4H3,(H,19,21)	UQUNHQNPDANGIJ-UHFFFAOYSA-N	STL522504	2-(7,8-dimethoxy-2-oxo-1~{H}-3-benzazepin-3-yl)-~{N}-isobutyl-acetamide	48	24	332.4	332.174	C18H24N2O4	1.83	67.87	6	4	1	4	1	0	1	0.86	0	0.44	2	313.97	f	f	f	c1ccc2c(c1)C=CNCC2	0.05	Benzazepines	Benzazepines	Organoheterocyclic compounds	Benzazepines	Alkaloids			f		InterBioScreen Ltd		AKOS032445767|2-(7|8-dimethoxy-2-oxo-1H-benzodazepin-3(2H)-yl)-N-isobutylacetamide|2-(7|8-dimethoxy-2-oxo-1|2-dihydro-3H-3-benzazepin-3-yl)-N-(2-methylpropyl)acetamide
CNP0493664.0	-0.38	CC(C)(C)COC1=CC=C(N2C=C(C(=O)O)C=N2)C=C1C#N	InChI=1S/C16H17N3O3/c1-16(2,3)10-22-14-5-4-13(6-11(14)7-17)19-9-12(8-18-19)15(20)21/h4-6,8-9H,10H2,1-3H3,(H,20,21)	AETHRPHBGJAIBT-UHFFFAOYSA-N	niraxostat	1-[3-cyano-4-(2,2-dimethylpropoxy)phenyl]pyrazole-4-carboxylic acid	39	22	299.33	299.127	C16H17N3O3	2.87	88.14	4	5	1	5	1	0	2	0.94	0	0.31	2	NA	f	f	f	n1cccn1-c2ccccc2	-1.76	Azoles	Pyrazoles	Organoheterocyclic compounds	Phenylpyrazoles	Alkaloids	Nicotinic acid alkaloids	Pyridine alkaloids	f		DrugBankNP		206884-98-2|Piraxostat|Y-700|Niraxostat INN|Y 700|1-3-Cyano-4-(2|2-dimethyl-propoxy)-phenyl-1H-pyrazole-4-carboxylic acid|CHEMBL169526|1-3-CYANO-4-(NEOPENTYLOXY)PHENYL-1H-PYRAZOLE-4-CARBOXYLIC ACID|246FR6022S|1-(3-cyano-4-neopentyloxyphenyl) pyrazole-4-carboxylic acid|UNII-246FR6022S|MLS006010327|YSH|SCHEMBL440021|DTXSID70174747|AETHRPHBGJAIBT-UHFFFAOYSA-N|GLXC-25633|BDBM50098068|AKOS040753276|DB…	206884-98-2
CNP0239493.1	-0.39	C[C@]12CC[C@H]3[C@@H](CCC4=CC(=O)CC[C@@]43C)[C@@H]1CC[C@@H]2C(=O)CO	InChI=1S/C21H30O3/c1-20-9-7-14(23)11-13(20)3-4-15-16-5-6-18(19(24)12-22)21(16,2)10-8-17(15)20/h11,15-18,22H,3-10,12H2,1-2H3/t15-,16-,17-,18+,20-,21-/m0/s1	ZESRJSPZRDMNHY-YFWFAHHUSA-N	Desoxycortone	(8~{S},9~{S},10~{R},13~{S},14~{S},17~{S})-17-(2-hydroxyacetyl)-10,13-dimethyl-1,2,6,7,8,9,11,12,14,15,16,17-dodecahydrocyclopenta[a]phenanthren-3-one	54	24	330.47	330.219	C21H30O3	3.7	54.37	2	3	1	3	1	0	0	0.84	0	0.81	4	321.26	f	f	f	C1=C2CCC3C(CCC4CCCC43)C2CCC1	2.37	Steroids and steroid derivatives	Pregnane steroids	Lipids and lipid-like molecules	Gluco\/mineralocorticoids, progestogins and derivatives	Terpenoids	Steroids	Pregnane steroids	f	Homo sapiens|Mus musculus	ChEBI NPs|FooDB|NPASS|NPEdia|Super Natural II	10.1016/s0022-3476(74)80556-1|10.1210/jcem-52-3-385	11-Deoxycorticosterone|desoxycorticosterone|21-Hydroxyprogesterone|Cortexone|64-85-7|Deoxycortone|Reichstein's substance Q|4-Pregnen-21-ol-3|20-dione|Desossicortone|Desoxicortonum|Kendall's desoxy compound B|Corticosterone| 11-deoxy-|Desoxycorticosteronum|21-Hydroxy-4-pregnene-3|20-dione|Progesterone| 21-hydroxy-|21-HYDROXYPREGN-4-ENE-3|20-DIONE|Pregn-4-ene-3|20-dione| 21-hydroxy-|1|2(3H)-Deoxyco…	64-85-7
CNP0399871.1	-0.39	COC1=CC=C2C(=C1)C=CN2CCC(=O)N1CC[C@@]2(O)CCCC[C@H]2C1	InChI=1S/C21H28N2O3/c1-26-18-5-6-19-16(14-18)7-11-22(19)12-8-20(24)23-13-10-21(25)9-3-2-4-17(21)15-23/h5-7,11,14,17,25H,2-4,8-10,12-13,15H2,1H3/t17-,21-/m0/s1	QAKMYHQUUKYPEW-UWJYYQICSA-N	STL538939	1-[(4~{a}~{S},8~{a}~{S})-4~{a}-hydroxy-1,3,4,5,6,7,8,8~{a}-octahydroisoquinolin-2-yl]-3-(5-methoxyindol-1-yl)propan-1-one	54	26	356.47	356.21	C21H28N2O3	3.19	54.7	4	4	1	4	1	0	2	0.92	0	0.57	4	NA	f	f	f	c1ccc2c(c1)ccn2CCCN3CCC4CCCCC4C3	-0.77	Indoles and derivatives	N-alkylindoles	Organoheterocyclic compounds	N-alkylindoles	Alkaloids	Tryptophan alkaloids	Carboline alkaloids	f		Super Natural II		AKOS037498025|1-(4aS|8aS)-4a-hydroxyoctahydroisoquinolin-2(1H)-yl-3-(5-methoxy-1H-indol-1-yl)propan-1-one
CNP0412522.1	-0.39	COC1=CC2=C(C=C1[C@@H]1COC3=CC(O)=CC=C3C1)OCO2	InChI=1S/C17H16O5/c1-19-15-7-17-16(21-9-22-17)6-13(15)11-4-10-2-3-12(18)5-14(10)20-8-11/h2-3,5-7,11,18H,4,8-9H2,1H3/t11-/m0/s1	PYIXHKGTJKCVBJ-NSHDSACASA-N		(3~{R})-3-(6-methoxy-1,3-benzodioxol-5-yl)chroman-7-ol	38	22	300.31	300.1	C17H16O5	2.85	57.15	2	5	1	5	1	0	2	0.92	0	0.29	4	260.44	f	f	f	O1c2ccc(cc2OC1)C3COc4ccccc4C3	1.16	Isoflavonoids	O-methylated isoflavonoids	Phenylpropanoids and polyketides	2'-O-methylated isoflavonoids	Shikimates and Phenylpropanoids	Isoflavonoids	Isoflavanones	f	Aaptos ciliata|Abies excelsa|Abies pinsapo var. marocana|Achlya heterosexualis|Alternaria macrospora|Ampelocera edentula|Angelica acutiloba|Arnica mollis|Artemisia apiacea|Astragalus cicer|Botrytis cinerea|Brassica carinata|Bryonia alba|Carpha glomerata|Chrysosporum ovalisporum|Croton gratissimus|Cyanostegia angustifolia|Dactylorhiza viridis|Diplopterygium glaucum|Eucalyptus resinifera|Eupatorium…	CMAUP (cCollective molecular activities of useful plants)|NPASS|Super Natural II
CNP0440852.1	-0.39	CS(=O)(=O)N[C@H]1C[C@H]2C(=O)NC3=CC(Cl)=CC=C3C(=O)N2C1	InChI=1S/C13H14ClN3O4S/c1-22(20,21)16-8-5-11-12(18)15-10-4-7(14)2-3-9(10)13(19)17(11)6-8/h2-4,8,11,16H,5-6H2,1H3,(H,15,18)/t8-,11-/m0/s1	CFSCYONVGIXTPJ-KWQFWETISA-N	NCGC00399374-01	~{N}-[(6~{a}~{S},8~{S})-3-chloro-6,11-dioxo-6~{a},7,8,9-tetrahydro-5~{H}-pyrrolo[2,1-c][1,4]benzodiazepin-8-yl]methanesulfonamide	36	22	343.79	343.039	C13H14ClN3O4S	0.42	95.58	2	4	2	4	2	0	1	0.81	0	0.39	3	NA	f	f	f	c1ccc2c(c1)NCC3N(C2)CCC3	-1.02	Benzodiazepines	1,4-benzodiazepines	Organoheterocyclic compounds	1,4-benzodiazepines	Alkaloids			f		Super Natural II|Supernatural3		N-(5S|7S)-12-chloro-2|8-dioxo-3|9-diazatricyclo8.4.0.0\u00b3|\u2077tetradeca-1(14)|10|12-trien-5-ylmethanesulfonamide
CNP0567205.0	-0.39	COC1=CC=C(CC(=O)NC2=NN=C(C)S2)C=C1OC	InChI=1S/C13H15N3O3S/c1-8-15-16-13(20-8)14-12(17)7-9-4-5-10(18-2)11(6-9)19-3/h4-6H,7H2,1-3H3,(H,14,16,17)	FKEUHFIXZRJOJQ-UHFFFAOYSA-N	2-(3,4-dimethoxyphenyl)-N-(5-methyl-1,3,4-thiadiazol-2-yl)acetamide	2-(3,4-dimethoxyphenyl)-~{N}-(5-methyl-1,3,4-thiadiazol-2-yl)acetamide	35	20	293.35	293.083	C13H15N3O3S	2.04	73.34	5	6	1	6	1	0	2	0.91	0	0.31	2	NA	f	f	f	n1nc(sc1)NCCc2ccccc2	-1.82	Benzene and substituted derivatives	Phenylacetamides	Benzenoids	Phenylacetamides	Alkaloids			f		Supernatural3		349438-92-2|Oprea1_668191|STK417389|STK638344|AKOS000649142|AKOS005570106|AB00668042-01|F0529-0176|2-(3|4-dimethoxyphenyl)-N-(2Z)-5-methyl-1|3|4-thiadiazol-2(3H)-ylideneacetamide|2-(3|4-dimethoxyphenyl)-N-(5-methyl-1|3|4-thiadiazol-2-yl)acetamide	349438-92-2
CNP0134428.2	-0.4	CN1CCN(NC(=O)[C@]23CC[C@](C)(C(=O)C2)C3(C)C)CC1	InChI=1S/C16H27N3O2/c1-14(2)15(3)5-6-16(14,11-12(15)20)13(21)17-19-9-7-18(4)8-10-19/h5-11H2,1-4H3,(H,17,21)/t15-,16+/m1/s1	JHRSBSSDRZZTTF-CVEARBPZSA-N		(1~{R},4~{S})-4,7,7-trimethyl-~{N}-(4-methylpiperazin-1-yl)-3-oxo-norbornane-1-carboxamide	48	21	293.41	293.21	C16H27N3O2	1.05	52.65	2	4	1	4	1	0	0	0.83	0	0.88	3	NA	f	f	f	N(N1CCNCC1)CC23CCC(CC2)C3	0.06	Prenol lipids	Monoterpenoids	Lipids and lipid-like molecules	Bicyclic monoterpenoids	Alkaloids	Ornithine alkaloids	Pyrrolizidine alkaloids	f		Super Natural II
CNP0378544.0	-0.4	COC(=O)CC(C1=CC=C(O)C=C1)C1=C(O)C(=O)C=C(C)O1	InChI=1S/C16H16O6/c1-9-7-13(18)15(20)16(22-9)12(8-14(19)21-2)10-3-5-11(17)6-4-10/h3-7,12,17,20H,8H2,1-2H3	WQOVRWDYUAOMSS-UHFFFAOYSA-N	methyl 3-(3-hydroxy-6-methyl-4-oxo-4H-pyran-2-yl)-3-(4-hydroxyphenyl)propanoate	methyl 3-(3-hydroxy-6-methyl-4-oxo-pyran-2-yl)-3-(4-hydroxyphenyl)propanoate	38	22	304.3	304.095	C16H16O6	2.05	96.97	4	6	2	6	2	0	2	0.84	0	0.25	2	267.72	f	f	f	O1C=CCC=C1Cc2ccccc2	0.54	Pyrans	Pyranones and derivatives	Organoheterocyclic compounds	Pyranones and derivatives	Polyketides	Chromanes	Chromones	f		InterBioScreen Ltd		STL539609|AKOS032444470
CNP0381545.2	-0.4	CC1=C([C@H]2[C@H](CCN)C2(C)C)C2=CC=CC=C2N1C	InChI=1S/C17H24N2/c1-11-15(16-13(9-10-18)17(16,2)3)12-7-5-6-8-14(12)19(11)4/h5-8,13,16H,9-10,18H2,1-4H3/t13-,16+/m0/s1	CSWYSAZUCZBEDB-XJKSGUPXSA-N		2-[(1~{S},3~{S})-3-(1,2-dimethylindol-3-yl)-2,2-dimethyl-cyclopropyl]ethanamine	43	19	256.39	256.194	C17H24N2	3.58	30.95	3	2	1	2	1	0	2	0.89	0	0.53	3	NA	f	f	f	c1ccc2c(c1)[nH]cc2C3CC3	0.37	Indoles and derivatives	N-alkylindoles	Organoheterocyclic compounds	N-alkylindoles	Alkaloids	Tryptophan alkaloids	Carboline alkaloids	f		Super Natural II
CNP0401003.0	-0.4	O=C(CCC1=CC=C2OCCC2=C1)NCCC1=CNC=N1	InChI=1S/C16H19N3O2/c20-16(18-7-5-14-10-17-11-19-14)4-2-12-1-3-15-13(9-12)6-8-21-15/h1,3,9-11H,2,4-8H2,(H,17,19)(H,18,20)	YWVXTYWFZZYILH-UHFFFAOYSA-N	3-(2,3-dihydro-1-benzofuran-5-yl)-N-[2-(1H-imidazol-4-yl)ethyl]propanamide	3-(2,3-dihydrobenzofuran-5-yl)-~{N}-[2-(1~{H}-imidazol-4-yl)ethyl]propanamide	40	21	285.35	285.148	C16H19N3O2	1.64	67.01	6	3	2	3	2	0	2	0.85	0	0.38	3	266.3	f	f	f	[N]1C=NC(=C1)CCNCCCc2ccc3OCCc3c2	-0.67	Coumarans	Coumarans	Organoheterocyclic compounds	Coumarans	Alkaloids	Histidine alkaloids		f		InterBioScreen Ltd
CNP0430350.1	-0.4	CC(=O)C(O)C[C@@H]1[C@@H]([C@@H]2[C@H]3CC[C@@]23C)C1(C)C	InChI=1S/C15H24O2/c1-8(16)11(17)7-10-12(14(10,2)3)13-9-5-6-15(9,13)4/h9-13,17H,5-7H2,1-4H3/t9-,10-,11?,12+,13+,15-/m1/s1	JKXJYVRJLPSTSD-SKGMCHDXSA-N	4-[(1R,3S)-2,2-dimethyl-3-[(1R,4R,5S)-1-methyl-5-bicyclo[2.1.0]pentanyl]cyclopropyl]-3-hydroxybutan-2-one	4-[(1~{R},3~{S})-2,2-dimethyl-3-[(1~{R},4~{R},5~{S})-1-methyl-5-bicyclo[2.1.0]pentanyl]cyclopropyl]-3-hydroxy-butan-2-one	41	17	236.35	236.178	C15H24O2	2.64	37.3	4	2	1	2	1	0	0	0.81	0	0.93	3	NA	f	f	f	C1CC1C2C3CCC32	2.59	Organooxygen compounds	Carbonyl compounds	Organic oxygen compounds	Acyloins	Terpenoids	Sesquiterpenoids	Aromadendrane sesquiterpenoids	f	Clavularia inflata	CMNPD	10.1039/b701534h	CHEMBL469401|No Data
CNP0440852.2	-0.4	CS(=O)(=O)N[C@@H]1C[C@@H]2C(=O)NC3=CC(Cl)=CC=C3C(=O)N2C1	InChI=1S/C13H14ClN3O4S/c1-22(20,21)16-8-5-11-12(18)15-10-4-7(14)2-3-9(10)13(19)17(11)6-8/h2-4,8,11,16H,5-6H2,1H3,(H,15,18)/t8-,11-/m1/s1	CFSCYONVGIXTPJ-LDYMZIIASA-N		~{N}-[(6~{a}~{R},8~{R})-3-chloro-6,11-dioxo-6~{a},7,8,9-tetrahydro-5~{H}-pyrrolo[2,1-c][1,4]benzodiazepin-8-yl]methanesulfonamide	36	22	343.79	343.039	C13H14ClN3O4S	0.42	95.58	2	4	2	4	2	0	1	0.81	0	0.39	3	NA	f	f	f	c1ccc2c(c1)NCC3N(C2)CCC3	-1.02	Benzodiazepines	1,4-benzodiazepines	Organoheterocyclic compounds	1,4-benzodiazepines	Alkaloids			f		Supernatural3		N-(5S|7S)-12-chloro-2|8-dioxo-3|9-diazatricyclo8.4.0.0\u00b3|\u2077tetradeca-1(14)|10|12-trien-5-ylmethanesulfonamide
CNP0442444.1	-0.4	CC1=CC(C(=O)O)=CC2=C1O[C@H](C(C)(C)O)C2	InChI=1S/C13H16O4/c1-7-4-9(12(14)15)5-8-6-10(13(2,3)16)17-11(7)8/h4-5,10,16H,6H2,1-3H3,(H,14,15)/t10-/m0/s1	DDPNJIDEGFMZNS-JTQLQIEISA-N	Quadricinctafuran A	(2~{S})-2-(1-hydroxy-1-methyl-ethyl)-7-methyl-2,3-dihydrobenzofuran-5-carboxylic acid	33	17	236.27	236.105	C13H16O4	1.77	66.76	2	3	2	3	2	0	1	0.82	0	0.46	2	NA	f	f	f	O1c2ccccc2CC1	1.63	Coumarans	Coumarans	Organoheterocyclic compounds	Coumarans				f	Aspergillus quadricinctus|Neosartorya quadricincta KUFA 0081	CMNPD|NPAtlas	10.1039/c7np00052a|10.3390/md14070134	CHEBI:205815|(2S)-2-(2-hydroxypropan-2-yl)-7-methyl-2|3-dihydro-1-benzouran-5-carboxylic acid|Quadricinctafuran A
CNP0447829.0	-0.4	N=C1C=CN(CC2=C(Cl)C=CC=C2Cl)C=C1	InChI=1S/C12H10Cl2N2/c13-11-2-1-3-12(14)10(11)8-16-6-4-9(15)5-7-16/h1-7,15H,8H2	HGQLWRCILKLOMM-UHFFFAOYSA-N	Oprea1_806409	1-[(2,6-dichlorophenyl)methyl]pyridin-4-imine	26	16	253.13	252.022	C12H10Cl2N2	3.32	28.78	2	2	1	2	1	0	2	0.85	0	0.08	2	NA	f	f	f	c1ccc(cc1)CN2C=CCC=C2	-0.89	Benzene and substituted derivatives	Halobenzenes	Benzenoids	Dichlorobenzenes	Alkaloids			f		Super Natural II		CHEMBL1624747|STK527670|AKOS005460755|1-(2|6-dichlorobenzyl)pyridin-4(1H)-imine
CNP0547451.1	-0.4	COC1=C(C2=CC=C(O)C=C2)C(=O)[C@](O)(C2=CC=CC=C2)C1=O	InChI=1S/C18H14O5/c1-23-15-14(11-7-9-13(19)10-8-11)16(20)18(22,17(15)21)12-5-3-2-4-6-12/h2-10,19,22H,1H3/t18-/m1/s1	KYLFQNRDVCGHCF-GOSISDBHSA-N	Xylariaone B1	(2~{R})-2-hydroxy-4-(4-hydroxyphenyl)-5-methoxy-2-phenyl-cyclopent-4-ene-1,3-dione	37	23	310.31	310.084	C18H14O5	1.79	83.83	3	5	2	5	2	0	2	0.84	0	0.11	3	NA	f	f	f	c1ccc(cc1)C2=CCC(c3ccccc3)C2	0.81	Phenols	1-hydroxy-2-unsubstituted benzenoids	Benzenoids	1-hydroxy-2-unsubstituted benzenoids	Shikimates and Phenylpropanoids	Diazotetronic acids and derivatives	Pulvinones	f	Xylaria sp.	EMNPD|NPAtlas	10.1016/j.phytochem.2021.113079	Xylariaone B1
CNP0312699.0	-0.41	CC1=C(C(=O)NC2=CC=CC=C2)CCCO1	InChI=1S/C13H15NO2/c1-10-12(8-5-9-16-10)13(15)14-11-6-3-2-4-7-11/h2-4,6-7H,5,8-9H2,1H3,(H,14,15)	YPCALTGLHFLNGA-UHFFFAOYSA-N	PYRACARBOLID	6-methyl-~{N}-phenyl-3,4-dihydro-2~{H}-pyran-5-carboxamide	31	16	217.27	217.11	C13H15NO2	2.71	38.33	2	2	1	2	1	0	1	0.83	0	0.31	2	204.98	f	f	f	O1C=C(CNc2ccccc2)CCC1	-0.76	Benzene and substituted derivatives	Anilides	Benzenoids	Anilides	Shikimates and Phenylpropanoids			f		GNPS (Global Natural Products Social Molecular Networking)		Sicarol|24691-76-7|Pyracarbolide|Pyracarbolid ISO|6-Methyl-N-phenyl-3|4-dihydro-2H-pyran-5-carboxamide|HOE 6053|HOE 13764 of|HOE 2989|HOE 6052|3|4-Dihydro-6-methyl-N-phenyl-2H-pyran-5-carboxamide|HOE 13764|3|4-Dihydro-6-methyl-2H-pyran-5-carboxanilide|5-6-Dihydro-2-methyl-3-(phenylcarbamoyl)-4H-pyrane|H294Q38GAN|2-Methyl-5|6-dihydro-4-H-pyrane-3-carboxylic acid anilide|2-Methyl-5|6-dihydro-4|4-py…	24691-76-7
CNP0329270.1	-0.41	CN1C=CN=C1CN1C[C@@H]2C[C@H]1C(=O)N(CC1CC1)C1=CC=CC=C1O2	InChI=1S/C20H24N4O2/c1-22-9-8-21-19(22)13-23-12-15-10-17(23)20(25)24(11-14-6-7-14)16-4-2-3-5-18(16)26-15/h2-5,8-9,14-15,17H,6-7,10-13H2,1H3/t15-,17-/m0/s1	KFLSJZPCIFAPEQ-RDJZCZTQSA-N	NCGC00393682-01	(1~{S},11~{S})-9-(cyclopropylmethyl)-12-[(1-methylimidazol-2-yl)methyl]-2-oxa-9,12-diazatricyclo[9.2.1.0^{3,8}]tetradeca-3,5,7-trien-10-one	50	26	352.44	352.19	C20H24N4O2	2.2	50.6	4	5	0	5	0	0	2	0.85	0	0.5	5	NA	f	f	f	[N]1C=CN=C1CN2CC3Oc4ccccc4N(CC2C3)CC5CC5	-0.76	Carboxylic acids and derivatives	Amino acids, peptides, and analogues	Organic acids and derivatives	Alpha amino acids	Alkaloids			f		ZINC NP
CNP0368561.0	-0.41	COC1=CC=C2NC3=C(CCNC3C3CC=C(C)CC3)C2=C1	InChI=1S/C19H24N2O/c1-12-3-5-13(6-4-12)18-19-15(9-10-20-18)16-11-14(22-2)7-8-17(16)21-19/h3,7-8,11,13,18,20-21H,4-6,9-10H2,1-2H3	CBURKUOQISWBOD-UHFFFAOYSA-N	methyl 1-(4-methyl-3-cyclohexen-1-yl)-2,3,4,9-tetrahydro-1H-beta-carbolin-6-yl ether	6-methoxy-1-(4-methylcyclohex-3-en-1-yl)-2,3,4,9-tetrahydro-1~{H}-pyrido[3,4-b]indole	46	22	296.41	296.189	C19H24N2O	4.11	37.05	2	2	2	2	2	0	2	0.82	0	0.47	4	287.1	f	f	f	c1ccc2c(c1)[nH]c3c2CCNC3C4CC=CCC4	1	Harmala alkaloids	Harmala alkaloids	Alkaloids and derivatives	Harmala alkaloids	Alkaloids	Tryptophan alkaloids	Carboline alkaloids	f		InterBioScreen Ltd		ST077697|ChemDiv3_004764|Oprea1_137151|CHEMBL1740395|HMS1486I12|CCG-23099|STL512254|AKOS000534436|6-methoxy-1-(4-methylcyclohex-3-en-1-yl)-2|3|4|9-tetrahydro-1H-pyrido3|4-bindole|IDI1_022674|EU-0014953|UNM000011057501|AQ-090\/41705254|6-METHOXY-1-(4-METHYL-3-CYCLOHEXENYL)-2|3|4|9-TETRAHYDRO-1H-BETA-CARBOLINE|6-methoxy-1-(4-methylcyclohex-3-en-1-yl)-2|3|4|9-tetrahydro-1H-beta-carboline
CNP0374103.1	-0.41	C=C(C)C1N(CC2=CC3=C(C=C2)OCO3)C(=O)[C@H]2C(C(=O)O)[C@@H]3C=C[C@]12O3	InChI=1S/C20H19NO6/c1-10(2)17-20-6-5-13(27-20)15(19(23)24)16(20)18(22)21(17)8-11-3-4-12-14(7-11)26-9-25-12/h3-7,13,15-17H,1,8-9H2,2H3,(H,23,24)/t13-,15?,16+,17?,20+/m0/s1	LHVKGGUBSWIYNP-NXOOAULQSA-N	STL564996	(1~{R},5~{S},7~{S})-3-(1,3-benzodioxol-5-ylmethyl)-2-isopropenyl-4-oxo-10-oxa-3-azatricyclo[5.2.1.0^{1,5}]dec-8-ene-6-carboxylic acid	46	27	369.37	369.121	C20H19NO6	1.73	85.3	4	5	1	5	1	0	1	0.81	0	0.4	5	315.88	f	f	f	O1c2ccc(cc2OC1)CN3CC4CC5OC4(C=C5)C3	0.32	Isoindoles and derivatives	Isoindolines	Organoheterocyclic compounds	Isoindolones				f		InterBioScreen Ltd|NPEdia		AKOS030496329|(3aR|6S|7aS)-2-(1|3-benzodioxol-5-ylmethyl)-1-oxo-3-(prop-1-en-2-yl)-1|2|3|6|7|7a-hexahydro-3a|6-epoxyisoindole-7-carboxylic acid|NPD13295
CNP0464297.4	-0.41	CC(=O)C=C1NC2=CC=CC=C2NC(=O)[C@@H]1C1=CC=CC=C1	InChI=1S/C18H16N2O2/c1-12(21)11-16-17(13-7-3-2-4-8-13)18(22)20-15-10-6-5-9-14(15)19-16/h2-11,17,19H,1H3,(H,20,22)/t17-/m1/s1	QTLHTHHOCBFPAW-QGZVFWFLSA-N		(3~{R})-2-acetonylidene-3-phenyl-1,5-dihydro-1,5-benzodiazepin-4-one	38	22	292.34	292.121	C18H16N2O2	3.31	58.2	2	3	2	3	2	0	2	0.83	0	0.11	3	265.5	f	f	f	c1ccc(cc1)C2CNc3ccccc3NC2	0.01	Benzodiazepines	Benzodiazepines	Organoheterocyclic compounds	Benzodiazepines	Alkaloids	Tryptophan alkaloids	Simple oxindole alkaloids	f		Supernatural3		(3S|4E)-4-(2-oxopropylidene)-3-phenyl-3|5-dihydro-1H-1|5-benzodiazepin-2-one
CNP0511775.1	-0.41	CC(C)NCC1=NOC([C@@H]2CCC(=O)N2C)=N1	InChI=1S/C11H18N4O2/c1-7(2)12-6-9-13-11(17-14-9)8-4-5-10(16)15(8)3/h7-8,12H,4-6H2,1-3H3/t8-/m0/s1	JSRQPBYYPBKVMA-QMMMGPOBSA-N		(5~{S})-5-[3-[(isopropylamino)methyl]-1,2,4-oxadiazol-5-yl]-1-methyl-pyrrolidin-2-one	35	17	238.29	238.143	C11H18N4O2	0.86	71.26	4	5	1	5	1	0	1	0.84	0	0.73	2	NA	f	f	f	n1oc(nc1)C2NCCC2	-1.38	Pyrrolidines	Pyrrolidones	Organoheterocyclic compounds	Pyrrolidine-2-ones	Alkaloids	Pseudoalkaloids		f		Supernatural3		(5S)-1-methyl-5-3-(propan-2-ylamino)methyl-1|2|4-oxadiazol-5-ylpyrrolidin-2-one
CNP0531017.0	-0.41	O=C(C1=NOC(C2=CC=C3OCOC3=C2)=C1)N1CCCCCC1	InChI=1S/C17H18N2O4/c20-17(19-7-3-1-2-4-8-19)13-10-15(23-18-13)12-5-6-14-16(9-12)22-11-21-14/h5-6,9-10H,1-4,7-8,11H2	FDXZFRJCQJHPMX-UHFFFAOYSA-N	1-[5-(2H-1,3-BENZODIOXOL-5-YL)-1,2-OXAZOLE-3-CARBONYL]AZEPANE	azepan-1-yl-[5-(1,3-benzodioxol-5-yl)isoxazol-3-yl]methanone	41	23	314.34	314.127	C17H18N2O4	3.09	64.8	2	5	0	5	0	0	2	0.85	0	0.41	4	NA	f	f	f	n1oc(cc1CN2CCCCCC2)-c3ccc4OCOc4c3	-1.33	Benzodioxoles	Benzodioxoles	Organoheterocyclic compounds	Benzodioxoles	Alkaloids	Lysine alkaloids	Piperidine alkaloids	f		Supernatural3		AKOS001796879|1-{5-(1|3-Benzodioxol-5-yl)isoxazol-3-ylcarbonyl}azepane
CNP0569774.1	-0.41	O=C(NC1=CC=CC=C1)N1CCN2C(=O)N(C3CCOCC3)C[C@H]2C1	InChI=1S/C18H24N4O3/c23-17(19-14-4-2-1-3-5-14)20-8-9-21-16(12-20)13-22(18(21)24)15-6-10-25-11-7-15/h1-5,15-16H,6-13H2,(H,19,23)/t16-/m1/s1	VRWYJWHGCFYGKN-MRXNPFEDSA-N		(8~{a}~{R})-3-oxo-~{N}-phenyl-2-tetrahydropyran-4-yl-5,6,8,8~{a}-tetrahydro-1~{H}-imidazo[1,5-a]pyrazine-7-carboxamide	49	25	344.42	344.185	C18H24N4O3	1.82	65.12	2	3	1	3	1	0	1	0.89	0	0.56	4	NA	f	f	f	O1CCC(N2CN3CCN(CNc4ccccc4)CC3C2)CC1	-1.41	Benzene and substituted derivatives	N-phenylureas	Benzenoids	N-phenylureas	Alkaloids	Lysine alkaloids	Quinolizidine alkaloids	f		Supernatural3		(8aR)-2-(oxan-4-yl)-3-oxo-N-phenyl-5|6|8|8a-tetrahydro-1H-imidazo1|5-apyrazine-7-carboxamide
CNP0601340.1	-0.41	CC(C)CN1[C@@H]2CN(CC3=NC=CS3)C[C@@H]2OCCS1(=O)=O	InChI=1S/C14H23N3O3S2/c1-11(2)7-17-12-8-16(10-14-15-3-5-21-14)9-13(12)20-4-6-22(17,18)19/h3,5,11-13H,4,6-10H2,1-2H3/t12-,13+/m1/s1	WBLFCWDWOFARFH-OLZOCXBDSA-N		(5~{a}~{S},8~{a}~{R})-1-isobutyl-7-(thiazol-2-ylmethyl)-3,4,5~{a},6,8,8~{a}-hexahydropyrrolo[3,4-f][1,4,5]oxathiazepine 2,2-dioxide	45	22	345.49	345.118	C14H23N3O3S2	1.01	62.74	4	6	0	6	0	0	1	0.82	0	0.79	3	NA	f	f	f	n1ccsc1CN2CC3OCCSNC3C2	-1.56	Organonitrogen compounds	Amines	Organic nitrogen compounds	Aralkylamines	Alkaloids	Ornithine alkaloids	Pyrrolizidine alkaloids	f		Supernatural3		(5aS|8aR)-1-(2-methylpropyl)-7-(1|3-thiazol-2-ylmethyl)-3|4|5a|6|8|8a-hexahydropyrrolo3|4-f1|4|5oxathiazepine 2|2-dioxide
CNP0015119.1	-0.42	CC1=CSC(NC(=O)[C@@H]2CCC[C@@H](N(C)C)CN(C)C(=O)C2)=N1	InChI=1S/C16H26N4O2S/c1-11-10-23-16(17-11)18-15(22)12-6-5-7-13(19(2)3)9-20(4)14(21)8-12/h10,12-13H,5-9H2,1-4H3,(H,17,18,22)/t12-,13-/m1/s1	UJQRZDQAIZMORD-CHWSQXEVSA-N	(4R,8R)-8-(dimethylamino)-1-methyl-N-(4-methyl-1,3-thiazol-2-yl)-2-oxoazonane-4-carboxamide	(4~{R},8~{R})-8-(dimethylamino)-1-methyl-~{N}-(4-methylthiazol-2-yl)-2-oxo-azonane-4-carboxamide	49	23	338.48	338.178	C16H26N4O2S	1.97	65.54	3	5	1	5	1	0	1	0.91	0	0.69	2	NA	f	f	f	n1ccsc1NCC2CCNCCCCC2	-2.09	Organonitrogen compounds	N-arylamides	Organic nitrogen compounds	N-arylamides	Alkaloids	Ornithine alkaloids	Pyrrolidine alkaloids	f		ZINC NP		CHEMBL5018230|NCGC00397664-01
CNP0169624.4	-0.42	C=C1C2=C(C3=CC=CC=C3N2)[C@H]2[C@H](CC)[C@@H]1CCN2C	InChI=1S/C18H22N2/c1-4-12-13-9-10-20(3)18(12)16-14-7-5-6-8-15(14)19-17(16)11(13)2/h5-8,12-13,18-19H,2,4,9-10H2,1,3H3/t12-,13-,18-/m1/s1	MFFIRXGJJPPAMA-SNUQEOBHSA-N		(1~{R},12~{S},16~{R})-16-ethyl-15-methyl-11-methylene-9,15-diazatetracyclo[10.3.1.0^{2,10}.0^{3,8}]hexadeca-2(10),3,5,7-tetraene	42	20	266.39	266.178	C18H22N2	4.21	19.03	1	1	1	1	1	0	2	0.82	0	0.44	4	NA	f	f	f	c1ccc2c(c1)[nH]c3c2C4NCCC(C3)C4	0.77	Indoles and derivatives	Carbazoles	Organoheterocyclic compounds	Carbazoles	Alkaloids	Tryptophan alkaloids	Corynanthe type	f	Sonchus erzincanicus	NPASS
CNP0177448.1	-0.42	O=C(C1CCC1)N1CCOC[C@H](OC2=CC=CN=C2)C1	InChI=1S/C15H20N2O3/c18-15(12-3-1-4-12)17-7-8-19-11-14(10-17)20-13-5-2-6-16-9-13/h2,5-6,9,12,14H,1,3-4,7-8,10-11H2/t14-/m1/s1	ABUULDXXUBPNCJ-CQSZACIVSA-N		cyclobutyl-[(6~{R})-6-(3-pyridyloxy)-1,4-oxazepan-4-yl]methanone	40	20	276.34	276.147	C15H20N2O3	1.49	51.66	3	4	0	4	0	0	1	0.84	0	0.6	3	NA	f	f	f	n1cccc(OC2COCCN(C2)CC3CCC3)c1	-1.52	Oxazepines	1,4-oxazepines	Organoheterocyclic compounds	1,4-oxazepines	Alkaloids	Lysine alkaloids	Piperidine alkaloids	f		ZINC NP
CNP0294963.0	-0.42	COC1=C2C(=CC(=O)C(O)=C2C)C2=CC(OC)=C(C)C=C2C1=O	InChI=1S/C18H16O5/c1-8-5-12-10(7-14(8)22-3)11-6-13(19)16(20)9(2)15(11)18(23-4)17(12)21/h5-7,20H,1-4H3	IYGRWBQEGQIQRP-UHFFFAOYSA-N	2-hydroxy-6,10-dimethoxy-1,7-dimethylphenanthrene-3,9-dione	2-hydroxy-6,10-dimethoxy-1,7-dimethyl-phenanthrene-3,9-dione	39	23	312.32	312.1	C18H16O5	2.9	72.83	2	5	1	5	1	0	1	0.91	0	0.22	3	NA	f	f	f	c1ccc2c(c1)C3=CCC=CC3=CC2	1.77	Phenanthrenes and derivatives	Phenanthrenes and derivatives	Benzenoids	Phenanthrenes and derivatives	Polyketides	Naphthalenes	Naphthoquinones	f	Strophioblachia fimbricalyx	NPASS|UNPD (Universal Natural Products Database)	10.1021/np400268d
CNP0325375.1	-0.42	COC1=CC([C@H]2CC(C3=C(O)C=C(C)OC3=O)=NCCS2)=CC(OC)=C1OC	InChI=1S/C20H23NO6S/c1-11-7-14(22)18(20(23)27-11)13-10-17(28-6-5-21-13)12-8-15(24-2)19(26-4)16(9-12)25-3/h7-9,17,22H,5-6,10H2,1-4H3/t17-/m1/s1	USOIXHQTIQTPPJ-QGZVFWFLSA-N		4-hydroxy-6-methyl-3-[(7~{R})-7-(3,4,5-trimethoxyphenyl)-2,3,6,7-tetrahydro-1,4-thiazepin-5-yl]pyran-2-one	51	28	405.47	405.125	C20H23NO6S	3.35	90.49	5	8	1	8	1	0	2	0.82	0	0.4	3	NA	f	f	f	N1=C(C2=CC=COC2)CC(SCC1)c3ccccc3	0.39	Phenol ethers	Anisoles	Benzenoids	Anisoles				f		Super Natural II
CNP0375614.0	-0.42	CCN1C(C(=O)O)=CC(Br)=C1Br	InChI=1S/C7H7Br2NO2/c1-2-10-5(7(11)12)3-4(8)6(10)9/h3H,2H2,1H3,(H,11,12)	WEAUKDVLMKRTDQ-UHFFFAOYSA-N		4,5-dibromo-1-ethyl-pyrrole-2-carboxylic acid	19	12	296.95	294.884	C7H7Br2NO2	2.73	42.23	2	2	1	2	1	0	1	0.91	0	0.29	1	170.98	f	f	f	c1cc[nH]c1	-0.3	Pyrroles	Pyrrole carboxylic acids and derivatives	Organoheterocyclic compounds	Pyrrole 2-carboxylic acids	Alkaloids			f	Axinella sp.	CMNPD|Marine Natural Products	10.1039/np9941100355	No Data
CNP0071017.0	-0.43	CC1=CN(CC2=CC=CC=C2)C(=O)NC1=O	InChI=1S/C12H12N2O2/c1-9-7-14(12(16)13-11(9)15)8-10-5-3-2-4-6-10/h2-7H,8H2,1H3,(H,13,15,16)	YNHQGNHVHHZPTA-UHFFFAOYSA-N	6306-73-6	1-benzyl-5-methyl-pyrimidine-2,4-dione	28	16	216.24	216.09	C12H12N2O2	0.89	54.86	2	3	1	3	1	0	2	0.81	0	0.17	2	NA	f	f	f	c1ccc(cc1)CN2C=CCNC2	-0.99	Diazines	Pyrimidines and pyrimidine derivatives	Organoheterocyclic compounds	Pyrimidones	Alkaloids			f		PubChem NPs		1-Benzyl-5-methyl-1H-pyrimidine-2|4-dione|1-benzyl-5-methylpyrimidine-2|4(1h|3h)-dione|CHEMBL365123|1-benzyl-5-methyl-2|4(1H|3H)-pyrimidinedione|1-BENZYL-5-METHYL-PYRIMIDINE-2|4-DIONE|benzyl-thymine|NSC42047|Oprea1_731836|MLS000533095|SCHEMBL3996660|DTXSID10285487|YNHQGNHVHHZPTA-UHFFFAOYSA-N|HMS1703K17|HMS2488P24|BDBM50164410|MFCD01469796|AKOS000549820|FC-0066|SMR000140533|5-Methyl-1-Benzyl-1H-py…
CNP0247050.2	-0.43	COC(=O)C1=CC=C(N[C@@H]2OC(=O)C3=C2C=CC(OC)=C3OC)C=C1	InChI=1S/C18H17NO6/c1-22-13-9-8-12-14(15(13)23-2)18(21)25-16(12)19-11-6-4-10(5-7-11)17(20)24-3/h4-9,16,19H,1-3H3/t16-/m1/s1	COTVVHZLBCGMQG-MRXNPFEDSA-N		methyl 4-[[(1~{R})-4,5-dimethoxy-3-oxo-1~{H}-isobenzofuran-1-yl]amino]benzoate	42	25	343.34	343.106	C18H17NO6	2.77	83.09	5	7	1	7	1	0	2	0.84	0	0.22	3	NA	f	f	f	O1Cc2ccccc2C1Nc3ccccc3	0.05	Benzofurans	Benzofuranones	Organoheterocyclic compounds	Benzofuranones	Shikimates and Phenylpropanoids			f		Super Natural II
CNP0327212.1	-0.43	CC(C)C[C@H](NC(=O)C1=CC=C2C(=C1)C=CN2C)C(=O)O	InChI=1S/C16H20N2O3/c1-10(2)8-13(16(20)21)17-15(19)12-4-5-14-11(9-12)6-7-18(14)3/h4-7,9-10,13H,8H2,1-3H3,(H,17,19)(H,20,21)/t13-/m0/s1	RTOGHLOCSZFHNZ-ZDUSSCGKSA-N	STL544996	(2~{S})-4-methyl-2-[(1-methylindole-5-carbonyl)amino]pentanoic acid	41	21	288.35	288.147	C16H20N2O3	2.41	71.33	5	3	2	3	2	0	2	0.89	0	0.38	2	270.8	f	f	f	c1ccc2[nH]ccc2c1	-0.61	Carboxylic acids and derivatives	Amino acids, peptides, and analogues	Organic acids and derivatives	Leucine and derivatives	Alkaloids	Small peptides	Dipeptides	f		InterBioScreen Ltd		AKOS032448097|N-(1-methyl-1H-indol-5-yl)carbonyl-L-leucine
CNP0339068.2	-0.43	COC1=CC=C2C(=C1OC)C(=O)N1[C@H]2SC(C)(C)[C@H]1C(=O)NCC1=CC=CO1	InChI=1S/C20H22N2O5S/c1-20(2)16(17(23)21-10-11-6-5-9-27-11)22-18(24)14-12(19(22)28-20)7-8-13(25-3)15(14)26-4/h5-9,16,19H,10H2,1-4H3,(H,21,23)/t16-,19+/m1/s1	AWSJYMLYGJDRKO-APWZRJJASA-N		(3~{R},9~{b}~{S})-~{N}-(2-furylmethyl)-6,7-dimethoxy-2,2-dimethyl-5-oxo-3,9~{b}-dihydrothiazolo[2,3-a]isoindole-3-carboxamide	50	28	402.47	402.125	C20H22N2O5S	2.96	81.01	5	6	1	6	1	0	2	0.83	0	0.4	4	NA	f	f	f	o1cccc1CNCC2N3Cc4ccccc4C3SC2	-0.4	Isoindoles and derivatives	Isoindolines	Organoheterocyclic compounds	Isoindolones	Amino acids and Peptides	尾-lactams	Penicillins	f		Super Natural II
CNP0349302.0	-0.43	COC1=CC2=C(C=C1Cl)NC=C2CCNC(C)=O	InChI=1S/C13H15ClN2O2/c1-8(17)15-4-3-9-7-16-12-6-11(14)13(18-2)5-10(9)12/h5-7,16H,3-4H2,1-2H3,(H,15,17)	LUINDDOUWHRIPW-UHFFFAOYSA-N	6-CHLOROMELATONIN	~{N}-[2-(6-chloro-5-methoxy-1~{H}-indol-3-yl)ethyl]acetamide	33	18	266.73	266.082	C13H15ClN2O2	2.51	54.12	4	2	2	2	2	0	2	0.89	0	0.31	2	235.41	f	f	f	c1ccc2[nH]ccc2c1	-0.64	Indoles and derivatives	Indoles	Organoheterocyclic compounds	Indoles	Alkaloids	Tryptophan alkaloids	Simple indole alkaloids	f		GNPS (Global Natural Products Social Molecular Networking)		63762-74-3|N-(2-(6-Chloro-5-methoxy-1H-indol-3-yl)ethyl)acetamide|6-Cl-MLT|CHEMBL34730|6-Cl-melatonin|SR-01000075735|Lopac-C-0331|BRN 0410191|melatonin| 6-Chloro|Tocris-0443|Lopac0_000178|MLS002153444|SCHEMBL677517|GTPL1346|DTXSID30213202|CHEBI:109545|LUINDDOUWHRIPW-UHFFFAOYSA-N|Acetamide| N-(2-(6-chloro-5-methoxy-1H-indol-3-yl)ethyl)-|HMS2234G13|HMS3260D17|HMS3266A08|HMS3374G08|HMS3411M07|HMS367…	63762-74-3
CNP0438583.1	-0.43	N[C@H]1CCN2C(=O)C3=CC(C4=CSC=C4)=CC=C3NC(=O)[C@H]12	InChI=1S/C16H15N3O2S/c17-12-3-5-19-14(12)15(20)18-13-2-1-9(7-11(13)16(19)21)10-4-6-22-8-10/h1-2,4,6-8,12,14H,3,5,17H2,(H,18,20)/t12-,14-/m0/s1	AYQRVIOWRIUIBK-JSGCOSHPSA-N		(6~{a}~{S},7~{S})-7-amino-2-(3-thienyl)-6~{a},7,8,9-tetrahydro-5~{H}-pyrrolo[2,1-c][1,4]benzodiazepine-6,11-dione	37	22	313.38	313.089	C16H15N3O2S	1.91	75.43	1	4	2	4	2	0	2	0.84	0	0.25	4	NA	f	f	f	s1ccc(c1)-c2ccc3NCC4N(Cc3c2)CCC4	-0.84	Benzodiazepines	1,4-benzodiazepines	Organoheterocyclic compounds	1,4-benzodiazepines				f		Super Natural II
CNP0445707.1	-0.43	CC(C)[C@H]1CC(=O)C2=C3NC(=O)C4=C3[C@](C)(CC=C21)CCC4	InChI=1S/C19H23NO2/c1-10(2)13-9-14(21)15-11(13)6-8-19(3)7-4-5-12-16(19)17(15)20-18(12)22/h6,10,13H,4-5,7-9H2,1-3H3,(H,20,22)/t13-,19+/m1/s1	GAOKFRULUQQUPL-YJYMSZOUSA-N	Pyromyxone A	(5~{R},9~{S})-5-isopropyl-9-methyl-15-azatetracyclo[7.6.1.0^{2,6}.0^{13,16}]hexadeca-1,6,13(16)-triene-3,14-dione	45	22	297.4	297.173	C19H23NO2	3.43	46.17	1	2	1	2	1	0	0	0.81	0	0.58	4	NA	f	f	f	C1=C2C(=C3NCC4=C3C(C1)CCC4)CCC2	1.75	Isoindoles and derivatives	Isoindolines	Organoheterocyclic compounds	Isoindolones	Terpenoids	Sesquiterpenoids		f	Cortinarius pyromyxa	NPAtlas	10.1016/j.phytochem.2019.05.021	CHEBI:227777|(5R|9S)-9-methyl-5-propan-2-yl-15-azatetracyclo7.6.1.02|6.013|16hexadeca-1|6|13(16)-triene-3|14-dione|Pyromyxone A
CNP0506457.0	-0.43	CNC1CC2=CC=CC=C2C(C2=CC=CC=C2)C1	InChI=1S/C17H19N/c1-18-15-11-14-9-5-6-10-16(14)17(12-15)13-7-3-2-4-8-13/h2-10,15,17-18H,11-12H2,1H3	HLOCJJORRHQDKS-UHFFFAOYSA-N	CP-39,332	~{N}-methyl-4-phenyl-tetralin-2-amine	37	18	237.35	237.152	C17H19N	3.35	12.03	2	1	1	1	1	0	2	0.84	0	0.29	3	NA	f	f	f	c1ccc(cc1)C2c3ccccc3CCC2	0.19	Tetralins	Tetralins	Benzenoids	Tetralins				f		DrugBankNP		R0YEK8P3H4|61764-60-1|UNII-R0YEK8P3H4|CP-39332|CHEMBL104444|N-Methyl-4-phenyl-1|2|3|4-tetrahydronaphthalen-2-amine|2-Naphthalenamine| 1|2|3|4-tetrahydro-N-methyl-4-phenyl-|SCHEMBL23780653|DTXSID20576434|BDBM50422040|DB09193|Q5013575	61764-60-1
CNP0546562.0	-0.43	CCNC1=NC2=CC=C(Cl)C=C2C(C)(C2=CC=CC=C2)O1	InChI=1S/C17H17ClN2O/c1-3-19-16-20-15-10-9-13(18)11-14(15)17(2,21-16)12-7-5-4-6-8-12/h4-11H,3H2,1-2H3,(H,19,20)	IBYCYJFUEJQSMK-UHFFFAOYSA-N	6-chloro-N-ethyl-4-methyl-4-phenyl-3,1-benzoxazin-2-amine	6-chloro-~{N}-ethyl-4-methyl-4-phenyl-3,1-benzoxazin-2-amine	38	21	300.79	300.103	C17H17ClN2O	4.23	33.62	2	3	1	3	1	0	2	0.9	0	0.24	3	NA	f	f	f	N1=COC(c2ccccc2)c3ccccc13	-0.16	Benzoxazines	Benzoxazines	Organoheterocyclic compounds	Benzoxazines				f		DrugBankNP
CNP0578035.1	-0.43	C1=CC(C2=NN=C([C@H]3CCN(C4CCC4)C3)O2)=CC=N1	InChI=1S/C15H18N4O/c1-2-13(3-1)19-9-6-12(10-19)15-18-17-14(20-15)11-4-7-16-8-5-11/h4-5,7-8,12-13H,1-3,6,9-10H2/t12-/m0/s1	GNTPWDXXKXNELW-LBPRGKRZSA-N		2-[(3~{S})-1-cyclobutylpyrrolidin-3-yl]-5-(4-pyridyl)-1,3,4-oxadiazole	38	20	270.34	270.148	C15H18N4O	2.47	55.05	3	5	0	5	0	0	2	0.86	0	0.53	4	NA	f	f	f	n1nc(oc1-c2ccncc2)C3CN(CC3)C4CCC4	-1.46	Pyridines and derivatives	Pyridines and derivatives	Organoheterocyclic compounds	Pyridines and derivatives	Alkaloids	Lysine alkaloids	Pyridine alkaloids	f		Supernatural3		2-(3S)-1-cyclobutylpyrrolidin-3-yl-5-pyridin-4-yl-1|3|4-oxadiazole
CNP0007424.0	-0.44	OC1(C2=CSC(CN3CCC3)=N2)CCN(CC2CC2)CC1	InChI=1S/C16H25N3OS/c20-16(4-8-19(9-5-16)10-13-2-3-13)14-12-21-15(17-14)11-18-6-1-7-18/h12-13,20H,1-11H2	IXJBNQKZMGKXFX-UHFFFAOYSA-N		4-[2-(azetidin-1-ylmethyl)thiazol-4-yl]-1-(cyclopropylmethyl)piperidin-4-ol	46	21	307.46	307.172	C16H25N3OS	2.04	39.6	5	5	1	5	1	0	1	0.9	0	0.81	4	NA	f	f	f	n1c(scc1C2CCN(CC2)CC3CC3)CN4CCC4	-1.32	Azoles	Thiazoles	Organoheterocyclic compounds	2,4-disubstituted thiazoles	Alkaloids	Tyrosine alkaloids	Isoquinoline alkaloids	f		ZINC NP
CNP0010616.1	-0.44	COC1=CC=CC=C1C1=NN=C([C@H]2CCN(C3CCOCC3)C2)O1	InChI=1S/C18H23N3O3/c1-22-16-5-3-2-4-15(16)18-20-19-17(24-18)13-6-9-21(12-13)14-7-10-23-11-8-14/h2-5,13-14H,6-12H2,1H3/t13-/m0/s1	YCWWVPRUQQNQRC-ZDUSSCGKSA-N	NCGC00391033-01	2-(2-methoxyphenyl)-5-[(3~{S})-1-tetrahydropyran-4-ylpyrrolidin-3-yl]-1,3,4-oxadiazole	47	24	329.4	329.174	C18H23N3O3	2.71	60.62	4	6	0	6	0	0	2	0.86	0	0.56	4	NA	f	f	f	n1nc(oc1-c2ccccc2)C3CN(CC3)C4CCOCC4	-1.24	Phenol ethers	Anisoles	Benzenoids	Anisoles	Alkaloids	Lysine alkaloids	Quinolizidine alkaloids	f		ZINC NP
CNP0383054.2	-0.44	CC(C)[C@@]12CN3C[C@@](C)(C[N@](C1)[C@H]3C1=CC=C(O)C=C1)C2=O	InChI=1S/C18H24N2O2/c1-12(2)18-10-19-8-17(3,16(18)22)9-20(11-18)15(19)13-4-6-14(21)7-5-13/h4-7,12,15,21H,8-11H2,1-3H3/t15-,17-,18+	UGQQBANBXVROOF-XGWQRUHWSA-N	(1~{R})-2-(4-hydroxyphenyl)-5-isopropyl-7-methyl-1,3-diazatricyclo[3.3.1.1^{3,7}]decan-6-one	(1~{R})-2-(4-hydroxyphenyl)-5-isopropyl-7-methyl-1,3-diazatricyclo[3.3.1.1^{3,7}]decan-6-one	46	22	300.4	300.184	C18H24N2O2	2.25	43.78	2	4	1	4	1	0	1	0.91	0	0.61	5	NA	f	f	f	c1ccc(cc1)C2N3CC4CN2CC(C3)C4	0.35	Piperidines	Piperidinones	Organoheterocyclic compounds	Piperidinones	Alkaloids			f		Super Natural II
CNP0397970.1	-0.44	COC(=O)[C@H](C)NC(=O)C1=CC=C2C(=C1)C=CN2C	InChI=1S/C14H16N2O3/c1-9(14(18)19-3)15-13(17)11-4-5-12-10(8-11)6-7-16(12)2/h4-9H,1-3H3,(H,15,17)/t9-/m0/s1	HKBXWIUPOHQYKX-VIFPVBQESA-N	STL536569	methyl (2~{S})-2-[(1-methylindole-5-carbonyl)amino]propanoate	35	19	260.29	260.116	C14H16N2O3	1.47	60.33	3	4	1	4	1	0	2	0.85	0	0.29	2	239.41	f	f	f	c1ccc2[nH]ccc2c1	-0.98	Carboxylic acids and derivatives	Amino acids, peptides, and analogues	Organic acids and derivatives	N-acyl-alpha amino acids	Alkaloids	Tryptophan alkaloids		f		InterBioScreen Ltd|Super Natural II		AKOS032441022|methyl N-(1-methyl-1H-indol-5-yl)carbonyl-L-alaninate
CNP0483081.0	-0.44	COC1=CC=C(C=C2OC3=CC(C)=CC(O)=C3C2=O)C(OC)=C1OC	InChI=1S/C19H18O6/c1-10-7-12(20)16-14(8-10)25-15(17(16)21)9-11-5-6-13(22-2)19(24-4)18(11)23-3/h5-9,20H,1-4H3	DQIDXNMZTNSJTF-UHFFFAOYSA-N		4-hydroxy-6-methyl-2-[(2,3,4-trimethoxyphenyl)methylene]benzofuran-3-one	43	25	342.35	342.11	C19H18O6	3.34	74.22	4	6	1	6	1	0	2	0.86	0	0.21	3	303.98	f	f	f	O1c2ccccc2CC1=Cc3ccccc3	0.33	Aurone flavonoids	Aurone flavonoids	Phenylpropanoids and polyketides	Aurone flavonoids	Shikimates and Phenylpropanoids	Flavonoids	Aurones	f		Supernatural3		4-Hydroxy-6-methyl-2-(2|3|4-trimethoxyphenyl)methylidene-1-benzofuran-3-one
CNP0493717.0	-0.44	CCN(CC)C(=O)C1=C(NC(=O)C2=CC=CS2)SC2=C1CCCC2	InChI=1S/C18H22N2O2S2/c1-3-20(4-2)18(22)15-12-8-5-6-9-13(12)24-17(15)19-16(21)14-10-7-11-23-14/h7,10-11H,3-6,8-9H2,1-2H3,(H,19,21)	NZTHBWHANVWSRX-UHFFFAOYSA-N	N,N-Diethyl-2-[(2-Thienylcarbonyl)amino]-4,5,6,7-Tetrahydro-1-Benzothiophene-3-Carboxamide	~{N},~{N}-diethyl-2-(thiophene-2-carbonylamino)-4,5,6,7-tetrahydrobenzothiophene-3-carboxamide	46	24	362.52	362.112	C18H22N2O2S2	4.42	49.41	5	4	1	4	1	0	2	0.86	0	0.44	3	NA	f	f	f	s1cccc1CNc2sc3c(c2)CCCC3	-2.57	Thiophenes	Thiophene carboxylic acids and derivatives	Organoheterocyclic compounds	Thiophene carboxamides	Alkaloids			f		DrugBankNP		N|N-diethyl-2-(thiophen-2-ylcarbonyl)amino-4|5|6|7-tetrahydro-1-benzothiophene-3-carboxamide|2pg2|BAS 00486632|TimTec1_001033|Oprea1_074172|Oprea1_809873|CHEMBL228369|SCHEMBL21067808|BDBM24152|thiophene containing compound| 15|HMS1536O21|HMS3604M10|STK385342|AKOS000513963|DB08032|WAY-300460|N|N-diethyl2-(2-thienylcarbonylamino)(4|5|6|7-tetrahydrobenzobthiophen-3-yl )carboxamide|NCGC00174865-01|30…	301321-93-7
CNP0494066.1	-0.44	ClC1=CC=C(C2=NN=C([C@H]3CCN(CC4CC4)C3)O2)C=C1	InChI=1S/C16H18ClN3O/c17-14-5-3-12(4-6-14)15-18-19-16(21-15)13-7-8-20(10-13)9-11-1-2-11/h3-6,11,13H,1-2,7-10H2/t13-/m0/s1	PQOJYCMEZSRCNE-ZDUSSCGKSA-N		2-(4-chlorophenyl)-5-[(3~{S})-1-(cyclopropylmethyl)pyrrolidin-3-yl]-1,3,4-oxadiazole	39	21	303.79	303.114	C16H18ClN3O	3.59	42.16	4	4	0	4	0	0	2	0.87	0	0.5	4	NA	f	f	f	n1nc(oc1-c2ccccc2)C3CN(CC3)CC4CC4	-1.86	Benzene and substituted derivatives	Halobenzenes	Benzenoids	Chlorobenzenes	Alkaloids			f		Supernatural3		2-(4-chlorophenyl)-5-(3S)-1-(cyclopropylmethyl)pyrrolidin-3-yl-1|3|4-oxadiazole
CNP0499686.0	-0.44	CC(N)CC1=CC=C(I)C=C1	InChI=1S/C9H12IN/c1-7(11)6-8-2-4-9(10)5-3-8/h2-5,7H,6,11H2,1H3	VZPKOWYCGWOYRF-UHFFFAOYSA-N	para-Iodoamphetamine	1-(4-iodophenyl)propan-2-amine	23	11	261.11	261.001	C9H12IN	2.18	26.02	2	1	1	1	1	0	1	0.81	0	0.33	1	NA	f	f	f	c1ccccc1	-0.71	Benzene and substituted derivatives	Phenethylamines	Benzenoids	Amphetamines and derivatives	Alkaloids	Pseudoalkaloids	Phenylalanine-derived alkaloids	f		Supernatural3		4-iodoamphetamine|p-IODOAMPHETAMINE|21894-72-4|C4UL3HTE7T|CHEMBL6368|2-(4-Iodo-phenyl)-1-methyl-ethylamine|1-(4-iodophenyl)propan-2-amine|UNII-C4UL3HTE7T|(I123)-Iodoamphetamine|SCHEMBL166055|DTXSID20897232|VZPKOWYCGWOYRF-UHFFFAOYSA-N|4-Iodo-alpha-methylbenzeneethanamine|BDBM50003582|AKOS009158591|Benzeneethanamine| 4-iodo-alpha-methyl-|BENZENEETHANAMINE| 4-IODO-A-METHYL-|NS00018429|Q229986|para-I…	21894-72-4
CNP0530564.1	-0.44	CNC(=O)[C@@H](C1=CC=CC=C1)N1CCC[C@H]1C(=O)NC1CCCCC1	InChI=1S/C20H29N3O2/c1-21-20(25)18(15-9-4-2-5-10-15)23-14-8-13-17(23)19(24)22-16-11-6-3-7-12-16/h2,4-5,9-10,16-18H,3,6-8,11-14H2,1H3,(H,21,25)(H,22,24)/t17-,18+/m0/s1	CMOBABFQZSMOFM-ZWKOTPCHSA-N	(2S)-N-cyclohexyl-1-[(1R)-2-(methylamino)-2-oxo-1-phenylethyl]pyrrolidine-2-carboxamide	(2~{S})-~{N}-cyclohexyl-1-[(1~{R})-2-(methylamino)-2-oxo-1-phenyl-ethyl]pyrrolidine-2-carboxamide	54	25	343.47	343.226	C20H29N3O2	2.39	61.44	5	3	2	3	2	0	1	0.86	0	0.6	3	NA	f	f	f	c1ccc(cc1)CN2CCCC2CNC3CCCCC3	-0.78	Carboxylic acids and derivatives	Amino acids, peptides, and analogues	Organic acids and derivatives	Proline and derivatives	Alkaloids			f		Supernatural3		CHEMBL3548015|NCGC00396309-01|(2S)-N-cyclohexyl-1-(1R)-2-(methylamino)-2-oxo-1-phenylethylpyrrolidine-2-carboxamide
CNP0549513.1	-0.44	O=C(N[C@H]1CCN2C(=O)N(C3=CC=C(Cl)C=C3)C(=O)[C@@H]2C1)C1=CN=CC=N1	InChI=1S/C18H16ClN5O3/c19-11-1-3-13(4-2-11)24-17(26)15-9-12(5-8-23(15)18(24)27)22-16(25)14-10-20-6-7-21-14/h1-4,6-7,10,12,15H,5,8-9H2,(H,22,25)/t12-,15-/m0/s1	VGSFKPCJOCXSGP-WFASDCNBSA-N		~{N}-[(7~{S},8~{a}~{S})-2-(4-chlorophenyl)-1,3-dioxo-6,7,8,8~{a}-tetrahydro-5~{H}-imidazo[1,5-a]pyridin-7-yl]pyrazine-2-carboxamide	43	27	385.81	385.094	C18H16ClN5O3	1.86	95.5	3	5	1	5	1	0	2	0.81	0	0.28	4	NA	f	f	f	n1ccnc(c1)CNC2CCN3CN(c4ccccc4)CC3C2	-1.69	Azolidines	Imidazolidines	Organoheterocyclic compounds	Phenylhydantoins	Alkaloids	Nicotinic acid alkaloids	Pyridine alkaloids	f		Supernatural3		N-(7S|8aS)-2-(4-chlorophenyl)-1|3-dioxo-6|7|8|8a-tetrahydro-5H-imidazo1|5-apyridin-7-ylpyrazine-2-carboxamide
CNP0565184.0	-0.44	CN1OC2(CC1=O)CN(CC1=CC=C3OCCOC3=C1)C2	InChI=1S/C15H18N2O4/c1-16-14(18)7-15(21-16)9-17(10-15)8-11-2-3-12-13(6-11)20-5-4-19-12/h2-3,6H,4-5,7-10H2,1H3	NLZIPYLPUNHWJG-UHFFFAOYSA-N		2-(2,3-dihydro-1,4-benzodioxin-6-ylmethyl)-6-methyl-5-oxa-2,6-diazaspiro[3.4]octan-7-one	39	21	290.32	290.127	C15H18N2O4	0.81	51.24	2	5	0	5	0	0	1	0.81	0	0.53	4	NA	f	f	f	O1c2ccc(cc2OCC1)CN3CC4(ONCC4)C3	-0.5	Benzodioxanes	Benzo-1,4-dioxanes	Organoheterocyclic compounds	Benzo-1,4-dioxanes	Alkaloids			f		Supernatural3		2-(2|3-Dihydro-1|4-benzodioxin-6-ylmethyl)-6-methyl-5-oxa-2|6-diazaspiro3.4octan-7-one
CNP0599326.1	-0.44	COC1=C2C[C@H](C(C)(C)O)[O+]=C2N(C)C2=CC=CC=C12	InChI=1S/C16H20NO3/c1-16(2,18)13-9-11-14(19-4)10-7-5-6-8-12(10)17(3)15(11)20-13/h5-8,13,18H,9H2,1-4H3/q+1/t13-/m1/s1	HXSFUGOHWOKESA-CYBMUJFWSA-N	2-(2-hydroxypropan-2-yl)-4-methoxy-9-methyl-2H,3H-furo[2,3-b]quinolin-9-ium	2-[(2~{R})-4-methoxy-9-methyl-2,3-dihydrofuro[2,3-b]quinolin-1-ium-2-yl]propan-2-ol	40	20	274.34	274.144	[C16H20NO3]+	2.1	44	2	3	1	3	1	0	1	0.84	1	0.44	3	256.5	f	f	f	O1=C2Nc3ccccc3C=C2CC1	0.54	Quinolines and derivatives	Quinolones and derivatives	Organoheterocyclic compounds	Hydroquinolones	Alkaloids	Tryptophan alkaloids	Quinoline alkaloids	f	Platycodon grandiflorus|Ruta graveolens	CMAUP (cCollective molecular activities of useful plants)|NPASS|Supernatural3		2-(2-hydroxypropan-2-yl)-4-methoxy-9-methyl-2H|3H-furo2|3-bquinolin-9-ium
CNP0010918.0	-0.45	OC1(C2=CSC(CN3CCC3)=N2)CCN(C2CCC2)CC1	InChI=1S/C16H25N3OS/c20-16(5-9-19(10-6-16)13-3-1-4-13)14-12-21-15(17-14)11-18-7-2-8-18/h12-13,20H,1-11H2	NGIICKBMFHKVNY-UHFFFAOYSA-N		4-[2-(azetidin-1-ylmethyl)thiazol-4-yl]-1-cyclobutyl-piperidin-4-ol	46	21	307.46	307.172	C16H25N3OS	2.18	39.6	4	5	1	5	1	0	1	0.93	0	0.81	4	NA	f	f	f	n1c(scc1C2CCN(CC2)C3CCC3)CN4CCC4	-1.13	Azoles	Thiazoles	Organoheterocyclic compounds	2,4-disubstituted thiazoles	Alkaloids	Lysine alkaloids	Quinolizidine alkaloids	f		ZINC NP
CNP0013981.1	-0.45	CC1=CC=C(C2=NN=C([C@H]3CCN(C(=O)COCC(=O)O)C3)O2)C=C1	InChI=1S/C17H19N3O5/c1-11-2-4-12(5-3-11)16-18-19-17(25-16)13-6-7-20(8-13)14(21)9-24-10-15(22)23/h2-5,13H,6-10H2,1H3,(H,22,23)/t13-/m0/s1	RYJHAPGAKKSWMR-ZDUSSCGKSA-N	NCGC00396405-01	2-[2-oxo-2-[(3~{S})-3-[5-(p-tolyl)-1,3,4-oxadiazol-2-yl]pyrrolidin-1-yl]ethoxy]acetic acid	44	25	345.36	345.132	C17H19N3O5	1.46	105.76	6	6	1	6	1	0	2	0.84	0	0.41	3	NA	f	f	f	n1nc(oc1-c2ccccc2)C3CNCC3	-1.58	Pyrrolidines	N-acylpyrrolidines	Organoheterocyclic compounds	N-acylpyrrolidines	Alkaloids	Nicotinic acid alkaloids		f		ZINC NP
CNP0161235.1	-0.45	CN1CCC[C@H]1C1=NC(C2=CC=NC(N3CCOCC3)=C2)=NO1	InChI=1S/C16H21N5O2/c1-20-6-2-3-13(20)16-18-15(19-23-16)12-4-5-17-14(11-12)21-7-9-22-10-8-21/h4-5,11,13H,2-3,6-10H2,1H3/t13-/m0/s1	PFMLPROLKLIUHJ-ZDUSSCGKSA-N		4-[4-[5-[(2~{S})-1-methylpyrrolidin-2-yl]-1,2,4-oxadiazol-3-yl]-2-pyridyl]morpholine	44	23	315.38	315.17	C16H21N5O2	1.73	67.52	3	7	0	7	0	0	2	0.85	0	0.56	4	NA	f	f	f	n1oc(nc1-c2ccnc(c2)N3CCOCC3)C4NCCC4	-1.92	Pyridines and derivatives	Halopyridines	Organoheterocyclic compounds	Polyhalopyridines	Alkaloids	Nicotinic acid alkaloids	Pyridine alkaloids	f		Super Natural II|ZINC NP
CNP0187969.0	-0.45	CC(C)(O)C1=CC=C(C2=CC=C(C(C)(C)O)C=C2)C=C1	InChI=1S/C18H22O2/c1-17(2,19)15-9-5-13(6-10-15)14-7-11-16(12-8-14)18(3,4)20/h5-12,19-20H,1-4H3	BALFTRWHVULYEO-UHFFFAOYSA-N	2-{4-[4-(2-hydroxypropan-2-yl)phenyl]phenyl}propan-2-ol	2-[4-[4-(1-hydroxy-1-methyl-ethyl)phenyl]phenyl]propan-2-ol	42	20	270.37	270.162	C18H22O2	3.81	40.46	3	2	2	2	2	0	2	0.89	0	0.33	2	NA	f	f	f	c1ccc(cc1)-c2ccccc2	0.16	Benzene and substituted derivatives	Phenylpropanes	Benzenoids	Phenylpropanes	Terpenoids	Sesquiterpenoids	Bisabolane sesquiterpenoids	f		Super Natural II|Supernatural3		SCHEMBL547767|4|4'-di(1-hydroxy-1-methylethyl) biphenyl|2-{4-4-(2-hydroxypropan-2-yl)phenylphenyl}propan-2-ol
CNP0256437.2	-0.45	COC1=CC=C2C(=O)C3=CC4=C(C)CCC4=C[C@@]3(O)C(=O)C2=C1	InChI=1S/C19H16O4/c1-10-3-4-11-9-19(22)16(8-14(10)11)17(20)13-6-5-12(23-2)7-15(13)18(19)21/h5-9,22H,3-4H2,1-2H3/t19-/m0/s1	ABWVGVWOQKYPTM-IBGZPJMESA-N		(4~{a}~{S})-4~{a}-hydroxy-7-methoxy-1-methyl-2,3-dihydrocyclopenta[b]anthracene-5,10-dione	39	23	308.33	308.105	C19H16O4	2.78	63.6	1	4	1	4	1	0	1	0.87	0	0.26	4	NA	f	f	f	c1ccc2c(c1)CC3=CC4=CCCC4=CC3C2	1.88	Anthracenes	Anthraquinones	Benzenoids	Anthraquinones	Polyketides	Polycyclic aromatic polyketides	Anthraquinones and anthrones	f		Super Natural II|TCMDB@Taiwan (Traditional Chinese Medicine database)|ZINC NP
CNP0283392.1	-0.45	COC1=CC(=O)O[C@@H](CCC2=CC=CC=C2)[C@@H]1O	InChI=1S/C14H16O4/c1-17-12-9-13(15)18-11(14(12)16)8-7-10-5-3-2-4-6-10/h2-6,9,11,14,16H,7-8H2,1H3/t11-,14-/m0/s1	VJCNEDVMYQCMBK-FZMZJTMJSA-N	41002-33-9	(2~{S},3~{S})-3-hydroxy-4-methoxy-2-(2-phenylethyl)-2,3-dihydropyran-6-one	34	18	248.28	248.105	C14H16O4	1.44	55.76	4	4	1	4	1	0	1	0.82	0	0.36	2	228.73	f	f	f	O1CC=CCC1CCc2ccccc2	1.68	Kavalactones	Kavalactones	Phenylpropanoids and polyketides	Kavalactones	Shikimates and Phenylpropanoids	Styrylpyrones	Kavalactones and derivatives	f		AnalytiCon Discovery NPs|GNPS (Global Natural Products Social Molecular Networking)|Super Natural II		(2S|3S)-3-hydroxy-4-methoxy-2-(2-phenylethyl)-2|3-dihydropyran-6-one|CHEMBL227355|MEGxp0_001774|ACon1_000990|(5S|6S)-4-Methoxy-5-hydroxy-6-phenethyl-5|6-dihydro-2H-pyran-2-one|AKOS040734943|NCGC00169781-01|BRD-K58363617-001-01-1|Rel-(5S|6S)-5-hydroxy-4-methoxy-6-phenethyl-5|6-dihydro-2H-pyran-2-one
CNP0386453.0	-0.45	COC1=CC2=C(C=C1OC)C(=O)N(CC(=O)NCC1CCOCC1)C(C)=N2	InChI=1S/C19H25N3O5/c1-12-21-15-9-17(26-3)16(25-2)8-14(15)19(24)22(12)11-18(23)20-10-13-4-6-27-7-5-13/h8-9,13H,4-7,10-11H2,1-3H3,(H,20,23)	SQRQMSTVRNIAJV-UHFFFAOYSA-N	1374524-81-8	2-(6,7-dimethoxy-2-methyl-4-oxo-quinazolin-3-yl)-~{N}-(tetrahydropyran-4-ylmethyl)acetamide	52	27	375.43	375.179	C19H25N3O5	1.26	91.68	6	7	1	7	1	0	2	0.82	0	0.53	3	338.98	f	f	f	N1=CN(Cc2ccccc12)CCNCC3CCOCC3	-1.25	Diazanaphthalenes	Benzodiazines	Organoheterocyclic compounds	Quinazolines	Alkaloids			f		InterBioScreen Ltd|Super Natural II		2-(6|7-dimethoxy-2-methyl-4-oxoquinazolin-3(4H)-yl)-N-(tetrahydro-2H-pyran-4-ylmethyl)acetamide|EiM08-25980|STL472131|AKOS025143478|2-(6|7-DIMETHOXY-2-METHYL-4-OXO-3|4-DIHYDROQUINAZOLIN-3-YL)-N-(OXAN-4-YL)METHYLACETAMIDE
CNP0398611.2	-0.45	CN1C=CC2=CC=C(C(=O)N[C@@H]3CCOC(C)(C)C3)C=C21	InChI=1S/C17H22N2O2/c1-17(2)11-14(7-9-21-17)18-16(20)13-5-4-12-6-8-19(3)15(12)10-13/h4-6,8,10,14H,7,9,11H2,1-3H3,(H,18,20)/t14-/m1/s1	ASBZSBHZFABGDT-CQSZACIVSA-N		~{N}-[(4~{R})-2,2-dimethyltetrahydropyran-4-yl]-1-methyl-indole-6-carboxamide	43	21	286.38	286.168	C17H22N2O2	2.87	43.26	2	3	1	3	1	0	2	0.92	0	0.47	3	NA	f	f	f	O1CCC(NCc2ccc3cc[nH]c3c2)CC1	-0.6	Indoles and derivatives	Indolecarboxylic acids and derivatives	Organoheterocyclic compounds	Indolecarboxamides and derivatives	Alkaloids	Tryptophan alkaloids	Carboline alkaloids	f		Super Natural II
CNP0425989.1	-0.45	COC1=CC(=O)[C@H](O)[C@H](C)[C@]12OC1=C(Cl)C(OC)=CC(OC)=C1C2=O	InChI=1S/C17H17ClO7/c1-7-14(20)8(19)5-11(24-4)17(7)16(21)12-9(22-2)6-10(23-3)13(18)15(12)25-17/h5-7,14,20H,1-4H3/t7-,14+,17-/m0/s1	SJUXBYNINSBOOT-IOCSIPMNSA-N		(2~{S},5'~{S},6'~{R})-7-chloro-6'-hydroxy-3',4,6-trimethoxy-5'-methyl-spiro[benzofuran-2,4'-cyclohex-2-ene]-1',3-dione	42	25	368.77	368.066	C17H17ClO7	1.78	91.29	3	7	1	7	1	0	1	0.87	0	0.41	3	302.82	f	f	f	O1c2ccccc2CC13C=CCCC3	1.94	Benzofurans	Benzofuranones	Organoheterocyclic compounds	Benzofuranones	Polyketides	Aromatic polyketides	Griseofulvins	f	Cephalosporium curtipes	KNApSaCK		(+)-5'-Hydroxygriseofulvin
CNP0426591.1	-0.45	COC1=CC=C2C[C@H]3C4=CC5=C(C=C4CCN3C(=O)C2=C1O)OCO5	InChI=1S/C19H17NO5/c1-23-14-3-2-11-6-13-12-8-16-15(24-9-25-16)7-10(12)4-5-20(13)19(22)17(11)18(14)21/h2-3,7-8,13,21H,4-6,9H2,1H3/t13-/m0/s1	XUOSVBINVLAZQP-ZDUSSCGKSA-N	Gusanlung A	(1~{S})-16-hydroxy-17-methoxy-5,7-dioxa-13-azapentacyclo[11.8.0.0^{2,10}.0^{4,8}.0^{15,20}]henicosa-2,4(8),9,15,17,19-hexaen-14-one	42	25	339.35	339.111	C19H17NO5	2.43	68.23	1	5	1	5	1	0	2	0.86	0	0.32	5	287.62	f	f	f	O1c2cc3c(cc2OC1)C4N(Cc5ccccc5C4)CC3	1.14	Protoberberine alkaloids and derivatives	Protoberberine alkaloids and derivatives	Alkaloids and derivatives	Protoberberine alkaloids and derivatives	Alkaloids	Tyrosine alkaloids	Isoquinoline alkaloids	f	Arcangelisia gusanlung H.S.Lo	KNApSaCK		139220-06-7|(1S)-16-hydroxy-17-methoxy-5|7-dioxa-13-azapentacyclo11.8.0.02|10.04|8.015|20henicosa-2|4(8)|9|15(20)|16|18-hexaen-14-one|DTXSID40930397|8H-Benzo(g)-1|3-benzodioxolo(5|6-a)quinolizin-8-one| 5|6|13|13a-tetrahydro-9-hydroxy-10-methoxy-| (S)-|9-Hydroxy-10-methoxy-5|6|13|13a-tetrahydro-2H|8H-1|3dioxolo4|5-gisoquinolino3|2-aisoquinolin-8-one|Gusanlung A
CNP0440788.0	-0.45	CN(C)C1=CC=C(N=NC2=CC=CC=C2C(=O)O)C=C1	InChI=1S/C15H15N3O2/c1-18(2)12-9-7-11(8-10-12)16-17-14-6-4-3-5-13(14)15(19)20/h3-10H,1-2H3,(H,19,20)	CEQFOVLGLXCDCX-UHFFFAOYSA-N	Methyl red	2-[4-(dimethylamino)phenyl]azobenzoic acid	35	20	269.3	269.116	C15H15N3O2	3.87	65.26	4	4	1	4	1	0	2	0.86	0	0.13	2	NA	f	f	f	N(=Nc1ccccc1)c2ccccc2	-1.02	Azobenzenes	Azobenzenes	Organoheterocyclic compounds	Azobenzenes				f		DrugBankNP		493-52-7|O-METHYL RED|C.I. Acid Red 2|Acid Red 2|2-Carboxy-4'-(dimethylamino)azobenzene|4-Dimethylamino-2'-carboxylazobenzene|p-(Dimethylamino)azobenzene-o-carboxylic acid|Cerven methylova|2-(4-Dimethylaminophenylazo)benzoic acid|Cerven kysela 2|Benzoic acid| 2-4-(dimethylamino)phenylazo-|AcidRed2|C.I. 13020|NSC 215212|Methyl Red (C.I. 13020)|(E)-2-((4-(dimethylamino)phenyl)diazenyl)benzoic acid|…	493-52-7|74886-84-3
CNP0496043.2	-0.45	COC1=CC=C(NC(=O)N2CC[C@]3(C2)C(=O)NC2=CC=CC=C23)C=C1OC	InChI=1S/C20H21N3O4/c1-26-16-8-7-13(11-17(16)27-2)21-19(25)23-10-9-20(12-23)14-5-3-4-6-15(14)22-18(20)24/h3-8,11H,9-10,12H2,1-2H3,(H,21,25)(H,22,24)/t20-/m1/s1	PHFQIYLITGSWMS-HXUWFJFHSA-N		(3~{S})-~{N}-(3,4-dimethoxyphenyl)-2-oxo-spiro[indoline-3,3'-pyrrolidine]-1'-carboxamide	48	27	367.41	367.153	C20H21N3O4	2.83	79.9	3	4	2	4	2	0	2	0.87	0	0.3	4	NA	f	f	f	c1ccc(cc1)NCN2CCC3(c4ccccc4NC3)C2	-0.7	Benzene and substituted derivatives	N-phenylureas	Benzenoids	N-phenylureas	Alkaloids	Tryptophan alkaloids	Simple oxindole alkaloids	f		Supernatural3		(3S)-N-(3|4-dimethoxyphenyl)-2-oxospiro1H-indole-3|3'-pyrrolidine-1'-carboxamide
CNP0511828.1	-0.45	COC1=CC=C(NC(=O)N2CC[C@@]3(C2)C(=O)N(C)C2=CC=CC=C23)C(OC)=C1	InChI=1S/C21H23N3O4/c1-23-17-7-5-4-6-15(17)21(19(23)25)10-11-24(13-21)20(26)22-16-9-8-14(27-2)12-18(16)28-3/h4-9,12H,10-11,13H2,1-3H3,(H,22,26)/t21-/m0/s1	OEZMAPSRHATUCR-NRFANRHFSA-N		(3~{R})-~{N}-(2,4-dimethoxyphenyl)-1-methyl-2-oxo-spiro[indoline-3,3'-pyrrolidine]-1'-carboxamide	51	28	381.43	381.169	C21H23N3O4	2.86	71.11	3	4	1	4	1	0	2	0.89	0	0.33	4	343.02	f	f	f	c1ccc(cc1)NCN2CCC3(c4ccccc4NC3)C2	-0.89	Benzene and substituted derivatives	N-phenylureas	Benzenoids	N-phenylureas	Alkaloids	Tryptophan alkaloids	Simple oxindole alkaloids	f		Supernatural3		(3R)-N-(2|4-dimethoxyphenyl)-1-methyl-2-oxospiroindole-3|3'-pyrrolidine-1'-carboxamide
CNP0528630.2	-0.45	COC1=CC=C2C(=C1)[C@]1(CCN(C(=O)C3=CC=CC(Cl)=C3)C1)C(=O)N2C	InChI=1S/C20H19ClN2O3/c1-22-17-7-6-15(26-2)11-16(17)20(19(22)25)8-9-23(12-20)18(24)13-4-3-5-14(21)10-13/h3-7,10-11H,8-9,12H2,1-2H3/t20-/m1/s1	CMLPOLLDWHNUFJ-HXUWFJFHSA-N		(3~{S})-1'-(3-chlorobenzoyl)-5-methoxy-1-methyl-spiro[indoline-3,3'-pyrrolidine]-2-one	45	26	370.84	370.108	C20H19ClN2O3	3.11	49.85	2	3	0	3	0	0	2	0.82	0	0.3	4	320.94	f	f	f	c1ccc(cc1)CN2CCC3(c4ccccc4NC3)C2	-0.85	Benzene and substituted derivatives	Benzoic acids and derivatives	Benzenoids	3-halobenzoic acids and derivatives	Alkaloids	Tryptophan alkaloids	Simple oxindole alkaloids	f		Supernatural3		(3S)-1'-(3-chlorobenzoyl)-5-methoxy-1-methylspiroindole-3|3'-pyrrolidine-2-one
CNP0536756.1	-0.45	C[C@@H](O)C1=CN2CCC3=C4C=CC=CC4=NC3=C2C=C1C(=O)O	InChI=1S/C18H16N2O3/c1-10(21)14-9-20-7-6-12-11-4-2-3-5-15(11)19-17(12)16(20)8-13(14)18(22)23/h2-5,8-10,21H,6-7H2,1H3,(H,22,23)/t10-/m1/s1	SHNSOHCVBLFRCR-SNVBAGLBSA-N	3-(1-hydroxyethyl)-6H,7H,12H-5??-indolo[2,3-a]quinolizin-5-ylium-2-carboxylate	3-[(1~{R})-1-hydroxyethyl]-6,7-dihydroindolo[2,3-a]quinolizine-2-carboxylic acid	39	23	308.34	308.116	C18H16N2O3	0.68	73.13	2	4	2	4	2	0	1	0.84	0	0.22	4	269.38	f	f	f	N1=c2ccccc2=C3C1=C4C=CC=CN4CC3	0.56	Quinolizines	Quinolizines	Organoheterocyclic compounds	Quinolizines	Alkaloids	Tryptophan alkaloids	Corynanthe type	f		Supernatural3		3-(1-hydroxyethyl)-6H|7H|12H-5??-indolo2|3-aquinolizin-5-ylium-2-carboxylate
CNP0601018.2	-0.45	O=C1N(CCC2=CC=CC=C2)C(=S)N2CCC[C@]12O	InChI=1S/C14H16N2O2S/c17-12-14(18)8-4-9-16(14)13(19)15(12)10-7-11-5-2-1-3-6-11/h1-3,5-6,18H,4,7-10H2/t14-/m0/s1	BFCPDRMSCKHHPX-AWEZNQCLSA-N	(7aS)-7a-hydroxy-2-(2-phenylethyl)-3-sulfanylidene-6,7-dihydro-5H-pyrrolo[1,2-c]imidazol-1-one	(7~{a}~{S})-7~{a}-hydroxy-2-(2-phenylethyl)-3-thioxo-6,7-dihydro-5~{H}-pyrrolo[1,2-c]imidazol-1-one	35	19	276.36	276.093	C14H16N2O2S	1.14	43.78	3	3	1	3	1	0	1	0.84	0	0.43	3	NA	f	f	f	c1ccc(cc1)CCN2CN3CCCC3C2	-0.21	Carboxylic acids and derivatives	Amino acids, peptides, and analogues	Organic acids and derivatives	Alpha amino acids	Alkaloids	Lysine alkaloids	Piperidine alkaloids	f	Armoracia rusticana	NPASS	10.1021/acs.jnatprod.9b00527	CHEMBL4550419
CNP0016320.1	-0.46	CN1CC2(C1)CN(C(=O)CC1=CC=CC=C1)C[C@H]1C[C@@H](O)CN12	InChI=1S/C18H25N3O2/c1-19-11-18(12-19)13-20(9-15-8-16(22)10-21(15)18)17(23)7-14-5-3-2-4-6-14/h2-6,15-16,22H,7-13H2,1H3/t15-,16-/m1/s1	VJIQHFWVSHLHHM-HZPDHXFCSA-N		1-[(7~{R},8~{a}~{R})-7-hydroxy-1'-methyl-spiro[1,3,6,7,8,8~{a}-hexahydropyrrolo[1,2-a]pyrazine-4,3'-azetidine]-2-yl]-2-phenyl-ethanone	48	23	315.42	315.195	C18H25N3O2	0.19	47.02	2	4	1	4	1	0	1	0.85	0	0.61	4	NA	f	f	f	c1ccc(cc1)CCN2CC3N(CCC3)C4(CNC4)C2	-0.31	Benzene and substituted derivatives	Phenylacetamides	Benzenoids	Phenylacetamides	Alkaloids	Lysine alkaloids	Quinolizidine alkaloids	f		ZINC NP
CNP0147213.0	-0.46	CC(=O)C=C(C)NC1=CC=C(Br)C=C1	InChI=1S/C11H12BrNO/c1-8(7-9(2)14)13-11-5-3-10(12)4-6-11/h3-7,13H,1-2H3	KYJFBKPPRYRZLS-UHFFFAOYSA-N		4-(4-bromoanilino)pent-3-en-2-one	26	14	254.13	253.01	C11H12BrNO	3.35	29.1	3	2	1	2	1	0	1	0.84	0	0.18	1	194.98	f	f	f	c1ccccc1	-0.81	Benzene and substituted derivatives	Halobenzenes	Benzenoids	Bromobenzenes	Shikimates and Phenylpropanoids			f		Super Natural II|Supernatural3		(3Z)-4-(4-bromophenyl)aminopent-3-en-2-one
CNP0252144.0	-0.46	COC1=CC=CC(C(=O)C2=C(O)C=C(OC)C=C2OC)=C1	InChI=1S/C16H16O5/c1-19-11-6-4-5-10(7-11)16(18)15-13(17)8-12(20-2)9-14(15)21-3/h4-9,17H,1-3H3	WNWLKKXCLKNLHG-UHFFFAOYSA-N		(2-hydroxy-4,6-dimethoxy-phenyl)-(3-methoxyphenyl)methanone	37	21	288.3	288.1	C16H16O5	2.65	64.99	5	5	1	5	1	0	2	0.86	0	0.19	2	NA	f	f	f	c1ccc(cc1)Cc2ccccc2	0.26	Benzene and substituted derivatives	Benzophenones	Benzenoids	Benzophenones	Polyketides	Phloroglucinols	Acyl phloroglucinols	f		Super Natural II|UNPD (Universal Natural Products Database)
CNP0269925.0	-0.46	CCOC(=O)C1=C(C)C2=CC(NC(=O)C(C)(C)C)=CC=C2O1	InChI=1S/C17H21NO4/c1-6-21-15(19)14-10(2)12-9-11(7-8-13(12)22-14)18-16(20)17(3,4)5/h7-9H,6H2,1-5H3,(H,18,20)	KACBKYKSFAJVOV-UHFFFAOYSA-N	923115-31-5	ethyl 5-(2,2-dimethylpropanoylamino)-3-methyl-benzofuran-2-carboxylate	43	22	303.36	303.147	C17H21NO4	3.9	68.54	3	4	1	4	1	0	2	0.87	0	0.41	2	NA	f	f	f	o1ccc2ccccc12	-1.25	Benzofurans	Benzofurans	Organoheterocyclic compounds	Benzofurans	Shikimates and Phenylpropanoids	Coumarins	Simple coumarins	f		Super Natural II|Supernatural3		ethyl 3-methyl-5-pivalamidobenzofuran-2-carboxylate|ethyl 5-(2|2-dimethylpropanamido)-3-methyl-1-benzofuran-2-carboxylate|STL034603|AKOS002293601|F2209-0020|5-(2|2-dimethyl-propionylamino)-3-methyl-benzofuran-2-carboxylic acid ethyl ester
CNP0292650.0	-0.46	C=CC1=C(OC)C2=C(OC(C)(C)C=C2)C(OC)=C1OC	InChI=1S/C16H20O4/c1-7-10-12(17-4)11-8-9-16(2,3)20-14(11)15(19-6)13(10)18-5/h7-9H,1H2,2-6H3	XZIOPFMMPJWBCF-UHFFFAOYSA-N		5,7,8-trimethoxy-2,2-dimethyl-6-vinyl-chromene	40	20	276.33	276.136	C16H20O4	3.54	36.92	4	4	0	4	0	0	1	0.84	0	0.38	2	263.08	f	f	f	O1c2ccccc2C=CC1	2.18	Benzopyrans	1-benzopyrans	Organoheterocyclic compounds	2,2-dimethyl-1-benzopyrans	Shikimates and Phenylpropanoids			f	Evodia lepta	KNApSaCK|Super Natural II|UNPD (Universal Natural Products Database)		Leptene A
CNP0324143.1	-0.46	CC(C)=CC(=O)[C@@H]1[C@@H](C)CC[C@@]1(O)C1=COC=C1	InChI=1S/C15H20O3/c1-10(2)8-13(16)14-11(3)4-6-15(14,17)12-5-7-18-9-12/h5,7-9,11,14,17H,4,6H2,1-3H3/t11-,14-,15+/m0/s1	MZISRFGDZVZINJ-TUKIKUTGSA-N		1-[(1~{R},2~{S},5~{S})-2-(3-furyl)-2-hydroxy-5-methyl-cyclopentyl]-3-methyl-but-2-en-1-one	38	18	248.32	248.141	C15H20O3	3.05	50.44	3	3	1	3	1	0	1	0.84	0	0.53	2	240.96	f	f	f	o1ccc(c1)C2CCCC2	1.8	Prenol lipids	Monoterpenoids	Lipids and lipid-like molecules	Aromatic monoterpenoids	Terpenoids			f	Myoporum|Myoporum betcheanum|Myoporum montanum|Myoporum spp.	Australian natural products|KNApSaCK|NPEdia	10.1071/ch15586|10.1071/ch9891995|10.1071/ch99045	Brigalow ketol|(-)-Carney's ketol
CNP0387529.1	-0.46	CC(C)[C@@H](CO)NC(=O)CC1=CC=C2OC(C)(C)CCC2=C1	InChI=1S/C18H27NO3/c1-12(2)15(11-20)19-17(21)10-13-5-6-16-14(9-13)7-8-18(3,4)22-16/h5-6,9,12,15,20H,7-8,10-11H2,1-4H3,(H,19,21)/t15-/m1/s1	QZTUTERZLDLVGO-OAHLLOKOSA-N	STL545185	2-(2,2-dimethylchroman-6-yl)-~{N}-[(1~{S})-1-(hydroxymethyl)-2-methyl-propyl]acetamide	49	22	305.42	305.199	C18H27NO3	2.47	58.56	5	3	2	3	2	0	1	0.88	0	0.61	2	303.14	f	f	f	O1c2ccccc2CCC1	0.41	Benzopyrans	1-benzopyrans	Organoheterocyclic compounds	2,2-dimethyl-1-benzopyrans	Terpenoids			f		InterBioScreen Ltd		AKOS032447128|2-(2|2-dimethyl-3|4-dihydro-2H-chromen-6-yl)-N-(2S)-1-hydroxy-3-methylbutan-2-ylacetamide
CNP0411464.1	-0.46	CO[C@H]1CC2=C(C(=O)C3=CN=C(N)N=C23)C(C)(C)C1	InChI=1S/C14H17N3O2/c1-14(2)5-7(19-3)4-8-10(14)12(18)9-6-16-13(15)17-11(8)9/h6-7H,4-5H2,1-3H3,(H2,15,16,17)/t7-/m0/s1	QUIQOTTULIPJRU-ZETCQYMHSA-N		(8~{R})-2-amino-8-methoxy-6,6-dimethyl-8,9-dihydro-7~{H}-indeno[1,2-d]pyrimidin-5-one	36	19	259.31	259.132	C14H17N3O2	1.84	78.1	1	5	1	5	1	0	1	0.83	0	0.5	3	237.77	f	f	f	n1cnc2c(c1)CC3=C2CCCC3	1.49	Organooxygen compounds	Carbonyl compounds	Organic oxygen compounds	Aryl ketones	Alkaloids			f		ConMedNP|Super Natural II
CNP0415152.0	-0.46	CC(=O)NCCC1=CC=C2OC(C)(C)C=CC2=C1	InChI=1S/C15H19NO2/c1-11(17)16-9-7-12-4-5-14-13(10-12)6-8-15(2,3)18-14/h4-6,8,10H,7,9H2,1-3H3,(H,16,17)	XGHPBCGPQMNHDP-UHFFFAOYSA-N		~{N}-[2-(2,2-dimethylchromen-6-yl)ethyl]acetamide	37	18	245.32	245.142	C15H19NO2	2.55	38.33	3	2	1	2	1	0	1	0.89	0	0.4	2	NA	f	f	f	O1c2ccccc2C=CC1	1.2	Benzopyrans	1-benzopyrans	Organoheterocyclic compounds	2,2-dimethyl-1-benzopyrans	Terpenoids	Meroterpenoids		f		Latin America dataset|UNPD (Universal Natural Products Database)
CNP0415176.0	-0.46	CCN(CC)CC1=NC(C2(O)CCN(C3CCC3)CC2)=CS1	InChI=1S/C17H29N3OS/c1-3-19(4-2)12-16-18-15(13-22-16)17(21)8-10-20(11-9-17)14-6-5-7-14/h13-14,21H,3-12H2,1-2H3	PNFYSTGVILPAOX-UHFFFAOYSA-N	NCGC00397262-01	1-cyclobutyl-4-[2-(diethylaminomethyl)thiazol-4-yl]piperidin-4-ol	51	22	323.51	323.203	C17H29N3OS	2.82	39.6	6	5	1	5	1	0	1	0.87	0	0.82	3	NA	f	f	f	n1cscc1C2CCN(CC2)C3CCC3	-1.05	Azoles	Thiazoles	Organoheterocyclic compounds	2,4-disubstituted thiazoles	Alkaloids	Ornithine alkaloids		f		ZINC NP
CNP0437571.0	-0.46	CNCCC(C1=CC=CC=C1)C1=CC=CC=C1	InChI=1S/C16H19N/c1-17-13-12-16(14-8-4-2-5-9-14)15-10-6-3-7-11-15/h2-11,16-17H,12-13H2,1H3	AKEGHAUFMKCWGX-UHFFFAOYSA-N	N-Methyl-3,3-diphenylpropylamine	~{N}-methyl-3,3-diphenyl-propan-1-amine	36	17	225.34	225.152	C16H19N	3.43	12.03	5	1	1	1	1	0	2	0.82	0	0.25	2	NA	f	f	f	c1ccc(cc1)Cc2ccccc2	-0.03	Benzene and substituted derivatives	Diphenylmethanes	Benzenoids	Diphenylmethanes	Alkaloids	Pseudoalkaloids	Phenylalanine-derived alkaloids	f		Super Natural II		28075-29-8|N-methyl-3|3-diphenylpropan-1-amine|WL47LGK6P8|(3|3-Diphenylpropyl)methylamine|EINECS 248-821-5|Diphenylpropyl-methylamin|UNII-WL47LGK6P8|CHEMBL593494|SCHEMBL3638413|BDBM35933|DTXSID00182350|AMY15411|MFCD08458400|AKOS015964873|SB79656|(3|3-DIPHENYLPROPYL)(METHYL)AMINE|DB-049781|NS00028416|PROPYLAMINE| N-METHYL-3|3-DIPHENYL-|D87856|A819315|W-107076	28075-29-8
CNP0445733.1	-0.46	COC1=CC=C([C@@H]2NCC[C@]23C(=O)N(C)C2=CC=CC=C23)C=C1	InChI=1S/C19H20N2O2/c1-21-16-6-4-3-5-15(16)19(18(21)22)11-12-20-17(19)13-7-9-14(23-2)10-8-13/h3-10,17,20H,11-12H2,1-2H3/t17-,19+/m0/s1	GBBFEUCUKRSFEW-PKOBYXMFSA-N		(2'~{S},3~{R})-2'-(4-methoxyphenyl)-1-methyl-spiro[indoline-3,3'-pyrrolidine]-2-one	43	23	308.38	308.152	C19H20N2O2	2.64	41.57	2	3	1	3	1	0	2	0.93	0	0.32	4	NA	f	f	f	c1ccc(cc1)C2NCCC32c4ccccc4NC3	0.43	Pyrrolidines	Phenylpyrrolidines	Organoheterocyclic compounds	Phenylpyrrolidines	Alkaloids			f		Super Natural II
CNP0549692.1	-0.46	CC1=NN=C([C@H]2CCN(C(=O)COC3=CC=CC=C3)C2)O1	InChI=1S/C15H17N3O3/c1-11-16-17-15(21-11)12-7-8-18(9-12)14(19)10-20-13-5-3-2-4-6-13/h2-6,12H,7-10H2,1H3/t12-/m0/s1	XFYQCEAJNNIGTC-LBPRGKRZSA-N		1-[(3~{S})-3-(5-methyl-1,3,4-oxadiazol-2-yl)pyrrolidin-1-yl]-2-phenoxy-ethanone	38	21	287.32	287.127	C15H17N3O3	1.77	68.46	4	5	0	5	0	0	2	0.86	0	0.4	3	NA	f	f	f	n1nc(oc1)C2CN(CCOc3ccccc3)CC2	-1.92	Phenol ethers	Phenol ethers	Benzenoids	Phenol ethers	Alkaloids			f		Supernatural3		1-(3S)-3-(5-methyl-1|3|4-oxadiazol-2-yl)pyrrolidin-1-yl-2-phenoxyethanone
CNP0556020.1	-0.46	CN1C(=O)[C@@H](O)[C@H]2CN(CC3=CN=C4C=CC=CN34)C[C@H]21	InChI=1S/C15H18N4O2/c1-17-12-9-18(8-11(12)14(20)15(17)21)7-10-6-16-13-4-2-3-5-19(10)13/h2-6,11-12,14,20H,7-9H2,1H3/t11-,12+,14-/m0/s1	YKZXXEHKCDSAER-SCRDCRAPSA-N		(3~{S},3~{a}~{S},6~{a}~{S})-3-hydroxy-5-(imidazo[1,2-a]pyridin-3-ylmethyl)-1-methyl-3~{a},4,6,6~{a}-tetrahydro-3~{H}-pyrrolo[3,4-b]pyrrol-2-one	39	21	286.34	286.143	C15H18N4O2	-0.03	61.08	2	5	1	5	1	0	2	0.84	0	0.47	4	256.58	f	f	f	n1cc(n2ccccc12)CN3CC4NCCC4C3	-0.85	Imidazo[1,2-a]pyridines	Imidazo[1,2-a]pyridines	Organoheterocyclic compounds	Imidazo[1,2-a]pyridines	Alkaloids	Histidine alkaloids	Imidazole alkaloids	f		Supernatural3		(3S|3aS|6aS)-3-hydroxy-5-(imidazo1|2-apyridin-3-ylmethyl)-1-methyl-3a|4|6|6a-tetrahydro-3H-pyrrolo3|4-bpyrrol-2-one
CNP0559917.0	-0.46	N#CC1=CC=C(S(=O)(=O)N2CC3(CC(=O)N(CC4CC4)O3)C2)C=C1	InChI=1S/C16H17N3O4S/c17-8-12-3-5-14(6-4-12)24(21,22)18-10-16(11-18)7-15(20)19(23-16)9-13-1-2-13/h3-6,13H,1-2,7,9-11H2	KQMJXUYLMHADHA-UHFFFAOYSA-N		4-[[6-(cyclopropylmethyl)-7-oxo-5-oxa-2,6-diazaspiro[3.4]octan-2-yl]sulfonyl]benzonitrile	41	24	347.4	347.094	C16H17N3O4S	0.88	90.71	4	5	0	5	0	0	1	0.81	0	0.5	4	NA	f	f	f	O1N(CCC12CN(Sc3ccccc3)C2)CC4CC4	-1.14	Benzene and substituted derivatives	Benzenesulfonamides	Benzenoids	Benzenesulfonamides	Alkaloids	Lysine alkaloids	Quinolizidine alkaloids	f		Supernatural3		4-6-(Cyclopropylmethyl)-7-oxo-5-oxa-2|6-diazaspiro3.4octan-2-ylsulfonylbenzonitrile
CNP0560121.0	-0.46	CCCNC(=O)CCN1C(=S)OC2=CC=CC=C21	InChI=1S/C13H16N2O2S/c1-2-8-14-12(16)7-9-15-10-5-3-4-6-11(10)17-13(15)18/h3-6H,2,7-9H2,1H3,(H,14,16)	WKLXSHQABOMGBJ-UHFFFAOYSA-N	MLS000686715	~{N}-propyl-3-(2-thioxo-1,3-benzoxazol-3-yl)propanamide	34	18	264.35	264.093	C13H16N2O2S	2.88	47.17	5	4	1	4	1	0	2	0.84	0	0.39	2	NA	f	f	f	O1c2ccccc2NC1	-1.77	Benzoxazoles	Benzoxazoles	Organoheterocyclic compounds	Benzoxazoles	Alkaloids			f		Supernatural3		CHEMBL1873952|HMS1648M17|HMS2748I18|AKOS002143101|SMR000339796|N-propyl-3-(2-thioxo-1|3-benzoxazol-3(2H)-yl)propanamide
CNP0599217.2	-0.46	CC1=CC=C(S(=O)(=O)N2CC[C@@]3(C2)C(=O)N(C)C2=CC=CC=C23)C=C1	InChI=1S/C19H20N2O3S/c1-14-7-9-15(10-8-14)25(23,24)21-12-11-19(13-21)16-5-3-4-6-17(16)20(2)18(19)22/h3-10H,11-13H2,1-2H3/t19-/m0/s1	WNBLWOIOVPKAJA-IBGZPJMESA-N		(3~{R})-1-methyl-1'-(p-tolylsulfonyl)spiro[indoline-3,3'-pyrrolidine]-2-one	45	25	356.45	356.119	C19H20N2O3S	2.3	57.69	2	3	0	3	0	0	2	0.83	0	0.32	4	NA	f	f	f	S(c1ccccc1)N2CCC3(c4ccccc4NC3)C2	-0.94	Benzene and substituted derivatives	Toluenes	Benzenoids	N,N-disubstituted p-toluenesulfonamides	Alkaloids	Tryptophan alkaloids		f		Supernatural3		(3R)-1-methyl-1'-(4-methylphenyl)sulfonylspiroindole-3|3'-pyrrolidine-2-one
CNP0003993.1	-0.47	O=C(NC1=CC=C([C@@H](O)[C@H]2COCC(=O)N2CC2CC2)C=C1)C1=CC=CO1	InChI=1S/C20H22N2O5/c23-18-12-26-11-16(22(18)10-13-3-4-13)19(24)14-5-7-15(8-6-14)21-20(25)17-2-1-9-27-17/h1-2,5-9,13,16,19,24H,3-4,10-12H2,(H,21,25)/t16-,19-/m1/s1	CQTFDYHHENEANY-VQIMIIECSA-N	NCGC00391504-01	~{N}-[4-[(~{R})-[(3~{R})-4-(cyclopropylmethyl)-5-oxo-morpholin-3-yl]-hydroxy-methyl]phenyl]furan-2-carboxamide	49	27	370.41	370.153	C20H22N2O5	2.2	92.01	6	5	2	5	2	0	2	0.81	0	0.4	4	NA	f	f	f	o1cccc1CNc2ccc(cc2)CC3N(CCOC3)CC4CC4	-1.06	Benzene and substituted derivatives	Anilides	Benzenoids	2-furanilides				f		ZINC NP
CNP0009966.1	-0.47	CS(=O)(=O)C1=CC=C(O[C@@H]2CNCCOC2)C=C1	InChI=1S/C12H17NO4S/c1-18(14,15)12-4-2-10(3-5-12)17-11-8-13-6-7-16-9-11/h2-5,11,13H,6-9H2,1H3/t11-/m1/s1	SZSFGBSJCMXRFJ-LLVKDONJSA-N	(R)-6-(4-(methylsulfonyl)phenoxy)-1,4-oxazepane	(6~{R})-6-(4-methylsulfonylphenoxy)-1,4-oxazepane	35	18	271.34	271.088	C12H17NO4S	0.46	64.63	3	5	1	5	1	0	1	0.86	0	0.5	2	NA	f	f	f	O1CCNCC(Oc2ccccc2)C1	-0.68	Benzene and substituted derivatives	Benzenesulfonyl compounds	Benzenoids	Benzenesulfonyl compounds	Alkaloids	Lysine alkaloids		f		ZINC NP		CHEMBL4916673|AKOS026675210|GS-0269|1795788-61-2
CNP0013862.2	-0.47	CC1=CC2=C(C=C1S(=O)(=O)N1CCC[C@@H]1C(=O)O)NC(=O)CO2	InChI=1S/C14H16N2O6S/c1-8-5-11-9(15-13(17)7-22-11)6-12(8)23(20,21)16-4-2-3-10(16)14(18)19/h5-6,10H,2-4,7H2,1H3,(H,15,17)(H,18,19)/t10-/m1/s1	KEPYPAFCIRWEPU-SNVBAGLBSA-N		(2~{R})-1-[(7-methyl-3-oxo-4~{H}-1,4-benzoxazin-6-yl)sulfonyl]pyrrolidine-2-carboxylic acid	39	23	340.36	340.073	C14H16N2O6S	0.56	113.01	3	5	2	5	2	0	1	0.83	0	0.43	3	NA	f	f	f	O1c2ccc(SN3CCCC3)cc2NCC1	-1.28	Carboxylic acids and derivatives	Amino acids, peptides, and analogues	Organic acids and derivatives	Proline and derivatives				f		ZINC NP
CNP0013954.1	-0.47	CC(C)CN1CC[C@H](C2=NN=C(C3=CC=CC=C3)O2)C1	InChI=1S/C16H21N3O/c1-12(2)10-19-9-8-14(11-19)16-18-17-15(20-16)13-6-4-3-5-7-13/h3-7,12,14H,8-11H2,1-2H3/t14-/m0/s1	UJVSARQNBQUKMT-AWEZNQCLSA-N		2-[(3~{S})-1-isobutylpyrrolidin-3-yl]-5-phenyl-1,3,4-oxadiazole	41	20	271.36	271.168	C16H21N3O	3.18	42.16	4	4	0	4	0	0	2	0.86	0	0.5	3	NA	f	f	f	n1nc(oc1-c2ccccc2)C3CNCC3	-1.68	Benzene and substituted derivatives	Benzene and substituted derivatives	Benzenoids	Benzene and substituted derivatives	Alkaloids	Lysine alkaloids		f		ZINC NP
CNP0014198.1	-0.47	CC(C)(C)CN1CC[C@H](C2=NN=C(C3=CC=CN=C3)O2)C1	InChI=1S/C16H22N4O/c1-16(2,3)11-20-8-6-13(10-20)15-19-18-14(21-15)12-5-4-7-17-9-12/h4-5,7,9,13H,6,8,10-11H2,1-3H3/t13-/m0/s1	FFTCAZJFIYXOHM-ZDUSSCGKSA-N		2-[(3~{S})-1-(2,2-dimethylpropyl)pyrrolidin-3-yl]-5-(3-pyridyl)-1,3,4-oxadiazole	43	21	286.38	286.179	C16H22N4O	2.97	55.05	3	5	0	5	0	0	2	0.87	0	0.56	3	NA	f	f	f	n1nc(oc1-c2cnccc2)C3CNCC3	-1.9	Pyridines and derivatives	Methylpyridines	Organoheterocyclic compounds	Methylpyridines	Alkaloids	Nicotinic acid alkaloids	Pyridine alkaloids	f		ZINC NP
CNP0140383.0	-0.47	C=CCC1=C(C)N=C2C=CC(C(=O)O)=CC2=C1O	InChI=1S/C14H13NO3/c1-3-4-10-8(2)15-12-6-5-9(14(17)18)7-11(12)13(10)16/h3,5-7H,1,4H2,2H3,(H,15,16)(H,17,18)	WHQPHLFUQUQLHB-UHFFFAOYSA-N	4-hydroxy-2-methyl-3-prop-2-enylquinoline-6-carboxylic acid	3-allyl-4-hydroxy-2-methyl-quinoline-6-carboxylic acid	31	18	243.26	243.09	C14H13NO3	2.68	70.42	3	3	2	3	2	0	2	0.81	0	0.14	2	219.42	f	f	f	n1cccc2ccccc12	-0.2	Quinolines and derivatives	Quinoline carboxylic acids	Organoheterocyclic compounds	Quinoline carboxylic acids	Alkaloids			f		InterBioScreen Ltd
CNP0145339.0	-0.47	COC(=O)C1=CC=CC2=C1NC(=O)C1=CC=CC=C1O2	InChI=1S/C15H11NO4/c1-19-15(18)10-6-4-8-12-13(10)16-14(17)9-5-2-3-7-11(9)20-12/h2-8H,1H3,(H,16,17)	HWBSGLPTDQMCRK-UHFFFAOYSA-N	Mycemycin A	methyl 6-oxo-5~{H}-benzo[b][1,4]benzoxazepine-4-carboxylate	31	20	269.26	269.069	C15H11NO4	2.83	64.63	1	4	1	4	1	0	2	0.81	0	0.07	3	NA	f	f	f	O1c2ccccc2NCc3ccccc13	0.01	Organooxygen compounds	Ethers	Organic oxygen compounds	Diarylethers	Polyketides	Aromatic polyketides	Depsidones	f	Streptomyces olivaceus FXJ8.012螖1741|Streptomyces sp. FXJ1.235	NPAtlas|StreptomeDB	10.3390/md13106247|10.3390/md16030098	CHEBI:199797|methyl 6-oxo-5H-benzob1|4benzoxazepine-4-carboxylate|Mycemycin A
CNP0156196.0	-0.47	COC(=O)C1=COCCC2=C1C(=O)C1=C(O)C=C(C)C=C1O2	InChI=1S/C16H14O6/c1-8-5-10(17)14-12(6-8)22-11-3-4-21-7-9(16(19)20-2)13(11)15(14)18/h5-7,17H,3-4H2,1-2H3	AHYBNBVRJMUCOW-UHFFFAOYSA-N	Isofusidienol C	methyl 10-hydroxy-8-methyl-11-oxo-4,5-dihydrooxepino[4,5-b]chromene-1-carboxylate	36	22	302.28	302.079	C16H14O6	1.89	85.97	1	6	1	6	1	0	2	0.81	0	0.25	3	NA	f	f	f	O1C=CC2=C(Oc3ccccc3C2)CC1	0.82	Benzopyrans	1-benzopyrans	Organoheterocyclic compounds	Chromones	Polyketides	Chromanes	Chromones	f	Chalara sp. (strain 6661)	NPAtlas|Super Natural II|UNPD (Universal Natural Products Database)	10.1002/ejoc.200700839	CHEBI:223512|methyl 10-hydroxy-8-methyl-11-oxo-4|5-dihydrooxepino4|5-bchromene-1-carboxylate|Isofusidienol C
CNP0178482.1	-0.47	CNC(=O)[C@@H]1CC2=CC=CC=C2CN1C(=O)C1=C(C)C=C(C)N(CCOC)C1=O	InChI=1S/C22H27N3O4/c1-14-11-15(2)24(9-10-29-4)21(27)19(14)22(28)25-13-17-8-6-5-7-16(17)12-18(25)20(26)23-3/h5-8,11,18H,9-10,12-13H2,1-4H3,(H,23,26)/t18-/m0/s1	CTVOCSFYHYQLGF-SFHVURJKSA-N	AKOS027474536	(3~{S})-2-[1-(2-methoxyethyl)-4,6-dimethyl-2-oxo-pyridine-3-carbonyl]-~{N}-methyl-3,4-dihydro-1~{H}-isoquinoline-3-carboxamide	56	29	397.48	397.2	C22H27N3O4	1.42	80.64	5	5	1	5	1	0	2	0.83	0	0.41	3	368.3	f	f	f	c1ccc2c(c1)CN(CC3=CC=CNC3)CC2	-1.28	Carboxylic acids and derivatives	Amino acids, peptides, and analogues	Organic acids and derivatives	Alpha amino acid amides	Alkaloids			f		InterBioScreen Ltd
CNP0185159.1	-0.47	ClC1=CC=C(C2=CNC([C@@H]3COCCN3C3CCC3)=N2)S1	InChI=1S/C15H18ClN3OS/c16-14-5-4-13(21-14)11-8-17-15(18-11)12-9-20-7-6-19(12)10-2-1-3-10/h4-5,8,10,12H,1-3,6-7,9H2,(H,17,18)/t12-/m0/s1	WZNJANNVHIBUII-LBPRGKRZSA-N	(3R)-3-[4-(5-chlorothiophen-2-yl)-1H-imidazol-2-yl]-4-cyclobutylmorpholine	(3~{R})-3-[4-(5-chloro-2-thienyl)-1~{H}-imidazol-2-yl]-4-cyclobutyl-morpholine	39	21	323.85	323.086	C15H18ClN3OS	3.72	41.15	3	4	1	4	1	0	2	0.94	0	0.53	4	NA	f	f	f	[N]1C=C(N=C1C2N(CCOC2)C3CCC3)c4sccc4	-1.16	Thiophenes	2,5-disubstituted thiophenes	Organoheterocyclic compounds	2,5-disubstituted thiophenes	Alkaloids	Lysine alkaloids	Quinolizidine alkaloids	f		ZINC NP
CNP0223916.4	-0.47	CC1(C)[C@H]2CC[C@]1(C)[C@H](OC[C@@H](O)CN1CCCCC1)C2	InChI=1S/C18H33NO2/c1-17(2)14-7-8-18(17,3)16(11-14)21-13-15(20)12-19-9-5-4-6-10-19/h14-16,20H,4-13H2,1-3H3/t14-,15-,16+,18+/m0/s1	KEELYYKHJSSOCT-LISAXSMJSA-N		(2~{S})-1-(1-piperidyl)-3-[(1~{S},2~{R},4~{S})-1,7,7-trimethylnorbornan-2-yl]oxy-propan-2-ol	54	21	295.47	295.251	C18H33NO2	3.06	32.7	5	3	1	3	1	0	0	0.85	0	1	3	NA	f	f	f	O(CCCN1CCCCC1)C2CC3CCC2C3	0.46	Prenol lipids	Monoterpenoids	Lipids and lipid-like molecules	Bicyclic monoterpenoids	Terpenoids			f		Super Natural II
CNP0240059.0	-0.47	COC1=CC=CC=C1OC1=CC=C(C)C=C1N	InChI=1S/C14H15NO2/c1-10-7-8-12(11(15)9-10)17-14-6-4-3-5-13(14)16-2/h3-9H,15H2,1-2H3	KTTBWRKTIPTJAH-UHFFFAOYSA-N	2-(2-METHOXYPHENOXY)-5-METHYLANILINE	2-(2-methoxyphenoxy)-5-methyl-aniline	32	17	229.28	229.11	C14H15NO2	3.38	44.48	3	3	1	3	1	0	2	0.82	0	0.14	2	NA	f	f	f	O(c1ccccc1)c2ccccc2	-0.49	Benzene and substituted derivatives	Diphenylethers	Benzenoids	Diphenylethers	Alkaloids			f		Super Natural II|Supernatural3		946715-72-6|Benzenamine| 2-(2-methoxyphenoxy)-5-methyl-|SCHEMBL11993859|DTXSID801276759|AKOS009142301|2-(2-Methoxyphenoxy)-5-methylbenzenamine|2-(2-methoxyphenoxy)-5-methylaniline	946715-72-6
CNP0295295.0	-0.47	CNCCC1=CN(CC=C(C)C)C2=CC(Br)=CC=C12	InChI=1S/C16H21BrN2/c1-12(2)7-9-19-11-13(6-8-18-3)15-5-4-14(17)10-16(15)19/h4-5,7,10-11,18H,6,8-9H2,1-3H3	RIZGZSWDTUGJAE-UHFFFAOYSA-N	desformylflustrabromine-B	2-[6-bromo-1-(3-methylbut-2-enyl)indol-3-yl]-~{N}-methyl-ethanamine	40	19	321.26	320.089	C16H21BrN2	4.13	16.96	5	2	1	2	1	0	2	0.82	0	0.38	2	NA	f	f	f	c1ccc2[nH]ccc2c1	-0.01	Indoles and derivatives	N-alkylindoles	Organoheterocyclic compounds	N-alkylindoles	Alkaloids	Tryptophan alkaloids		f	Flustra foliacea	CMNPD|Super Natural II|TCMDB@Taiwan (Traditional Chinese Medicine database)|TCMID (Traditional Chinese Medicine Integrated Database)|UNPD (Universal Natural Products Database)	10.1039/b502792f	CHEMBL230348|Deformylflustrabromine B|BDBM50217054
CNP0340398.0	-0.47	CC1=C2CC(C)(CO)CC2=C(O)C2=C1C=COC2=O	InChI=1S/C15H16O4/c1-8-9-3-4-19-14(18)12(9)13(17)11-6-15(2,7-16)5-10(8)11/h3-4,16-17H,5-7H2,1-2H3	ZUPFISVSPLLFJX-UHFFFAOYSA-N		9-hydroxy-7-(hydroxymethyl)-5,7-dimethyl-6,8-dihydrocyclopenta[g]isochromen-1-one	35	19	260.29	260.105	C15H16O4	1.9	70.67	1	4	2	4	2	0	2	0.82	0	0.4	3	NA	f	f	f	O1C=Cc2cc3c(cc2C1)CCC3	1.95	Isocoumarins and derivatives	Isocoumarins and derivatives	Phenylpropanoids and polyketides	Isocoumarins and derivatives	Shikimates and Phenylpropanoids	Coumarins	Isocoumarins	f		NPEdia		7|8-Dihydro-9-hydroxy-7-(hydroxymethyl)-5|7-dimethylcyclopenta(g)-2- benzopyran-1(6H)-one
CNP0365083.1	-0.47	CCN1C(=O)[C@](O)([C@H]2COC(C)(C)CC2=O)C2=CC=CC=C21	InChI=1S/C17H21NO4/c1-4-18-13-8-6-5-7-11(13)17(21,15(18)20)12-10-22-16(2,3)9-14(12)19/h5-8,12,21H,4,9-10H2,1-3H3/t12-,17+/m0/s1	NYDHJNTXRCFZHV-YVEFUNNKSA-N		(3~{S})-3-[(3~{R})-6,6-dimethyl-4-oxo-tetrahydropyran-3-yl]-1-ethyl-3-hydroxy-indolin-2-one	43	22	303.36	303.147	C17H21NO4	1.62	66.84	2	4	1	4	1	0	1	0.9	0	0.53	3	NA	f	f	f	O1CCCC(C1)C2c3ccccc3NC2	0.45	Indoles and derivatives	Indoles	Organoheterocyclic compounds	Indoles	Alkaloids	Tryptophan alkaloids	Quinoline alkaloids	f		Super Natural II
CNP0368142.4	-0.47	C=CC[C@@H]1N([C@H](C)C2=CC=CC=C2)C(=O)[C@@H]2[C@@H](C(=O)O)[C@H]3C=C[C@]21O3	InChI=1S/C20H21NO4/c1-3-7-15-20-11-10-14(25-20)16(19(23)24)17(20)18(22)21(15)12(2)13-8-5-4-6-9-13/h3-6,8-12,14-17H,1,7H2,2H3,(H,23,24)/t12-,14-,15+,16+,17+,20-/m1/s1	YWYCUWTWYARELT-NTMFIOTMSA-N		(1~{S},2~{S},5~{R},6~{R},7~{R})-2-allyl-4-oxo-3-[(1~{R})-1-phenylethyl]-10-oxa-3-azatricyclo[5.2.1.0^{1,5}]dec-8-ene-6-carboxylic acid	46	25	339.39	339.147	C20H21NO4	2.56	66.84	5	3	1	3	1	0	1	0.84	0	0.4	4	NA	f	f	f	O1C2C=CC13CN(Cc4ccccc4)CC3C2	0.44	Isoindoles and derivatives	Isoindolines	Organoheterocyclic compounds	Isoindolones	Alkaloids			f		Super Natural II
CNP0375199.2	-0.47	CCC[C@@]12CN3C[C@@](C)(C[N@](C1)[C@@H]3C1=CN(C)C3=CC=CC=C13)C2=O	InChI=1S/C21H27N3O/c1-4-9-21-13-23-11-20(2,19(21)25)12-24(14-21)18(23)16-10-22(3)17-8-6-5-7-15(16)17/h5-8,10,18H,4,9,11-14H2,1-3H3/t18-,20+,21-	LZFOJDFHDUQOKQ-NUZGMZIFSA-N	(1~{R})-5-methyl-2-(1-methylindol-3-yl)-7-propyl-1,3-diazatricyclo[3.3.1.1^{3,7}]decan-6-one	(1~{R})-5-methyl-2-(1-methylindol-3-yl)-7-propyl-1,3-diazatricyclo[3.3.1.1^{3,7}]decan-6-one	52	25	337.47	337.215	C21H27N3O	3.18	28.48	3	4	0	4	0	0	2	0.86	0	0.57	6	NA	f	f	f	c1ccc2c(c1)[nH]cc2C3N4CC5CN3CC(C4)C5	-0.24	Indoles and derivatives	N-alkylindoles	Organoheterocyclic compounds	N-alkylindoles	Alkaloids	Tryptophan alkaloids	Carboline alkaloids	f		Super Natural II
CNP0382502.1	-0.47	CC1=NN(C2=CC=CC=C2)C(=O)[C@H]1C[C@@H]1C(=O)N(C2=CC=CC=C2)N=C1C	InChI=1S/C21H20N4O2/c1-14-18(20(26)24(22-14)16-9-5-3-6-10-16)13-19-15(2)23-25(21(19)27)17-11-7-4-8-12-17/h3-12,18-19H,13H2,1-2H3/t18-,19-/m0/s1	GSGQPWUAVWEUIW-OALUTQOASA-N		(4~{S})-5-methyl-4-[[(4~{S})-3-methyl-5-oxo-1-phenyl-4~{H}-pyrazol-4-yl]methyl]-2-phenyl-4~{H}-pyrazol-3-one	47	27	360.42	360.159	C21H20N4O2	3.45	65.34	4	4	0	4	0	0	2	0.84	0	0.24	4	NA	f	f	f	N1=CC(CN1c2ccccc2)CC3C=NN(c4ccccc4)C3	-0.53	Azolines	Pyrazolines	Organoheterocyclic compounds	Pyrazolones	Alkaloids	Anthranilic acid alkaloids	Quinazoline alkaloids	f		Super Natural II|Supernatural3		(4S)-5-methyl-4-{(4S)-3-methyl-5-oxo-1-phenyl-4H-pyrazol-4-ylmethyl}-2-phenyl-4H-pyrazol-3-one
CNP0398450.2	-0.47	NC(=O)[C@@H]1CCCN1C(=O)CCN1C=NC2=CC=CC=C2C1=O	InChI=1S/C16H18N4O3/c17-15(22)13-6-3-8-20(13)14(21)7-9-19-10-18-12-5-2-1-4-11(12)16(19)23/h1-2,4-5,10,13H,3,6-9H2,(H2,17,22)/t13-/m0/s1	ZDAOJCLTPSJLFP-ZDUSSCGKSA-N	AKOS037504328	(2~{S})-1-[3-(4-oxoquinazolin-3-yl)propanoyl]pyrrolidine-2-carboxamide	41	23	314.35	314.138	C16H18N4O3	0.26	98.29	4	5	1	5	1	0	2	0.88	0	0.38	3	NA	f	f	f	N1=CN(Cc2ccccc12)CCCN3CCCC3	-1.42	Carboxylic acids and derivatives	Amino acids, peptides, and analogues	Organic acids and derivatives	Proline and derivatives	Alkaloids	Anthranilic acid alkaloids	Quinazoline alkaloids	f		Super Natural II
CNP0476361.1	-0.47	CC(C)(C)C1=CC=C(C(=O)N2CCN[C@H](C(N)=O)C2)C=C1	InChI=1S/C16H23N3O2/c1-16(2,3)12-6-4-11(5-7-12)15(21)19-9-8-18-13(10-19)14(17)20/h4-7,13,18H,8-10H2,1-3H3,(H2,17,20)/t13-/m0/s1	YPEZYNBBQMUUBD-ZDUSSCGKSA-N		(2~{S})-4-(4-~{tert}-butylbenzoyl)piperazine-2-carboxamide	44	21	289.38	289.179	C16H23N3O2	0.88	75.43	2	3	2	3	2	0	1	0.85	0	0.5	2	279.5	f	f	f	c1ccc(cc1)CN2CCNCC2	-1.09	Carboxylic acids and derivatives	Amino acids, peptides, and analogues	Organic acids and derivatives	Alpha amino acids	Alkaloids	Lysine alkaloids		f		Super Natural II|Supernatural3		(2S)-4-(4-tert-butylbenzoyl)piperazine-2-carboxamide
CNP0484804.0	-0.47	COC1=CC2=C(C=C1OC)CN(CCCN)CC2	InChI=1S/C14H22N2O2/c1-17-13-8-11-4-7-16(6-3-5-15)10-12(11)9-14(13)18-2/h8-9H,3-7,10,15H2,1-2H3	NAIOKJKKMHITGC-UHFFFAOYSA-N	93808-12-9	3-(6,7-dimethoxy-3,4-dihydro-1~{H}-isoquinolin-2-yl)propan-1-amine	40	18	250.34	250.168	C14H22N2O2	1.41	47.72	5	4	1	4	1	0	1	0.86	0	0.57	2	NA	f	f	f	c1ccc2c(c1)CNCC2	-0.38	Tetrahydroisoquinolines	Tetrahydroisoquinolines	Organoheterocyclic compounds	Tetrahydroisoquinolines	Alkaloids	Tyrosine alkaloids	Amarylidaceae alkaloids	f		Supernatural3		3-(6|7-DIMETHOXY-1|2|3|4-TETRAHYDROISOQUINOLIN-2-YL)PROPAN-1-AMINE|SCHEMBL2792311|DTXSID701204515|3-(6|7-dimethoxy-3|4-dihydroisoquinolin-2(1h)-yl)propan-1-amine|STL573653|AKOS000160084|EN300-242186|Z285207618|3|4-Dihydro-6|7-dimethoxy-2(1H)-isoquinolinepropanamine|2-(3-Aminopropyl)-1|2|3|4-tetrahydro-6|7-dimethoxy-isoquinoline|3-6|7-DIMETHOXY-3|4-DIHYDRO-2(1H)-ISOQUINOLINYL-1-PROPANAMINE|3-(6|7-…
CNP0505607.2	-0.47	C[C@H]1CC2=CC=CC=C2N1NC(=O)C1=CC=C(Cl)C(S(N)(=O)=O)=C1	InChI=1S/C16H16ClN3O3S/c1-10-8-11-4-2-3-5-14(11)20(10)19-16(21)12-6-7-13(17)15(9-12)24(18,22)23/h2-7,9-10H,8H2,1H3,(H,19,21)(H2,18,22,23)/t10-/m0/s1	NDDAHWYSQHTHNT-JTQLQIEISA-N	(S)-Indapamide	4-chloro-~{N}-[(2~{S})-2-methylindolin-1-yl]-3-sulfamoyl-benzamide	40	24	365.84	365.06	C16H16ClN3O3S	2.08	92.5	3	4	2	4	2	0	2	0.87	0	0.19	3	NA	f	f	f	c1ccc(cc1)CNN2c3ccccc3CC2	-1.65	Benzene and substituted derivatives	Benzenesulfonamides	Benzenoids	Benzenesulfonamides	Alkaloids			f		DrugBankNP|Super Natural II|Supernatural3		(+)-Indapamide|Indapamide| (S)-|77083-53-5|GDV888123I|3-(Aminosulfonyl)-4-chloro-N-((2S)-2|3-dihydro-2-methyl-1H-indol-1-yl)benzamide|4-chloro-N-(2S)-2-methyl-2|3-dihydro-1H-indol-1-yl-3-sulfamoylbenzamide|RAC INDAPAMIDE|Benzamide| 3-(aminosulfonyl)-4-chloro-N-((2S)-2|3-dihydro-2-methyl-1H-indol-1-yl)-|3bl1|SCHEMBL163266|UNII-GDV888123I|NIOSH\/CV2451300|DTXSID701328137|DB07467|CV24513000|Q2709668…	77083-53-5
CNP0516426.0	-0.47	COC1=CC2=C3C(=C(C)C(C(C)C)=CC3=C1)C(=O)N2	InChI=1S/C16H17NO2/c1-8(2)12-6-10-5-11(19-4)7-13-15(10)14(9(12)3)16(18)17-13/h5-8H,1-4H3,(H,17,18)	KUTZOZQSRSINBN-UHFFFAOYSA-N	4-Isopropyl-7-methoxy-3-methylbenzo[cd]indol-2(1H)-one	4-isopropyl-7-methoxy-3-methyl-1~{H}-benzo[cd]indol-2-one	36	19	255.32	255.126	C16H17NO2	3.85	38.33	2	2	1	2	1	0	2	0.88	0	0.31	3	NA	f	f	f	c1cc2cccc3c2c(c1)NC3	0.43	Isoindoles and derivatives	Isoindolines	Organoheterocyclic compounds	Isoindolones	Alkaloids	Tryptophan alkaloids		f	Aspergillus versicolor	NPAtlas	10.1007/s10600-022-03822-7	4-Isopropyl-7-methoxy-3-methylbenzocdindol-2(1H)-one
CNP0570712.1	-0.47	COC1=CC(O)=C2C(=O)C[C@@H](C3=CC=CC=C3)OC2=C1CCC(C)C	InChI=1S/C21H24O4/c1-13(2)9-10-15-19(24-3)12-17(23)20-16(22)11-18(25-21(15)20)14-7-5-4-6-8-14/h4-8,12-13,18,23H,9-11H2,1-3H3/t18-/m0/s1	GXRXWXBWGYRXDM-SFHVURJKSA-N	(2S)-5-hydroxy-7-methoxy-8-(3-methylbutyl)-2-phenyl-2,3-dihydrochromen-4-one	(2~{S})-5-hydroxy-8-isopentyl-7-methoxy-2-phenyl-chroman-4-one	49	25	340.42	340.167	C21H24O4	4.7	55.76	5	4	1	4	1	0	2	0.86	0	0.38	3	NA	f	f	f	O1c2ccccc2CCC1c3ccccc3	1.47	Flavonoids	O-methylated flavonoids	Phenylpropanoids and polyketides	7-O-methylated flavonoids	Shikimates and Phenylpropanoids	Flavonoids	Flavanones	f		Latin America dataset
CNP0579095.1	-0.47	COCC1=CC(C[C@@H]2C[C@H](NC(=O)C3CC3)C2(C)C)=NO1	InChI=1S/C16H24N2O3/c1-16(2)11(6-12-8-13(9-20-3)21-18-12)7-14(16)17-15(19)10-4-5-10/h8,10-11,14H,4-7,9H2,1-3H3,(H,17,19)/t11-,14+/m1/s1	METPFGHFSXPVKJ-RISCZKNCSA-N		~{N}-[(1~{S},3~{S})-3-[[5-(methoxymethyl)isoxazol-3-yl]methyl]-2,2-dimethyl-cyclobutyl]cyclopropanecarboxamide	45	21	292.38	292.179	C16H24N2O3	2.3	64.36	6	4	1	4	1	0	1	0.87	0	0.75	3	NA	f	f	f	n1occc1CC2CC(NCC3CC3)C2	-1	Carboxylic acids and derivatives	Cyclopropanecarboxylic acids and derivatives	Organic acids and derivatives	Cyclopropanecarboxylic acids and derivatives	Terpenoids	Sesquiterpenoids		f		Supernatural3		N-(1S|3S)-3-5-(methoxymethyl)-1|2-oxazol-3-ylmethyl-2|2-dimethylcyclobutylcyclopropanecarboxamide
CNP0600063.0	-0.47	COC1=CC=CC(C(=O)NC2=CC=C(C(=O)O)C=C2)=C1	InChI=1S/C15H13NO4/c1-20-13-4-2-3-11(9-13)14(17)16-12-7-5-10(6-8-12)15(18)19/h2-9H,1H3,(H,16,17)(H,18,19)	RQVMZOVULUDLRS-UHFFFAOYSA-N	4-[(3-methoxybenzoyl)amino]benzoic acid	4-[(3-methoxybenzoyl)amino]benzoic acid	33	20	271.27	271.084	C15H13NO4	2.65	75.63	4	3	2	3	2	0	2	0.9	0	0.07	2	NA	f	f	f	c1ccc(cc1)NCc2ccccc2	-1.13	Benzene and substituted derivatives	Anilides	Benzenoids	Benzanilides	Alkaloids	Anthranilic acid alkaloids	Anthranillic acid derivatives	f		Supernatural3		MLS000084923|4-{(3-methoxyphenyl)carbonylamino}benzoic acid|Oprea1_772193|SCHEMBL7824945|CHEMBL1484981|CHEBI:119942|HMS2359B23|STK258695|AKOS000105783|SMR000019269|EU-0002605|SR-01000107390|4-(3-methoxyphenyl)-oxomethylaminobenzoic acid|Q27207719|4-(3-Methoxybenzoyl)aminobenzoic acid
CNP0010856.1	-0.48	C1=CN=CC(O[C@H]2COCCN(C3CCC3)C2)=C1	InChI=1S/C14H20N2O2/c1-3-12(4-1)16-7-8-17-11-14(10-16)18-13-5-2-6-15-9-13/h2,5-6,9,12,14H,1,3-4,7-8,10-11H2/t14-/m1/s1	NBOIKNCFWMXWDA-CQSZACIVSA-N	(6R)-4-cyclobutyl-6-pyridin-3-yloxy-1,4-oxazepane	(6~{R})-4-cyclobutyl-6-(3-pyridyloxy)-1,4-oxazepane	38	18	248.33	248.152	C14H20N2O2	1.71	34.59	3	4	0	4	0	0	1	0.82	0	0.64	3	NA	f	f	f	n1cccc(OC2COCCN(C2)C3CCC3)c1	-1.06	Oxazepines	1,4-oxazepines	Organoheterocyclic compounds	1,4-oxazepines	Alkaloids	Lysine alkaloids	Quinolizidine alkaloids	f		ZINC NP		CHEMBL3437190|NCGC00393351-01
CNP0032286.0	-0.48	COC1=CC(OC)=C(Br)C=C1Br	InChI=1S/C8H8Br2O2/c1-11-7-4-8(12-2)6(10)3-5(7)9/h3-4H,1-2H3	SVPXSTJZZSDWIA-UHFFFAOYSA-N	1,5-dibromo-2,4-dimethoxybenzene	1,5-dibromo-2,4-dimethoxy-benzene	20	12	295.96	293.889	C8H8Br2O2	3.23	18.46	2	2	0	2	0	0	1	0.83	0	0.25	1	NA	f	f	f	c1ccccc1	0	Benzene and substituted derivatives	Methoxybenzenes	Benzenoids	Dimethoxybenzenes	Polyketides			f		Super Natural II|Supernatural3		24988-36-1|1|3-Dibromo-4|6-dimethoxybenzene|Benzene| 1|5-dibromo-2|4-dimethoxy-|4|6-dibromo-1|3-dimethoxybenzene|MFCD00061097|1|5-Dibromo-2|4-dimethoxy benzene|Maybridge3_005611|SCHEMBL1104878|DTXSID80369602|SVPXSTJZZSDWIA-UHFFFAOYSA-N|4|6-Dibrom-resorcin-dimethylather|HMS1446P01|AMY18061|BBL101938|STL555735|AKOS004903445|AB89981|CCG-245352|DS-4844|IDI1_016998|SY104324|1|5-bis(bromanyl)-2|4-dimet…	24988-36-1
CNP0136862.1	-0.48	COC1=CC=C2C(=C1)C=CN2CC(=O)N1CCC[C@H]1C(N)=O	InChI=1S/C16H19N3O3/c1-22-12-4-5-13-11(9-12)6-8-18(13)10-15(20)19-7-2-3-14(19)16(17)21/h4-6,8-9,14H,2-3,7,10H2,1H3,(H2,17,21)/t14-/m0/s1	MSDQHFWHSXRSCO-AWEZNQCLSA-N		(2~{S})-1-[2-(5-methoxyindol-1-yl)acetyl]pyrrolidine-2-carboxamide	41	22	301.35	301.143	C16H19N3O3	1.13	77.56	4	4	1	4	1	0	2	0.92	0	0.38	3	NA	f	f	f	c1ccc2c(c1)ccn2CCN3CCCC3	-1.36	Carboxylic acids and derivatives	Amino acids, peptides, and analogues	Organic acids and derivatives	Proline and derivatives	Alkaloids			f		Super Natural II
CNP0145667.2	-0.48	CCCOC1=CC=CC=C1/C=C/[C@@]12NC(=O)CN1C1=CC=CC=C1C2(C)C	InChI=1S/C23H26N2O2/c1-4-15-27-20-12-8-5-9-17(20)13-14-23-22(2,3)18-10-6-7-11-19(18)25(23)16-21(26)24-23/h5-14H,4,15-16H2,1-3H3,(H,24,26)/b14-13+/t23-/m1/s1	ASKNKPKFBOQOEP-YAOQVBECSA-N		(3~{a}~{R})-4,4-dimethyl-3~{a}-[(~{E})-2-(2-propoxyphenyl)vinyl]-1,3-dihydroimidazo[1,2-a]indol-2-one	53	27	362.47	362.199	C23H26N2O2	4.11	41.57	5	3	1	3	1	0	2	0.87	0	0.35	4	NA	f	f	f	c1ccc(cc1)C=CC23NCCN3c4ccccc4C2	-0.27	Carboxylic acids and derivatives	Amino acids, peptides, and analogues	Organic acids and derivatives	Alpha amino acids	Alkaloids	Tryptophan alkaloids	Quinoline alkaloids	f		Super Natural II
CNP0215974.1	-0.48	CCCC1=C(C)C2=CC=C(O[C@H](C)C(=O)O)C=C2OC1=O	InChI=1S/C16H18O5/c1-4-5-13-9(2)12-7-6-11(20-10(3)15(17)18)8-14(12)21-16(13)19/h6-8,10H,4-5H2,1-3H3,(H,17,18)/t10-/m1/s1	MTPBMABINRMNSM-SNVBAGLBSA-N		(2~{R})-2-(4-methyl-2-oxo-3-propyl-chromen-7-yl)oxypropanoic acid	39	21	290.31	290.115	C16H18O5	2.91	76.74	5	4	1	4	1	0	2	0.86	0	0.38	2	NA	f	f	f	O1c2ccccc2C=CC1	-0.38	Coumarins and derivatives	Coumarins and derivatives	Phenylpropanoids and polyketides	Coumarins and derivatives	Shikimates and Phenylpropanoids	Coumarins	Simple coumarins	f		Super Natural II
CNP0303053.0	-0.48	CC1=C(C(N)=O)N=C(C2=CC=CC=C2O)S1	InChI=1S/C11H10N2O2S/c1-6-9(10(12)15)13-11(16-6)7-4-2-3-5-8(7)14/h2-5,14H,1H3,(H2,12,15)	GTAOOSULSMGNGC-UHFFFAOYSA-N	Pulicatin E	2-(2-hydroxyphenyl)-5-methyl-thiazole-4-carboxamide	26	16	234.28	234.046	C11H10N2O2S	1.92	76.21	2	4	2	4	2	0	2	0.83	0	0.09	2	198.88	f	f	f	n1ccsc1-c2ccccc2	-0.86	Azoles	Thiazoles	Organoheterocyclic compounds	Thiazolecarboxamides	Alkaloids	Serine alkaloids	Thiazole alkaloids	f	Streptomyces sp.|Streptomyces sp. CP32	CMNPD|ChEBI NPs|NPASS|NPAtlas|UNPD (Universal Natural Products Database)	10.1021/np100588c|10.1039/c2np00090c	SCHEMBL12469453|CHEBI:70588|Q27138920|Pulicatin E
CNP0338299.0	-0.48	CC1=CC(=O)OC2=C(CN3CCCCC3)C(O)=CC=C12	InChI=1S/C16H19NO3/c1-11-9-15(19)20-16-12(11)5-6-14(18)13(16)10-17-7-3-2-4-8-17/h5-6,9,18H,2-4,7-8,10H2,1H3	DIJMIZCQAHRDQL-UHFFFAOYSA-N	10549-62-9	7-hydroxy-4-methyl-8-(1-piperidylmethyl)chromen-2-one	39	20	273.33	273.136	C16H19NO3	2.79	53.68	2	4	1	4	1	0	2	0.85	0	0.44	3	251.31	f	f	f	O1c2c(cccc2CN3CCCCC3)C=CC1	-0.24	Coumarins and derivatives	Hydroxycoumarins	Phenylpropanoids and polyketides	7-hydroxycoumarins	Shikimates and Phenylpropanoids	Coumarins	Simple coumarins	f		InterBioScreen Ltd|Super Natural II		7-hydroxy-4-methyl-8-(piperidin-1-ylmethyl)chromen-2-one|MLS002704088|NSC108768|ChemDiv3_002431|Oprea1_071622|Oprea1_107336|CHEMBL261414|DTXSID10418596|HMS1479O11|MFCD00583538|STL511620|AKOS000539657|NCI60_000209|SMR001570795|DS-001656|AE-848\/00230037|SR-01000458938|BRD-K27327784-001-01-1|2H-1-BENZOPYRAN-2-ONE|7-HYDROXY-4-METHYL-8-(1-PIPERIDINYLMETHYL)-|7-HYDROXY-4-METHYL-8-(PIPERIDIN-1-YL)METHY…
CNP0349282.0	-0.48	CC(C(=O)O)C1=CC=C(C(=O)C2=CC=CC=C2)S1	InChI=1S/C14H12O3S/c1-9(14(16)17)11-7-8-12(18-11)13(15)10-5-3-2-4-6-10/h2-9H,1H3,(H,16,17)	GUHPRPJDBZHYCJ-UHFFFAOYSA-N	tiaprofenic acid	2-(5-benzoyl-2-thienyl)propanoic acid	30	18	260.31	260.051	C14H12O3S	3.17	54.37	4	3	1	3	1	0	2	0.86	0	0.14	2	227.26	f	f	f	s1cccc1Cc2ccccc2	-0.37	Organooxygen compounds	Carbonyl compounds	Organic oxygen compounds	Aryl-phenylketones	Shikimates and Phenylpropanoids			f		DrugBankNP|GNPS (Global Natural Products Social Molecular Networking)		33005-95-7|Surgam|2-(5-benzoylthiophen-2-yl)propanoic acid|Tiaprofensaeure|Acido tiaprofenico|Acide tiaprofenique|Acidum tiaprofenicum|5-Benzoyl-alpha-methyl-2-thiopheneacetic acid|2-(5-Benzyl-2-thienyl)propionsaeure|2-5-(phenylcarbonyl)-2-thienylpropanoic acid|tiaprofen|Acide tiaprofenique INN-French|Acido tiaprofenico INN-Spanish|Acidum tiaprofenicum INN-Latin|RU 15060|FC 3001|Tiaprofenate|Sura…	33005-95-7
CNP0370605.2	-0.48	CN1C(=O)N[C@H](C2=CC=CC=C2)C2=C1CN(C1=CC=C3COC(=O)C3=C1)C2=O	InChI=1S/C21H17N3O4/c1-23-16-10-24(14-8-7-13-11-28-20(26)15(13)9-14)19(25)17(16)18(22-21(23)27)12-5-3-2-4-6-12/h2-9,18H,10-11H2,1H3,(H,22,27)/t18-/m1/s1	RQIKIYTZOJVHOD-GOSISDBHSA-N		(4~{R})-1-methyl-6-(3-oxo-1~{H}-isobenzofuran-5-yl)-4-phenyl-4,7-dihydro-3~{H}-pyrrolo[3,4-d]pyrimidine-2,5-dione	45	28	375.38	375.122	C21H17N3O4	2.35	78.95	2	4	1	4	1	0	2	0.82	0	0.19	5	NA	f	f	f	O1Cc2ccc(cc2C1)N3CC=4NCNC(c5ccccc5)C4C3	-0.45	Isocoumarans	Isobenzofuranones	Organoheterocyclic compounds	Phthalides	Alkaloids			f		Super Natural II
CNP0389338.1	-0.48	CC[C@]12CN3C[C@](CC)(CN(C1)C3C1=CC=C(O)C=C1)C2O	InChI=1S/C18H26N2O2/c1-3-17-9-19-11-18(4-2,16(17)22)12-20(10-17)15(19)13-5-7-14(21)8-6-13/h5-8,15-16,21-22H,3-4,9-12H2,1-2H3/t15?,16?,17-,18+	KBNGZCIUHXMRFL-OWCVQMPJSA-N	5,7-diethyl-2-(4-hydroxyphenyl)-1,3-diazatricyclo[3.3.1.1^{3,7}]decan-6-ol	5,7-diethyl-2-(4-hydroxyphenyl)-1,3-diazatricyclo[3.3.1.1^{3,7}]decan-6-ol	48	22	302.42	302.199	C18H26N2O2	2.19	46.94	3	4	2	4	2	0	1	0.9	0	0.67	5	287.83	f	f	f	c1ccc(cc1)C2N3CC4CN2CC(C3)C4	0.39	Phenols	1-hydroxy-2-unsubstituted benzenoids	Benzenoids	1-hydroxy-2-unsubstituted benzenoids	Alkaloids	Lysine alkaloids	Indolizidine alkaloids	f		InterBioScreen Ltd
CNP0391942.0	-0.48	CC(=O)C(O)C=CC1=CC=C2C(=C1)OCCC2O	InChI=1S/C14H16O4/c1-9(15)12(16)5-3-10-2-4-11-13(17)6-7-18-14(11)8-10/h2-5,8,12-13,16-17H,6-7H2,1H3	FFPXKNRKWSAAHU-UHFFFAOYSA-N		3-hydroxy-5-(4-hydroxychroman-7-yl)pent-4-en-2-one	34	18	248.28	248.105	C14H16O4	1.47	66.76	3	4	2	4	2	0	1	0.85	0	0.36	2	227.7	f	f	f	O1c2ccccc2CCC1	1.56	Benzopyrans	1-benzopyrans	Organoheterocyclic compounds	1-benzopyrans				f		Mitishamba database		(E)-3-hydroxy-5-(4-hydroxychroman-7-yl)pent-4-en-2-one
CNP0450292.2	-0.48	O=C(CC1=CC=CC=C1)[C@@H](C1=CC=CC=C1)N1CCCCC1	InChI=1S/C20H23NO/c22-19(16-17-10-4-1-5-11-17)20(18-12-6-2-7-13-18)21-14-8-3-9-15-21/h1-2,4-7,10-13,20H,3,8-9,14-16H2/t20-/m1/s1	IQYUUNSUUQFPGM-HXUWFJFHSA-N		(1~{R})-1,3-diphenyl-1-(1-piperidyl)propan-2-one	45	22	293.41	293.178	C20H23NO	4.03	20.31	5	2	0	2	0	0	2	0.83	0	0.35	3	NA	f	f	f	c1ccc(cc1)CCC(c2ccccc2)N3CCCCC3	-0.81	Linear 1,3-diarylpropanoids	Linear 1,3-diarylpropanoids	Phenylpropanoids and polyketides	Linear 1,3-diarylpropanoids				f		Super Natural II
CNP0472122.0	-0.48	CC(=O)NC1=CC=C(Br)C2=CC=C(C)N=C12	InChI=1S/C12H11BrN2O/c1-7-3-4-9-10(13)5-6-11(12(9)14-7)15-8(2)16/h3-6H,1-2H3,(H,15,16)	WCCCAKVBVSSVMO-UHFFFAOYSA-N		~{N}-(5-bromo-2-methyl-8-quinolyl)acetamide	27	16	279.14	278.005	C12H11BrN2O	3.26	41.99	1	2	1	2	1	0	2	0.87	0	0.17	2	205.76	f	f	f	n1cccc2ccccc12	-1.51	Quinolines and derivatives	Haloquinolines	Organoheterocyclic compounds	Haloquinolines	Alkaloids	Anthranilic acid alkaloids		f		Super Natural II|Supernatural3		N-(5-bromo-2-methylquinolin-8-yl)acetamide
CNP0510859.1	-0.48	CC1=NOC([C@@H]2CN(C(=O)NC3=CC=C(Cl)C=C3C)CC23CCOCC3)=N1	InChI=1S/C19H23ClN4O3/c1-12-9-14(20)3-4-16(12)22-18(25)24-10-15(17-21-13(2)23-27-17)19(11-24)5-7-26-8-6-19/h3-4,9,15H,5-8,10-11H2,1-2H3,(H,22,25)/t15-/m0/s1	RWKJKOQAXRMIKB-HNNXBMFYSA-N		(4~{S})-~{N}-(4-chloro-2-methyl-phenyl)-4-(3-methyl-1,2,4-oxadiazol-5-yl)-8-oxa-2-azaspiro[4.5]decane-2-carboxamide	50	27	390.87	390.146	C19H23ClN4O3	3.77	80.49	2	5	1	5	1	0	2	0.84	0	0.53	4	NA	f	f	f	n1oc(nc1)C2CN(CNc3ccccc3)CC42CCOCC4	-1.86	Benzene and substituted derivatives	N-phenylureas	Benzenoids	N-phenylureas	Alkaloids			f		Supernatural3		(4S)-N-(4-chloro-2-methylphenyl)-4-(3-methyl-1|2|4-oxadiazol-5-yl)-8-oxa-2-azaspiro4.5decane-2-carboxamide
CNP0551385.0	-0.48	CC(C)OCCN1C(=S)NC(=O)C2=C1C=CN2	InChI=1S/C11H15N3O2S/c1-7(2)16-6-5-14-8-3-4-12-9(8)10(15)13-11(14)17/h3-4,7,12H,5-6H2,1-2H3,(H,13,15,17)	FVJCUZCRPIMVLB-UHFFFAOYSA-N	Verdiperstat	1-(2-isopropoxyethyl)-2-thioxo-5~{H}-pyrrolo[3,2-d]pyrimidin-4-one	32	17	253.33	253.089	C11H15N3O2S	1.81	62.81	4	4	2	4	2	0	2	0.82	0	0.46	2	NA	f	f	f	c1cc2NCNCc2[nH]1	-1.33	Pyrrolopyrimidines	Pyrrolopyrimidines	Organoheterocyclic compounds	Pyrrolopyrimidines	Alkaloids			f		DrugBankNP		890655-80-8|AZD 3241|AZD-3241|Verdiperstat USAN|BHV-3241|BHV-3421|TT3345YXVR|1-(2-Isopropoxyethyl)-2-thioxo-1|2|3|5-tetrahydro-pyrrolo3|2-dpyrimidin-4-one|1-(2-Isopropoxyethyl)-2-thioxo-2|3-dihydro-1H-pyrrolo3|2-dpyrimidin-4(5H)-one|1-2-(propan-2-yloxy)ethyl-2-sulfanylidene-1|2|3|5-tetrahydro-4H-pyrrolo3|2-dpyrimidin-4-one|Verdiperstat (USAN\/INN)|VERDIPERSTAT INN|UNII-TT3345YXVR|Verdiperstat (AZ…	890655-80-8
CNP0562652.0	-0.48	COC1=CC=CC=C1NC(=O)C1=CC=C(NC(C)=O)C=C1	InChI=1S/C16H16N2O3/c1-11(19)17-13-9-7-12(8-10-13)16(20)18-14-5-3-4-6-15(14)21-2/h3-10H,1-2H3,(H,17,19)(H,18,20)	JJUACWJXQYGXEQ-UHFFFAOYSA-N	4-acetamido-~{N}-(2-methoxyphenyl)benzamide	4-acetamido-~{N}-(2-methoxyphenyl)benzamide	37	21	284.31	284.116	C16H16N2O3	2.91	67.43	4	3	2	3	2	0	2	0.91	0	0.13	2	NA	f	f	f	c1ccc(cc1)NCc2ccccc2	-1.42	Benzene and substituted derivatives	Anilides	Benzenoids	Benzanilides	Alkaloids	Anthranilic acid alkaloids		f		Supernatural3		4-acetamido-N-(2-methoxyphenyl)benzamide|Oprea1_505395|STK088176|AKOS001319212|SR-01000200932|Z26505743|VGZ
CNP0564383.0	-0.48	O=C1C=CC2(C=C1)OCC(C1=CC=C(C3=CC=NC=C3)C=C1)O2	InChI=1S/C19H15NO3/c21-17-5-9-19(10-6-17)22-13-18(23-19)16-3-1-14(2-4-16)15-7-11-20-12-8-15/h1-12,18H,13H2	ZHRAKGKWTLMCLR-UHFFFAOYSA-N	3-(4-pyridin-4-ylphenyl)-1,4-dioxaspiro[4.5]deca-6,9-dien-8-one	3-[4-(4-pyridyl)phenyl]-1,4-dioxaspiro[4.5]deca-6,9-dien-8-one	38	23	305.33	305.105	C19H15NO3	3.23	48.42	2	4	0	4	0	0	2	0.85	0	0.16	4	NA	f	f	f	n1ccc(cc1)-c2ccc(cc2)C3OC4(OC3)C=CCC=C4	0.59	Organooxygen compounds	Ethers	Organic oxygen compounds	Ketals	Shikimates and Phenylpropanoids			f	Cytotoxic spiromamakone	NPASS	10.1016/j.ejmech.2013.05.030	CHEMBL2414465
CNP0070100.2	-0.49	CC(=O)NC1=CC=C([C@H]2C[C@H](C)C=C(C#N)O2)C=C1	InChI=1S/C15H16N2O2/c1-10-7-14(9-16)19-15(8-10)12-3-5-13(6-4-12)17-11(2)18/h3-7,10,15H,8H2,1-2H3,(H,17,18)/t10-,15-/m1/s1	XWKFIQIWQPVWFQ-MEBBXXQBSA-N		~{N}-[4-[(2~{R},4~{S})-6-cyano-4-methyl-3,4-dihydro-2~{H}-pyran-2-yl]phenyl]acetamide	35	19	256.3	256.121	C15H16N2O2	3.15	62.12	2	3	1	3	1	0	1	0.88	0	0.33	2	NA	f	f	f	O1C=CCCC1c2ccccc2	0.01	Benzene and substituted derivatives	Anilides	Benzenoids	Acetanilides	Shikimates and Phenylpropanoids			f		Super Natural II|Supernatural3		N-{4-(2R|4S)-6-cyano-4-methyl-3|4-dihydro-2H-pyran-2-ylphenyl}acetamide
CNP0132983.0	-0.49	CCCCC(=O)N1CCC2=C(C1)C1=CC=CC=C1N2	InChI=1S/C16H20N2O/c1-2-3-8-16(19)18-10-9-15-13(11-18)12-6-4-5-7-14(12)17-15/h4-7,17H,2-3,8-11H2,1H3	HBAFVLJXEWDXDG-UHFFFAOYSA-N	1010892-41-7	1-(1,3,4,5-tetrahydropyrido[4,3-b]indol-2-yl)pentan-1-one	39	19	256.35	256.158	C16H20N2O	3.24	36.1	3	1	1	1	1	0	2	0.9	0	0.44	3	248.35	f	f	f	c1ccc2c(c1)[nH]c3c2CNCC3	-1.12	Pyrrolopyridines	Pyrrolopyridines	Organoheterocyclic compounds	Pyrrolopyridines	Alkaloids	Tryptophan alkaloids	Carboline alkaloids	f		InterBioScreen Ltd		2-pentanoyl-2|3|4|5-tetrahydro-1H-pyrido4|3-bindole|STL465669|AKOS004938452|Z225653810|1-(1|3|4|5-tetrahydro-2H-pyrido4|3-bindol-2-yl)pentan-1-one|1-(1|3|4|5-TETRAHYDRO-2H-PYRIDO4|3-BINDOL-2-YL)-1-PENTANONE
CNP0137732.1	-0.49	CCOC(C)(C)CC[C@H]1N[C@@H](C2=COC=C2)CC[C@@H]1C	InChI=1S/C17H29NO2/c1-5-20-17(3,4)10-8-15-13(2)6-7-16(18-15)14-9-11-19-12-14/h9,11-13,15-16,18H,5-8,10H2,1-4H3/t13-,15+,16+/m0/s1	ASGWNUQUEDPEHZ-NUEKZKHPSA-N		(2~{R},3~{S},6~{R})-2-(3-ethoxy-3-methyl-butyl)-6-(3-furyl)-3-methyl-piperidine	49	20	279.42	279.22	C17H29NO2	4.3	34.4	6	3	1	3	1	0	1	0.84	0	0.77	2	NA	f	f	f	o1ccc(c1)C2NCCCC2	1.48		Alkaloids and derivatives	Alkaloids and derivatives	Alkaloids and derivatives	Alkaloids	Lysine alkaloids	Piperidine alkaloids	f		Super Natural II
CNP0301174.1	-0.49	CC1=CC=CC(O)=C1C(=O)C1=CCCN2CCC[C@H]12	InChI=1S/C16H19NO2/c1-11-5-2-8-14(18)15(11)16(19)12-6-3-9-17-10-4-7-13(12)17/h2,5-6,8,13,18H,3-4,7,9-10H2,1H3/t13-/m1/s1	KNSLYJICIDVPEX-CYBMUJFWSA-N	elaeocarpenine	[(8~{a}~{R})-1,2,3,5,6,8~{a}-hexahydroindolizin-8-yl]-(2-hydroxy-6-methyl-phenyl)methanone	38	19	257.33	257.142	C16H19NO2	2.68	40.54	2	3	1	3	1	0	1	0.83	0	0.44	3	240.57	f	f	f	c1ccc(cc1)CC2=CCCN3CCCC23	0.79	Phenols	Cresols	Benzenoids	Meta cresols	Alkaloids	Lysine alkaloids	Indolizidine alkaloids	f	Elaeocarpus fuscoides	Australian natural products|CMAUP (cCollective molecular activities of useful plants)|KNApSaCK|NPASS|Super Natural II	10.1021/np060607e	CHEMBL608815|(8aR)-1|2|3|5|6|8a-hexahydroindolizin-8-yl-(2-hydroxy-6-methylphenyl)methanone|Elaeocarpenine
CNP0304753.1	-0.49	CC1C[C@H]2C3=CC=CC(C(=O)O)=C3C(=O)N2C2=CC=C(Cl)C=C21	InChI=1S/C18H14ClNO3/c1-9-7-15-11-3-2-4-12(18(22)23)16(11)17(21)20(15)14-6-5-10(19)8-13(9)14/h2-6,8-9,15H,7H2,1H3,(H,22,23)/t9?,15-/m0/s1	PYHHWEGRVRNGQT-POGJTHQKSA-N	STL526420	(6~{a}~{S})-3-chloro-5-methyl-11-oxo-6,6~{a}-dihydro-5~{H}-isoindolo[2,1-a]quinoline-10-carboxylic acid	37	23	327.77	327.066	C18H14ClNO3	4.25	57.61	1	2	1	2	1	0	2	0.85	0	0.22	4	273.28	f	f	f	c1ccc2c(c1)N3Cc4ccccc4C3CC2	-0.24	Isoindoles and derivatives	Pyridoisoindoles	Organoheterocyclic compounds	Pyridoisoindoles	Alkaloids	Anthranilic acid alkaloids	Quinazoline alkaloids	f		InterBioScreen Ltd|NPEdia		AKOS030493104|(6aS)-3-chloro-5-methyl-11-oxo-5|6|6a|11-tetrahydroisoindolo2|1-aquinoline-10-carboxylic acid|NP1043
CNP0332485.1	-0.49	C[C@@H](NC(=O)/C=C/C1=CC=CC=C1)[C@H]1COC2=CC=CC=C2O1	InChI=1S/C19H19NO3/c1-14(18-13-22-16-9-5-6-10-17(16)23-18)20-19(21)12-11-15-7-3-2-4-8-15/h2-12,14,18H,13H2,1H3,(H,20,21)/b12-11+/t14-,18-/m1/s1	LXRRHXKHMAJLGT-NCJWYGOHSA-N		(~{E})-~{N}-[(1~{R})-1-[(3~{S})-2,3-dihydro-1,4-benzodioxin-3-yl]ethyl]-3-phenyl-prop-2-enamide	42	23	309.37	309.136	C19H19NO3	3.04	47.56	4	3	1	3	1	0	2	0.88	0	0.21	3	NA	f	f	f	O1c2ccccc2OC(C1)CNCC=Cc3ccccc3	0.16	Cinnamic acids and derivatives	Cinnamic acids and derivatives	Phenylpropanoids and polyketides	Cinnamic acids and derivatives	Shikimates and Phenylpropanoids			f		Super Natural II
CNP0341630.0	-0.49	COC1=C(CC(C)=O)C(=O)C2=C(O)C(OC)=CC(OC)=C2C1=O	InChI=1S/C16H16O7/c1-7(17)5-8-13(18)12-11(15(20)16(8)23-4)9(21-2)6-10(22-3)14(12)19/h6,19H,5H2,1-4H3	KHNFUJVAXRBDNN-UHFFFAOYSA-N		3-acetonyl-5-hydroxy-2,6,8-trimethoxy-naphthalene-1,4-dione	39	23	320.3	320.09	C16H16O7	1.67	99.13	5	7	1	7	1	0	1	0.88	0	0.31	2	NA	f	f	f	c1ccc2c(c1)CC=CC2	1.62	Naphthalenes	Naphthoquinones	Benzenoids	Naphthoquinones	Polyketides	Naphthalenes	Naphthoquinones	f		NPEdia		2-O|8-O-Dimethyljavanicin
CNP0371808.1	-0.49	CC1(C)[C@@H](C=C(Cl)Cl)[C@@H]1C(=O)C1=C(O)CCCC1=O	InChI=1S/C14H16Cl2O3/c1-14(2)7(6-10(15)16)12(14)13(19)11-8(17)4-3-5-9(11)18/h6-7,12,17H,3-5H2,1-2H3/t7-,12+/m0/s1	YBVGIZYVJKEWSI-JVXZTZIISA-N	2-[3-(2,2-Dichloroethenyl)-2,2-dimethyl-cyclopropyl]carbonyl-3-hydroxy-cyclohex-2-en-1-one	2-[(1~{S},3~{R})-3-(2,2-dichlorovinyl)-2,2-dimethyl-cyclopropanecarbonyl]-3-hydroxy-cyclohex-2-en-1-one	35	19	303.19	302.048	C14H16Cl2O3	3.71	54.37	3	3	1	3	1	0	0	0.81	0	0.57	2	258.27	f	f	f	C1=C(CCCC1)CC2CC2	0.88	Organooxygen compounds	Carbonyl compounds	Organic oxygen compounds	Cyclohexenones	Terpenoids	Monoterpenoids		f		InterBioScreen Ltd|Super Natural II		STL578225|AKOS030495016|2-{(1S|3R)-3-(2|2-dichloroethenyl)-2|2-dimethylcyclopropylcarbonyl}-3-hydroxycyclohex-2-en-1-one
CNP0377680.1	-0.49	C/C(NC1CCCC1CC1=CC=CO1)=C1/C(=O)C[C@@H]2[C@H]1C2(C)C	InChI=1S/C20H27NO2/c1-12(18-17(22)11-15-19(18)20(15,2)3)21-16-8-4-6-13(16)10-14-7-5-9-23-14/h5,7,9,13,15-16,19,21H,4,6,8,10-11H2,1-3H3/b18-12+/t13?,15-,16?,19-/m1/s1	OUDJFFXQVMRUTG-FOKSTZFYSA-N	STL562647	(1~{S},2~{Z},5~{R})-2-[1-[[2-(2-furylmethyl)cyclopentyl]amino]ethylidene]-6,6-dimethyl-bicyclo[3.1.0]hexan-3-one	50	23	313.44	313.204	C20H27NO2	4.1	42.24	4	3	1	3	1	0	1	0.85	0	0.65	4	311.14	f	f	f	o1cccc1CC2CCCC2NC=C3CCC4CC34	0.5	Furans	Furans	Organoheterocyclic compounds	Furans	Terpenoids	Sesquiterpenoids	Aristolane sesquiterpenoids	f		InterBioScreen Ltd		AKOS030498478|(1S|2Z|5R)-2-(1-{2-(furan-2-ylmethyl)cyclopentylamino}ethylidene)-6|6-dimethylbicyclo3.1.0hexan-3-one
CNP0397771.0	-0.49	COC1=CC2=C(C=C1OC)CC(=O)N(CC(=O)NC1=CC=CN=C1)C=C2	InChI=1S/C19H19N3O4/c1-25-16-8-13-5-7-22(19(24)10-14(13)9-17(16)26-2)12-18(23)21-15-4-3-6-20-11-15/h3-9,11H,10,12H2,1-2H3,(H,21,23)	MDQHOGXVRBMMHM-UHFFFAOYSA-N	STL521687	2-(7,8-dimethoxy-2-oxo-1~{H}-3-benzazepin-3-yl)-~{N}-(3-pyridyl)acetamide	45	26	353.38	353.138	C19H19N3O4	2.09	80.76	5	5	1	5	1	0	2	0.89	0	0.21	3	313.78	f	f	f	n1cccc(c1)NCCN2C=Cc3ccccc3CC2	-0.6	Benzazepines	Benzazepines	Organoheterocyclic compounds	Benzazepines	Alkaloids	Nicotinic acid alkaloids	Pyridine alkaloids	f		InterBioScreen Ltd		AKOS032444956|2-(7|8-dimethoxy-2-oxo-1|2-dihydro-3H-3-benzazepin-3-yl)-N-(pyridin-3-yl)acetamide|2-(7|8-dimethoxy-2-oxo-1H-benzodazepin-3(2H)-yl)-N-(pyridin-3-yl)acetamide
CNP0400893.1	-0.49	COC1=CC2=C(C=C1OC)CN(C(=O)CC1C[C@H]3CC[C@@H]1C3)CC2	InChI=1S/C20H27NO3/c1-23-18-9-15-5-6-21(12-17(15)10-19(18)24-2)20(22)11-16-8-13-3-4-14(16)7-13/h9-10,13-14,16H,3-8,11-12H2,1-2H3/t13-,14+,16?/m0/s1	MESVHWNKLKGEMS-NNKZFNQJSA-N	2-[(1R,4S)-2-bicyclo[2.2.1]heptanyl]-1-(6,7-dimethoxy-3,4-dihydro-1H-isoquinolin-2-yl)ethanone	1-(6,7-dimethoxy-3,4-dihydro-1~{H}-isoquinolin-2-yl)-2-[(1~{R},4~{S})-norbornan-2-yl]ethanone	51	24	329.44	329.199	C20H27NO3	3.41	38.77	4	3	0	3	0	0	1	0.85	0	0.65	4	316.2	f	f	f	c1ccc2c(c1)CN(CC2)CCC3CC4CCC3C4	-0.45	Tetrahydroisoquinolines	Tetrahydroisoquinolines	Organoheterocyclic compounds	Tetrahydroisoquinolines	Alkaloids			f		InterBioScreen Ltd		CHEMBL4975036|AKOS032450093|2-((1R|4S)-bicyclo2.2.1heptan-2-yl)-1-(6|7-dimethoxy-3|4-dihydroisoquinolin-2(1H)-yl)ethanone
CNP0439411.1	-0.49	O=C(N[C@H]1CO[C@H]2[C@@H]1OC[C@@H]2N1N=NN=C1OC1=CC=CC=C1)C1CCCCC1	InChI=1S/C20H25N5O4/c26-19(13-7-3-1-4-8-13)21-15-11-27-18-16(12-28-17(15)18)25-20(22-23-24-25)29-14-9-5-2-6-10-14/h2,5-6,9-10,13,15-18H,1,3-4,7-8,11-12H2,(H,21,26)/t15-,16-,17+,18+/m0/s1	BKRBOVROEMFKQY-WNRNVDISSA-N		~{N}-[(3~{S},3~{a}~{R},6~{S},6~{a}~{R})-6-(5-phenoxytetrazol-1-yl)-2,3,3~{a},5,6,6~{a}-hexahydrofuro[3,2-b]furan-3-yl]cyclohexanecarboxamide	54	29	399.45	399.191	C20H25N5O4	1.87	100.39	5	8	1	8	1	0	2	0.82	0	0.6	5	NA	f	f	f	n1nc(Oc2ccccc2)n(n1)C3COC4C3OCC4NCC5CCCCC5	-1.48	Organooxygen compounds	Ethers	Organic oxygen compounds	Diarylethers	Alkaloids			f		Super Natural II
CNP0439985.2	-0.49	CC(C)N[C@@]12CCC[C@@H](C1)C1=C(CC(C)(C)CC1=O)O2	InChI=1S/C17H27NO2/c1-11(2)18-17-7-5-6-12(8-17)15-13(19)9-16(3,4)10-14(15)20-17/h11-12,18H,5-10H2,1-4H3/t12-,17+/m0/s1	BSUYEAGGBWCTHF-YVEFUNNKSA-N		(1~{S},9~{R})-9-(isopropylamino)-5,5-dimethyl-8-oxatricyclo[7.3.1.0^{2,7}]tridec-2(7)-en-3-one	47	20	277.41	277.204	C17H27NO2	3.54	38.33	2	3	1	3	1	0	0	0.84	0	0.82	3	NA	f	f	f	O1C2=C(CCCC2)C3CCCC1C3	0.29	Organooxygen compounds	Carbonyl compounds	Organic oxygen compounds	Cyclohexenones	Alkaloids			t		Super Natural II
CNP0453487.1	-0.49	CC1=C(O)C(=O)OC([C@]23OC[C@@H](C)[C@H]2C[C@H](O)[C@H]3C)=C1	InChI=1S/C15H20O5/c1-7-4-12(20-14(18)13(7)17)15-9(3)11(16)5-10(15)8(2)6-19-15/h4,8-11,16-17H,5-6H2,1-3H3/t8-,9-,10-,11+,15-/m1/s1	KMNBURIPCCDPIF-JAPZVGMSSA-N	Rhodocorane A	6-[(3~{S},3~{a}~{R},5~{S},6~{R},6~{a}~{S})-5-hydroxy-3,6-dimethyl-2,3,3~{a},4,5,6-hexahydrocyclopenta[b]furan-6~{a}-yl]-3-hydroxy-4-methyl-pyran-2-one	40	20	280.32	280.131	C15H20O5	1.53	79.9	1	5	2	5	2	0	1	0.82	0	0.67	3	NA	f	f	f	O1C(=CC=CC1)C23OCCC3CCC2	1.92	Pyrans	Pyranones and derivatives	Organoheterocyclic compounds	Pyranones and derivatives	Terpenoids			f	Rhodotus palmatus	NPAtlas	10.1021/acs.orglett.9b01017	CHEBI:209679|6-(3S|3aR|5S|6R|6aS)-5-hydroxy-3|6-dimethyl-2|3|3a|4|5|6-hexahydrocyclopentaburan-6a-yl-3-hydroxy-4-methylpyran-2-one|Rhodocorane A
CNP0468725.0	-0.49	CC1=CC2=C(C=C1Cl)C(=O)C=C(C(=O)O)O2	InChI=1S/C11H7ClO4/c1-5-2-9-6(3-7(5)12)8(13)4-10(16-9)11(14)15/h2-4H,1H3,(H,14,15)	UAOFSXACYWSXCJ-UHFFFAOYSA-N	262590-94-3	6-chloro-7-methyl-4-oxo-chromene-2-carboxylic acid	23	16	238.63	238.003	C11H7ClO4	2.45	67.51	1	3	1	3	1	0	2	0.83	0	0.09	2	NA	f	f	f	O1C=CCc2ccccc12	-0.28	Benzopyrans	1-benzopyrans	Organoheterocyclic compounds	Chromones	Polyketides	Chromanes	Chromones	f		Super Natural II		6-chloro-7-methyl-4-oxochromene-2-carboxylic acid|6-CHLORO-7-METHYLCHROMONE-2-CARBOXYLIC ACID|6-Chloro-7-methyl-4-oxo-4H-1-benzopyran-2-carboxylic acid|4H-1-Benzopyran-2-carboxylic acid| 6-chloro-7-methyl-4-oxo-|SBB003227|Oprea1_318447|SCHEMBL5085548|DTXSID70350963|STK908180|AKOS002216329|DB-428673|CS-0279713|6-chloro-7-methylchromone-2-carboxylic acid| AldrichCPR|Z1213667476
CNP0495294.1	-0.49	CC1=CC(C(=O)NC[C@H]2[C@@H]3CC(=O)N[C@@H]3C[C@@H]2C)=NO1	InChI=1S/C14H19N3O3/c1-7-3-11-9(5-13(18)16-11)10(7)6-15-14(19)12-4-8(2)20-17-12/h4,7,9-11H,3,5-6H2,1-2H3,(H,15,19)(H,16,18)/t7-,9-,10+,11+/m0/s1	IPQHTWKXGYJEEV-CPOMMVLXSA-N		~{N}-[[(3~{a}~{S},4~{R},5~{S},6~{a}~{R})-5-methyl-2-oxo-3,3~{a},4,5,6,6~{a}-hexahydro-1~{H}-cyclopenta[b]pyrrol-4-yl]methyl]-5-methyl-isoxazole-3-carboxamide	39	20	277.32	277.143	C14H19N3O3	0.87	84.23	3	4	2	4	2	0	1	0.86	0	0.64	3	253.66	f	f	f	n1occc1CNCC2CCC3NCCC32	-0.47	Prenol lipids	Monoterpenoids	Lipids and lipid-like molecules	Iridoids and derivatives	Alkaloids			f		Supernatural3		N-(3aS|4R|5S|6aR)-5-methyl-2-oxo-3|3a|4|5|6|6a-hexahydro-1H-cyclopentabpyrrol-4-ylmethyl-5-methyl-1|2-oxazole-3-carboxamide
CNP0508699.0	-0.49	CC(C)(C)OC(=O)N1CCN(C(C)(C)C(=O)O)CC1	InChI=1S/C13H24N2O4/c1-12(2,3)19-11(18)14-6-8-15(9-7-14)13(4,5)10(16)17/h6-9H2,1-5H3,(H,16,17)	SXMRPRGMUNAZJA-UHFFFAOYSA-N	1240619-73-1	2-(4-~{tert}-butoxycarbonylpiperazin-1-yl)-2-methyl-propanoic acid	43	19	272.35	272.174	C13H24N2O4	1.4	70.08	2	4	1	4	1	0	0	0.82	0	0.85	1	263.75	f	f	f	N1CCNCC1	-0.8	Carboxylic acids and derivatives	Amino acids, peptides, and analogues	Organic acids and derivatives	Alpha amino acids	Alkaloids	Ornithine alkaloids	Pyrrolizidine alkaloids	f		Supernatural3		2-(4-(tert-butoxycarbonyl)piperazin-1-yl)-2-methylpropanoic acid|2-methyl-2-4-(2-methylpropan-2-yl)oxycarbonylpiperazin-1-ylpropanoic acid|SCHEMBL3771434|MFCD16990554|AKOS005363091|BS-12269|DA-28350|CS-0127845|EN300-77887|G46498|Z1201059103
CNP0539226.0	-0.49	COC(=O)C1=CC=C(C2=CC=C(OC)C=C2)N1	InChI=1S/C13H13NO3/c1-16-10-5-3-9(4-6-10)11-7-8-12(14-11)13(15)17-2/h3-8,14H,1-2H3	GKJKRKVXAWHLCK-UHFFFAOYSA-N	methyl 5-(4-methoxyphenyl)-1H-pyrrole-2-carboxylate	methyl 5-(4-methoxyphenyl)-1~{H}-pyrrole-2-carboxylate	30	17	231.25	231.09	C13H13NO3	2.48	51.32	3	3	1	3	1	0	2	0.83	0	0.15	2	210.42	f	f	f	c1ccc(cc1)-c2ccc[nH]2	-0.56	Phenol ethers	Anisoles	Benzenoids	Anisoles	Alkaloids			f		Supernatural3		924708-82-7|DTXSID601173000|AKOS001854710|G61625|1H-Pyrrole-2-carboxylic acid| 5-(4-methoxyphenyl)-| methyl ester|methyl 5-(4-methoxyphenyl)-1H-pyrrole-2-carboxylate	924708-82-7
CNP0544570.0	-0.49	OC1=NCC2(CCN(CCC3=CC=CC=C3)CC2)O1	InChI=1S/C15H20N2O2/c18-14-16-12-15(19-14)7-10-17(11-8-15)9-6-13-4-2-1-3-5-13/h1-5H,6-12H2,(H,16,18)	FVNFBBAOMBJTST-UHFFFAOYSA-N	8-(2-phenylethyl)-1-oxa-3,8-diazaspiro[4.5]dec-2-en-2-ol	8-(2-phenylethyl)-1-oxa-3,8-diazaspiro[4.5]dec-2-en-2-ol	39	19	260.34	260.152	C15H20N2O2	2.01	45.06	3	3	1	3	1	0	1	0.9	0	0.53	3	NA	f	f	f	N1=COC2(C1)CCN(CCc3ccccc3)CC2	-0.33	Azaspirodecane derivatives	Azaspirodecane derivatives	Organoheterocyclic compounds	Azaspirodecane derivatives	Alkaloids	Lysine alkaloids		f		DrugBankNP
CNP0546944.1	-0.49	O=C1NC[C@H]2CN(CC3=NC=CS3)CCN12	InChI=1S/C10H14N4OS/c15-10-12-5-8-6-13(2-3-14(8)10)7-9-11-1-4-16-9/h1,4,8H,2-3,5-7H2,(H,12,15)/t8-/m0/s1	JLGLJVVATCQMBH-QMMMGPOBSA-N	(8aS)-7-(1,3-thiazol-2-ylmethyl)-1,2,5,6,8,8a-hexahydroimidazo[1,5-a]pyrazin-3-one	(8~{a}~{S})-7-(thiazol-2-ylmethyl)-1,2,5,6,8,8~{a}-hexahydroimidazo[1,5-a]pyrazin-3-one	30	16	238.32	238.089	C10H14N4OS	0.35	48.47	2	4	1	4	1	0	1	0.81	0	0.6	3	206.12	f	f	f	n1ccsc1CN2CCN3CNCC3C2	-1.97	Imidazopyrazines	Imidazopyrazines	Organoheterocyclic compounds	Imidazopyrazines	Alkaloids	Lysine alkaloids		f		Supernatural3		CHEMBL3437024|NCGC00396094-01|(8aS)-7-(1|3-thiazol-2-ylmethyl)-1|2|5|6|8|8a-hexahydroimidazo1|5-apyrazin-3-one
CNP0565161.0	-0.49	NCCC1=CC=C(OS(=O)(=O)O)C(Br)=C1	InChI=1S/C8H10BrNO4S/c9-7-5-6(3-4-10)1-2-8(7)14-15(11,12)13/h1-2,5H,3-4,10H2,(H,11,12,13)	SGGVQMKIOCAYQJ-UHFFFAOYSA-N	[4-(2-aminoethyl)-2-bromophenyl] hydrogen sulfate	[4-(2-aminoethyl)-2-bromo-phenyl] hydrogen sulfate	25	15	296.14	294.951	C8H10BrNO4S	1.13	89.62	4	4	2	4	2	0	1	0.81	0	0.25	1	NA	f	f	f	c1ccccc1	0.62	Organic sulfuric acids and derivatives	Arylsulfates	Organic acids and derivatives	Phenylsulfates	Alkaloids	Tyrosine alkaloids	Phenylethylamines	f	Cnemidocarpa irene	NPASS	10.1021/acs.jnatprod.0c00789	CHEMBL4762667
CNP0025680.0	-0.5	CC(=O)NC1=CC=CC=C1CCC1=CC=CC=C1NC(C)=O	InChI=1S/C18H20N2O2/c1-13(21)19-17-9-5-3-7-15(17)11-12-16-8-4-6-10-18(16)20-14(2)22/h3-10H,11-12H2,1-2H3,(H,19,21)(H,20,22)	HOZTUERXZNUGQE-UHFFFAOYSA-N	AKOS004901254	~{N}-[2-[2-(2-acetamidophenyl)ethyl]phenyl]acetamide	42	22	296.37	296.152	C18H20N2O2	3.39	58.2	5	2	2	2	2	0	2	0.89	0	0.22	2	280.71	f	f	f	c1ccc(cc1)CCc2ccccc2	-0.62	Stilbenes	Stilbenes	Phenylpropanoids and polyketides	Stilbenes	Alkaloids	Anthranilic acid alkaloids	Phenoxazine alkaloids	f		Super Natural II|Supernatural3		N-{2-2-(2-acetamidophenyl)ethylphenyl}acetamide
CNP0068556.2	-0.5	COC1=CC=C(C2=NN[C@H](C3=CC(Cl)=CC4=C3OCOC4)C2)C(O)=C1	InChI=1S/C18H17ClN2O4/c1-23-12-2-3-13(17(22)6-12)15-7-16(21-20-15)14-5-11(19)4-10-8-24-9-25-18(10)14/h2-6,16,21-22H,7-9H2,1H3/t16-/m0/s1	ZJVQYXNXKQVDCA-INIZCTEOSA-N		2-[(5~{S})-5-(6-chloro-4~{H}-1,3-benzodioxin-8-yl)-4,5-dihydro-1~{H}-pyrazol-3-yl]-5-methoxy-phenol	42	25	360.8	360.088	C18H17ClN2O4	3.36	72.31	3	6	2	6	2	0	2	0.88	0	0.28	4	NA	f	f	f	N=1NC(c2cccc3c2OCOC3)CC1c4ccccc4	-0.43	Phenols	Methoxyphenols	Benzenoids	Methoxyphenols	Alkaloids			f		Super Natural II|Supernatural3		2-(5S)-5-(6-chloro-2|4-dihydro-1|3-benzodioxin-8-yl)-4|5-dihydro-1H-pyrazol-3-yl-5-methoxyphenol
CNP0073977.1	-0.5	ClC1=CC=CC(C2=CNC([C@@H]3COCCN3)=N2)=C1	InChI=1S/C13H14ClN3O/c14-10-3-1-2-9(6-10)11-7-16-13(17-11)12-8-18-5-4-15-12/h1-3,6-7,12,15H,4-5,8H2,(H,16,17)/t12-/m0/s1	SHVWAOKNUXCRLE-LBPRGKRZSA-N	(3R)-3-[4-(3-chlorophenyl)-1H-imidazol-2-yl]morpholine	(3~{R})-3-[4-(3-chlorophenyl)-1~{H}-imidazol-2-yl]morpholine	32	18	263.73	263.083	C13H14ClN3O	2.39	49.94	2	3	2	3	2	0	2	0.87	0	0.31	3	NA	f	f	f	[N]1C=C(N=C1C2NCCOC2)c3ccccc3	-0.88	Azoles	Imidazoles	Organoheterocyclic compounds	Phenylimidazoles	Alkaloids			f		ZINC NP
CNP0160989.1	-0.5	COC1=CC([C@@H]2OC[C@@H]3C(=O)OC[C@H]32)=CC(O)=C1OC	InChI=1S/C14H16O6/c1-17-11-4-7(3-10(15)13(11)18-2)12-8-5-20-14(16)9(8)6-19-12/h3-4,8-9,12,15H,5-6H2,1-2H3/t8-,9+,12+/m1/s1	RKGWRCBRLCZGOO-PTRXPTGYSA-N	(3R,3aS,6aR)-3-(3-hydroxy-4,5-dimethoxyphenyl)-3,3a,4,6a-tetrahydro-1H-furo[3,4-c]furan-6-one	(3~{R},3~{a}~{S},6~{a}~{R})-3-(3-hydroxy-4,5-dimethoxy-phenyl)-3,3~{a},4,6~{a}-tetrahydro-1~{H}-furo[3,4-c]furan-6-one	36	20	280.28	280.095	C14H16O6	1.27	74.22	3	6	1	6	1	0	1	0.84	0	0.5	3	NA	f	f	f	O1CC2COC(c3ccccc3)C2C1	2.31	Lignan lactones	Lignan lactones	Lignans, neolignans and related compounds	Lignan lactones	Shikimates and Phenylpropanoids	Lignans	Furofuranoid lignans	f		TIPdb (database of Taiwan indigenous plants)
CNP0178467.1	-0.5	CC(C)CCN1CC2(CN(CC3=CC=CC=C3)C[C@@H]3COCCN32)C1	InChI=1S/C21H33N3O/c1-18(2)8-9-22-15-21(16-22)17-23(12-19-6-4-3-5-7-19)13-20-14-25-11-10-24(20)21/h3-7,18,20H,8-17H2,1-2H3/t20-/m1/s1	KYHFEOHNPBFNDA-HXUWFJFHSA-N		(9~{a}~{R})-8-benzyl-1'-isopentyl-spiro[1,3,4,7,9,9~{a}-hexahydropyrazino[2,1-c][1,4]oxazine-6,3'-azetidine]	58	25	343.52	343.262	C21H33N3O	2.3	18.95	5	4	0	4	0	0	1	0.82	0	0.71	4	NA	f	f	f	O1CCN2C(C1)CN(Cc3ccccc3)CC24CNC4	-0.64	Benzene and substituted derivatives	Phenylmethylamines	Benzenoids	Phenylmethylamines	Alkaloids	Lysine alkaloids	Quinolizidine alkaloids	f		ZINC NP
CNP0255016.2	-0.5	OC1=CC=C(C[C@@H]2COC3=CC(O)=CC=C3C2)C=C1	InChI=1S/C16H16O3/c17-14-4-1-11(2-5-14)7-12-8-13-3-6-15(18)9-16(13)19-10-12/h1-6,9,12,17-18H,7-8,10H2/t12-/m0/s1	GXMQROMLTBPBKV-LBPRGKRZSA-N		(3~{S})-3-[(4-hydroxyphenyl)methyl]chroman-7-ol	35	19	256.3	256.11	C16H16O3	2.89	49.69	2	3	2	3	2	0	2	0.87	0	0.25	3	235.9	f	f	f	O1c2ccccc2CC(C1)Cc3ccccc3	0.96	Homoisoflavonoids	Homoisoflavans	Phenylpropanoids and polyketides	Homoisoflavans	Shikimates and Phenylpropanoids	Isoflavonoids		f		NPACT|Super Natural II|ZINC NP
CNP0270545.1	-0.5	COC(=O)C1=CCC[C@@H]2[C@@]3(C[C@@H](C4=COC=C4)OC3O)[C@H](C)CC[C@@]12C	InChI=1S/C21H28O5/c1-13-7-9-20(2)15(18(22)24-3)5-4-6-17(20)21(13)11-16(26-19(21)23)14-8-10-25-12-14/h5,8,10,12-13,16-17,19,23H,4,6-7,9,11H2,1-3H3/t13-,16+,17+,19?,20+,21-/m1/s1	HGIUFLSUGFRVBV-SHWUUYRLSA-N	methyl (4aS,5R,5'S,6R,8aR)-5'-(furan-3-yl)-2'-hydroxy-6,8a-dimethylspiro[3,4,4a,6,7,8-hexahydronaphthalene-5,3'-oxolane]-1-carboxylate	methyl (4~{a}~{S},5~{R},5'~{S},6~{R},8~{a}~{R})-5'-(3-furyl)-2'-hydroxy-6,8~{a}-dimethyl-spiro[3,4,4~{a},6,7,8-hexahydronaphthalene-5,3'-tetrahydrofuran]-1-carboxylate	54	26	360.45	360.194	C21H28O5	3.99	68.9	2	5	1	5	1	0	1	0.81	0	0.67	4	NA	f	f	f	o1ccc(c1)C2OCC3(CCCC4C=CCCC43)C2	3.1	Prenol lipids	Diterpenoids	Lipids and lipid-like molecules	Colensane and clerodane diterpenoids	Terpenoids	Diterpenoids	Colensane and Clerodane diterpenoids	t		Latin America dataset
CNP0289420.0	-0.5	COC1=CC(CCC2=CC=CC(O)=C2)=C(O)C2=C1OCO2	InChI=1S/C16H16O5/c1-19-13-8-11(14(18)16-15(13)20-9-21-16)6-5-10-3-2-4-12(17)7-10/h2-4,7-8,17-18H,5-6,9H2,1H3	AGHYJAIHRCTPKR-UHFFFAOYSA-N	875534-05-7	5-[2-(3-hydroxyphenyl)ethyl]-7-methoxy-1,3-benzodioxol-4-ol	37	21	288.3	288.1	C16H16O5	2.62	68.15	4	5	2	5	2	0	2	0.9	0	0.25	3	253.93	f	f	f	O1c2ccc(cc2OC1)CCc3ccccc3	1.09	Stilbenes	Stilbenes	Phenylpropanoids and polyketides	Stilbenes	Shikimates and Phenylpropanoids	Stilbenoids	Monomeric stilbenes	f	Pholidota Chinensis|Pholidota chinensis L.	KNApSaCK|UNPD (Universal Natural Products Database)|VietHerb		1|3-Benzodioxol-4-ol| 5-2-(3-hydroxyphenyl)ethyl-7-methoxy-|DTXSID90470854|2|3'-dihydroxy-5-methoxy-3|4-methylenedioxydihydrostilbene|5-2-(3-hydroxyphenyl)ethyl-7-methoxy-1|3-benzodioxol-4-ol|Pholidotol A
CNP0317136.2	-0.5	C[C@]12CN(CC3=CC=CC=C3)C[C@](C)(CN(CC3=CC=CC=C3)C1)[C@@H]2O	InChI=1S/C23H30N2O/c1-22-15-24(13-19-9-5-3-6-10-19)17-23(2,21(22)26)18-25(16-22)14-20-11-7-4-8-12-20/h3-12,21,26H,13-18H2,1-2H3/t21-,22-,23+	KPUYNELHBVOTER-WBDAEOGXSA-N	3,7-dibenzyl-1,5-dimethyl-3,7-diazabicyclo[3.3.1]nonan-9-ol	3,7-dibenzyl-1,5-dimethyl-3,7-diazabicyclo[3.3.1]nonan-9-ol	56	26	350.51	350.236	C23H30N2O	3.39	26.71	4	3	1	3	1	0	2	0.92	0	0.48	4	NA	f	f	f	c1ccc(cc1)CN2CC3CN(Cc4ccccc4)CC(C2)C3	0.02	Piperidines	Benzylpiperidines	Organoheterocyclic compounds	N-benzylpiperidines	Alkaloids			f		Super Natural II
CNP0341820.0	-0.5	COC1=C(C(=O)O)C=CC2=C1CCC(C)(C)O2	InChI=1S/C13H16O4/c1-13(2)7-6-8-10(17-13)5-4-9(12(14)15)11(8)16-3/h4-5H,6-7H2,1-3H3,(H,14,15)	LJMFGBZVIQCIAV-UHFFFAOYSA-N	DIHYDRO-beta-TUBAIC ACID	5-methoxy-2,2-dimethyl-chromane-6-carboxylic acid	33	17	236.27	236.105	C13H16O4	2.5	55.76	2	3	1	3	1	0	1	0.86	0	0.46	2	NA	f	f	f	O1c2ccccc2CCC1	1.14	Benzopyrans	1-benzopyrans	Organoheterocyclic compounds	2,2-dimethyl-1-benzopyrans	Terpenoids	Meroterpenoids	Merohemiterpenoids	f		NPEdia		5-methoxy-2|2-dimethyl-3|4-dihydrochromene-6-carboxylic acid|5-methoxy-2|2-dimethyl-3|4-dihydro-2H-1-benzopyran-6-carboxylic acid|KBio2_000958|Spectrum_000478|SpecPlus_000648|Spectrum2_001168|Spectrum3_001798|Spectrum4_001577|Spectrum5_000234|BSPBio_003355|KBioGR_002134|KBioSS_000958|DivK1c_006744|SPBio_001155|CHEMBL3039222|CHEBI:93694|KBio1_001688|KBio2_003526|KBio2_006094|KBio3_002857|CCG-39669…
CNP0361505.1	-0.5	COC1=CC=CC([C@H]2CC(C3=C(O)C=C(C)OC3=O)=NCCS2)=C1	InChI=1S/C18H19NO4S/c1-11-8-15(20)17(18(21)23-11)14-10-16(24-7-6-19-14)12-4-3-5-13(9-12)22-2/h3-5,8-9,16,20H,6-7,10H2,1-2H3/t16-/m1/s1	UFCNJKKZCJDOHU-MRXNPFEDSA-N		4-hydroxy-3-[(7~{R})-7-(3-methoxyphenyl)-2,3,6,7-tetrahydro-1,4-thiazepin-5-yl]-6-methyl-pyran-2-one	43	24	345.42	345.103	C18H19NO4S	3.33	72.03	3	6	1	6	1	0	2	0.92	0	0.33	3	NA	f	f	f	N1=C(C2=CC=COC2)CC(SCC1)c3ccccc3	0.09	Phenol ethers	Anisoles	Benzenoids	Anisoles	Polyketides			f		Super Natural II
CNP0366244.0	-0.5	O=C(C1CCC1)N1CCC2=C(C1)C1=CC=CC=C1N2	InChI=1S/C16H18N2O/c19-16(11-4-3-5-11)18-9-8-15-13(10-18)12-6-1-2-7-14(12)17-15/h1-2,6-7,11,17H,3-5,8-10H2	LFWGBDDKMXIYIO-UHFFFAOYSA-N	cyclobutyl(1,3,4,5-tetrahydro-2H-pyrido[4,3-b]indol-2-yl)methanone	cyclobutyl(1,3,4,5-tetrahydropyrido[4,3-b]indol-2-yl)methanone	37	19	254.33	254.142	C16H18N2O	2.85	36.1	1	1	1	1	1	0	2	0.83	0	0.44	4	238.82	f	f	f	c1ccc2c(c1)[nH]c3c2CN(CC3)CC4CCC4	-1.28	Pyrrolopyridines	Pyrrolopyridines	Organoheterocyclic compounds	Pyrrolopyridines	Alkaloids	Tryptophan alkaloids	Carboline alkaloids	f		InterBioScreen Ltd		Oprea1_417160|cyclobutyl(1|3|4|5-tetrahydropyrido4|3-bindol-2-yl)methanone|STL513283|AKOS027801837|Z225654422
CNP0440854.3	-0.5	C[C@@H]1C[C@@H](C)CN(CC2=C(O)C=CC3=C2O/C(=C\C2=CC=CN=C2)C3=O)C1	InChI=1S/C22H24N2O3/c1-14-8-15(2)12-24(11-14)13-18-19(25)6-5-17-21(26)20(27-22(17)18)9-16-4-3-7-23-10-16/h3-7,9-10,14-15,25H,8,11-13H2,1-2H3/b20-9-/t14-,15-/m1/s1	CFUSTWQYPPFZOG-VIZFDEMNSA-N		(2~{Z})-7-[[(3~{R},5~{R})-3,5-dimethyl-1-piperidyl]methyl]-6-hydroxy-2-(3-pyridylmethylene)benzofuran-3-one	51	27	364.45	364.179	C22H24N2O3	3.88	62.66	3	5	1	5	1	0	2	0.84	0	0.36	4	NA	f	f	f	n1cccc(c1)C=C2Oc3c(cccc3CN4CCCCC4)C2	-0.62	Benzofurans	Benzofuranones	Organoheterocyclic compounds	Benzofuranones	Alkaloids			f		Super Natural II
CNP0446991.1	-0.5	O=C(NC[C@@H]1CCCO1)C1=C(O)N2CCC3=C2C(=CC=C3)C1=O	InChI=1S/C17H18N2O4/c20-15-12-5-1-3-10-6-7-19(14(10)12)17(22)13(15)16(21)18-9-11-4-2-8-23-11/h1,3,5,11,22H,2,4,6-9H2,(H,18,21)/t11-/m0/s1	GTWRUSOQRWPQNY-NSHDSACASA-N	11-hydroxy-9-oxo-N-[[(2S)-oxolan-2-yl]methyl]-1-azatricyclo[6.3.1.04,12]dodeca-4(12),5,7,10-tetraene-10-carboxamide	11-hydroxy-9-oxo-~{N}-[[(2~{S})-tetrahydrofuran-2-yl]methyl]-1-azatricyclo[6.3.1.0^{4,12}]dodeca-4(12),5,7,10-tetraene-10-carboxamide	41	23	314.34	314.127	C17H18N2O4	1.17	80.56	3	5	2	5	2	0	2	0.89	0	0.41	4	NA	f	f	f	O1CCCC1CNCC2=CN3c4c(cccc4CC3)C2	-0.53	Quinolines and derivatives	Quinoline carboxamides	Organoheterocyclic compounds	Quinoline-3-carboxamides	Alkaloids			f		Super Natural II
CNP0462675.0	-0.5	CN(C)CC1=C(O)C=CC2=C1OC(=CC1=CC=CC=C1)C2=O	InChI=1S/C18H17NO3/c1-19(2)11-14-15(20)9-8-13-17(21)16(22-18(13)14)10-12-6-4-3-5-7-12/h3-10,20H,11H2,1-2H3	PVDKSIRMHFOVCC-UHFFFAOYSA-N		2-benzylidene-7-[(dimethylamino)methyl]-6-hydroxy-benzofuran-3-one	39	22	295.34	295.121	C18H17NO3	3.07	49.77	3	4	1	4	1	0	2	0.88	0	0.17	3	NA	f	f	f	O1c2ccccc2CC1=Cc3ccccc3	-0.23	Aurone flavonoids	Aurone flavonoids	Phenylpropanoids and polyketides	Aurone flavonoids	Shikimates and Phenylpropanoids	Flavonoids	Aurones	f		Super Natural II
CNP0469919.2	-0.5	CC(C)N1C(=O)[C@@H]2CN(C(=O)NC3=CC=CC=C3)CCN2C1=O	InChI=1S/C16H20N4O3/c1-11(2)20-14(21)13-10-18(8-9-19(13)16(20)23)15(22)17-12-6-4-3-5-7-12/h3-7,11,13H,8-10H2,1-2H3,(H,17,22)/t13-/m0/s1	UTDCDRKXQCLGHH-ZDUSSCGKSA-N		(8~{a}~{S})-2-isopropyl-1,3-dioxo-~{N}-phenyl-5,6,8,8~{a}-tetrahydroimidazo[1,5-a]pyrazine-7-carboxamide	43	23	316.36	316.154	C16H20N4O3	1.58	72.96	2	3	1	3	1	0	1	0.84	0	0.44	3	NA	f	f	f	c1ccc(cc1)NCN2CCN3CNCC3C2	-1.6	Azolidines	Imidazolidines	Organoheterocyclic compounds	Hydantoins	Alkaloids	Lysine alkaloids		f		Super Natural II|Supernatural3		(8aS)-2-isopropyl-1|3-dioxo-N-phenyl-tetrahydroimidazolidino1|5-apiperazine-7-carboxamide
CNP0471428.1	-0.5	C[C@@H]1CN=C2N(C1)C1=CC=CC=C1[C@]2(O)C1=CC=CC=C1	InChI=1S/C18H18N2O/c1-13-11-19-17-18(21,14-7-3-2-4-8-14)15-9-5-6-10-16(15)20(17)12-13/h2-10,13,21H,11-12H2,1H3/t13-,18-/m1/s1	VQPGGINSOCTZDA-FZKQIMNGSA-N		(3~{R},10~{R})-3-methyl-10-phenyl-3,4-dihydro-2~{H}-pyrimido[1,2-a]indol-10-ol	39	21	278.36	278.142	C18H18N2O	2.79	35.83	1	3	1	3	1	0	2	0.87	0	0.28	4	NA	f	f	f	N1=C2N(c3ccccc3C2c4ccccc4)CCC1	0.28	Indoles and derivatives	Indoles	Organoheterocyclic compounds	Indoles	Alkaloids	Anthranilic acid alkaloids	Quinazoline alkaloids	f		Super Natural II
CNP0515664.0	-0.5	COC1=CC=C(C2=CC=C(C(=O)O)C(=O)N2)C=C1	InChI=1S/C13H11NO4/c1-18-9-4-2-8(3-5-9)11-7-6-10(13(16)17)12(15)14-11/h2-7H,1H3,(H,14,15)(H,16,17)	FQXDUENLSLFAOZ-UHFFFAOYSA-N	147269-07-6	6-(4-methoxyphenyl)-2-oxo-1~{H}-pyridine-3-carboxylic acid	29	18	245.23	245.069	C13H11NO4	1.75	79.39	3	3	2	3	2	0	2	0.86	0	0.08	2	NA	f	f	f	c1ccc(cc1)C2=CC=CCN2	-0.61	Pyridines and derivatives	Pyridinecarboxylic acids and derivatives	Organoheterocyclic compounds	Pyridine-3-carboxylic acids	Alkaloids			f		Supernatural3		6-(4-methoxyphenyl)-2-oxo-1|2-dihydropyridine-3-carboxylic acid|3-Pyridinecarboxylic acid| 1|2-dihydro-6-(4-methoxyphenyl)-2-oxo-|MLS000716706|SCHEMBL7116716|CHEMBL1502516|DTXSID40377647|HMS1699K06|HMS2656G21|BBL012400|MFCD02926405|STK636415|STK803191|AKOS000300248|AKOS005567875|CCG-344733|SMR000278223|DB-031433|2-Hydroxy-6-(4-methoxyphenyl)nicotinic acid|CS-0302768|VU0607318-1|C80075|11T-0673|2-…
CNP0553389.1	-0.5	COC1=CC=C(C(=O)NC[C@H]2[C@@H]3CC(=O)N(C4CC4)[C@@H]3C[C@@H]2C)C=C1	InChI=1S/C20H26N2O3/c1-12-9-18-16(10-19(23)22(18)14-5-6-14)17(12)11-21-20(24)13-3-7-15(25-2)8-4-13/h3-4,7-8,12,14,16-18H,5-6,9-11H2,1-2H3,(H,21,24)/t12-,16-,17+,18+/m0/s1	NUYLTQFOXMRQBX-DUOKCRBOSA-N		~{N}-[[(3~{a}~{S},4~{R},5~{S},6~{a}~{R})-1-cyclopropyl-5-methyl-2-oxo-3,3~{a},4,5,6,6~{a}-hexahydrocyclopenta[b]pyrrol-4-yl]methyl]-4-methoxy-benzamide	51	25	342.44	342.194	C20H26N2O3	2.46	58.64	5	3	1	3	1	0	1	0.89	0	0.6	4	326.93	f	f	f	c1ccc(cc1)CNCC2CCC3N(CCC32)C4CC4	0.08	Prenol lipids	Monoterpenoids	Lipids and lipid-like molecules	Iridoids and derivatives	Alkaloids			f		Supernatural3		N-(3aS|4R|5S|6aR)-1-cyclopropyl-5-methyl-2-oxo-3|3a|4|5|6|6a-hexahydrocyclopentabpyrrol-4-ylmethyl-4-methoxybenzamide
CNP0573646.0	-0.5	COC1=CC2=C(C=CC(=O)O2)C2=C1CC(C(C)(C)O)O2	InChI=1S/C15H16O5/c1-15(2,17)12-6-9-10(18-3)7-11-8(14(9)20-12)4-5-13(16)19-11/h4-5,7,12,17H,6H2,1-3H3	YEFIJAVWRYICBH-UHFFFAOYSA-N		2-(1-hydroxy-1-methyl-ethyl)-4-methoxy-2,3-dihydrofuro[2,3-f]chromen-7-one	36	20	276.29	276.1	C15H16O5	1.88	68.9	2	5	1	5	1	0	2	0.85	0	0.4	3	NA	f	f	f	O1c2ccc3c(OCC3)c2C=CC1	2.09	Coumarins and derivatives	Furanocoumarins	Phenylpropanoids and polyketides	Angular furanocoumarins	Shikimates and Phenylpropanoids	Coumarins	Furocoumarins	f		Supernatural3		2-(2-Hydroxypropan-2-yl)-4-methoxy-2|3-dihydrofuro2|3-fchromen-7-one
CNP0595697.2	-0.5	O=C(NC1=CC=C2OCCOC2=C1)[C@@H]1CN(S(=O)(=O)C2CC2)CC12CCCCC2	InChI=1S/C21H28N2O5S/c24-20(22-15-4-7-18-19(12-15)28-11-10-27-18)17-13-23(29(25,26)16-5-6-16)14-21(17)8-2-1-3-9-21/h4,7,12,16-17H,1-3,5-6,8-11,13-14H2,(H,22,24)/t17-/m0/s1	WJEQSXXGJFWYKG-KRWDZBQOSA-N		(4~{S})-2-cyclopropylsulfonyl-~{N}-(2,3-dihydro-1,4-benzodioxin-6-yl)-2-azaspiro[4.5]decane-4-carboxamide	57	29	420.53	420.172	C21H28N2O5S	2.77	84.94	4	5	1	5	1	0	1	0.81	0	0.67	5	NA	f	f	f	O1c2ccc(cc2OCC1)NCC3CN(SC4CC4)CC53CCCCC5	-0.88	Azaspirodecane derivatives	Azaspirodecane derivatives	Organoheterocyclic compounds	Azaspirodecane derivatives	Alkaloids			f		Supernatural3		(4S)-2-cyclopropylsulfonyl-N-(2|3-dihydro-1|4-benzodioxin-6-yl)-2-azaspiro4.5decane-4-carboxamide
CNP0027405.1	-0.51	C=CCO[C@@H]1C[C@H]2C(=O)NC3=CC=C(Br)C=C3C(=O)N2C1	InChI=1S/C15H15BrN2O3/c1-2-5-21-10-7-13-14(19)17-12-4-3-9(16)6-11(12)15(20)18(13)8-10/h2-4,6,10,13H,1,5,7-8H2,(H,17,19)/t10-,13+/m1/s1	AVOCFCAIEUKURB-MFKMUULPSA-N		(6~{a}~{S},8~{R})-8-allyloxy-2-bromo-6~{a},7,8,9-tetrahydro-5~{H}-pyrrolo[2,1-c][1,4]benzodiazepine-6,11-dione	36	21	351.2	350.027	C15H15BrN2O3	2.19	58.64	3	3	1	3	1	0	1	0.85	0	0.33	3	NA	f	f	f	c1ccc2c(c1)NCC3N(C2)CCC3	-0.25	Benzodiazepines	1,4-benzodiazepines	Organoheterocyclic compounds	1,4-benzodiazepines	Alkaloids	Anthranilic acid alkaloids	Benzodiazepine alkaloids	f		Super Natural II|Supernatural3		(5R|7S)-13-bromo-5-(prop-2-en-1-yloxy)-3|9-diazatricyclo8.4.0.0\u00b3|\u2077tetradeca-1(14)|10|12-triene-2|8-dione
CNP0128308.1	-0.51	CC(=O)N1CCC(N2CCN3C(=O)N(CC4=CC=CN=C4)C[C@H]3C2)CC1	InChI=1S/C19H27N5O2/c1-15(25)21-7-4-17(5-8-21)22-9-10-24-18(13-22)14-23(19(24)26)12-16-3-2-6-20-11-16/h2-3,6,11,17-18H,4-5,7-10,12-14H2,1H3/t18-/m1/s1	QCFFCBOIVPZITF-GOSISDBHSA-N		(8~{a}~{R})-7-(1-acetyl-4-piperidyl)-2-(3-pyridylmethyl)-5,6,8,8~{a}-tetrahydro-1~{H}-imidazo[1,5-a]pyrazin-3-one	53	26	357.46	357.216	C19H27N5O2	1.01	59.99	3	4	0	4	0	0	1	0.81	0	0.63	4	NA	f	f	f	n1cccc(c1)CN2CN3CCN(CC3C2)C4CCNCC4	-1.31	Piperidines	N-acylpiperidines	Organoheterocyclic compounds	N-acylpiperidines	Alkaloids	Lysine alkaloids	Quinolizidine alkaloids	f		ZINC NP
CNP0129627.0	-0.51	CNCCC1=CNC2=CC(Br)=CC=C12	InChI=1S/C11H13BrN2/c1-13-5-4-8-7-14-11-6-9(12)2-3-10(8)11/h2-3,6-7,13-14H,4-5H2,1H3	DZAHGJRRYXTGNV-UHFFFAOYSA-N	6-bromo-N-methyltryptamine	2-(6-bromo-1~{H}-indol-3-yl)-~{N}-methyl-ethanamine	27	14	253.14	252.026	C11H13BrN2	2.69	27.82	3	1	2	1	2	0	2	0.86	0	0.27	2	193.48	f	f	f	c1ccc2[nH]ccc2c1	-0.01	Indoles and derivatives	Indoles	Organoheterocyclic compounds	Indoles	Alkaloids	Tryptophan alkaloids	Simple indole alkaloids	f	Paramuricea clavata	CMNPD|ChEBI NPs|NPASS|UNPD (Universal Natural Products Database)	10.1021/np200537v|10.1039/c2np20112g	209169-05-1|2-(6-bromo-1H-indol-3-yl)-N-methylethanamine|CHEMBL1835614|CHEBI:69059|1H-Indole-3-ethanamine| 6-bromo-N-methyl-|2-(6-BROMO-1H-INDOL-3-YL)ETHYL(METHYL)AMINE|AMY2003|DTXSID10448550|BDBM50419274|DB-364126|Q27137400|No Data	209169-05-1
CNP0150654.1	-0.51	CC1=CC=C2N=C([C@H]3CCN(CC4CCCCC4)C3)NC2=C1	InChI=1S/C19H27N3/c1-14-7-8-17-18(11-14)21-19(20-17)16-9-10-22(13-16)12-15-5-3-2-4-6-15/h7-8,11,15-16H,2-6,9-10,12-13H2,1H3,(H,20,21)/t16-/m0/s1	FYFSGUSCZXAUPG-INIZCTEOSA-N	2-[(3S)-1-(cyclohexylmethyl)pyrrolidin-3-yl]-6-methyl-1H-benzimidazole	2-[(3~{S})-1-(cyclohexylmethyl)pyrrolidin-3-yl]-6-methyl-1~{H}-benzimidazole	49	22	297.45	297.221	C19H27N3	4.24	31.92	3	2	1	2	1	0	2	0.92	0	0.63	4	NA	f	f	f	N=1c2ccccc2[N]C1C3CN(CC3)CC4CCCCC4	-1.6	Benzimidazoles	Benzimidazoles	Organoheterocyclic compounds	Benzimidazoles	Alkaloids			f		ZINC NP		CHEMBL3436799|CHEBI:228659|2-(3S)-1-(Cyclohexylmethyl)-3-pyrrolidinyl-5-methyl-1H-benzimidazole
CNP0170049.0	-0.51	COC1=C(Br)C=C(CC#N)C=C1Br	InChI=1S/C9H7Br2NO/c1-13-9-7(10)4-6(2-3-12)5-8(9)11/h4-5H,2H2,1H3	YVNXQVCAENBGFU-UHFFFAOYSA-N		2-(3,5-dibromo-4-methoxy-phenyl)acetonitrile	20	13	304.97	302.889	C9H7Br2NO	3.29	33.02	2	2	0	2	0	0	1	0.84	0	0.22	1	183.49	f	f	f	c1ccccc1	-0.29	Benzene and substituted derivatives	Benzyl cyanides	Benzenoids	Benzyl cyanides				f		Marine Natural Products|Super Natural II|UNPD (Universal Natural Products Database)
CNP0293346.0	-0.51	COC1=CC=CC(C2=CC(OC)=C3OCOC3=C2)=C1	InChI=1S/C15H14O4/c1-16-12-5-3-4-10(6-12)11-7-13(17-2)15-14(8-11)18-9-19-15/h3-8H,9H2,1-2H3	ZFAKFICZLWYELG-UHFFFAOYSA-N		4-methoxy-6-(3-methoxyphenyl)-1,3-benzodioxole	33	19	258.27	258.089	C15H14O4	3.1	36.92	3	4	0	4	0	0	2	0.85	0	0.2	3	NA	f	f	f	O1c2ccc(cc2OC1)-c3ccccc3	0.13	Benzodioxoles	Benzodioxoles	Organoheterocyclic compounds	Benzodioxoles	Shikimates and Phenylpropanoids			f		UNPD (Universal Natural Products Database)
CNP0304232.1	-0.51	O=C1C[C@H](C2=CC=CC=C2)OC2=CC=CC(O)=C12	InChI=1S/C15H12O3/c16-11-7-4-8-13-15(11)12(17)9-14(18-13)10-5-2-1-3-6-10/h1-8,14,16H,9H2/t14-/m1/s1	CRWQDRUCLPDWEK-CQSZACIVSA-N	827313-95-1	(2~{R})-5-hydroxy-2-phenyl-chroman-4-one	30	18	240.26	240.079	C15H12O3	3.1	46.53	1	3	1	3	1	0	2	0.83	0	0.13	3	212.78	f	f	f	O1c2ccccc2CCC1c3ccccc3	1.33	Flavonoids	Flavans	Phenylpropanoids and polyketides	Flavanones	Shikimates and Phenylpropanoids	Flavonoids	Flavanones	f	Gentiana lutea	CMAUP (cCollective molecular activities of useful plants)|NPASS|TCMDB@Taiwan (Traditional Chinese Medicine database)|ZINC NP		(R)-5-Hydroxy-2-phenylchroman-4-one|(2R)-5-hydroxy-2-phenyl-3|4-dihydro-2H-1-benzopyran-4-one|SCHEMBL3846047|DTXSID90739079
CNP0375254.0	-0.51	CCCCC1=C(C)N=C2C=CC(C)=CC2=C1O	InChI=1S/C15H19NO/c1-4-5-6-12-11(3)16-14-8-7-10(2)9-13(14)15(12)17/h7-9H,4-6H2,1-3H3,(H,16,17)	CDOJJWCLMWSITD-UHFFFAOYSA-N	3-butyl-2,6-dimethylquinolin-4-ol	3-butyl-2,6-dimethyl-quinolin-4-ol	36	17	229.32	229.147	C15H19NO	3.9	33.12	3	2	1	2	1	0	2	0.87	0	0.4	2	229.99	f	f	f	n1cccc2ccccc12	-0.53	Quinolines and derivatives	Quinolines and derivatives	Organoheterocyclic compounds	Quinolines and derivatives	Alkaloids			f		InterBioScreen Ltd
CNP0388344.0	-0.51	CNC1=CC=CC=C1C1=NC(C(=O)O)=CS1	InChI=1S/C11H10N2O2S/c1-12-8-5-3-2-4-7(8)10-13-9(6-16-10)11(14)15/h2-6,12H,1H3,(H,14,15)	XLIQJCUAXROFGQ-UHFFFAOYSA-N	Anithiactin C	2-[2-(methylamino)phenyl]thiazole-4-carboxylic acid	26	16	234.28	234.046	C11H10N2O2S	2.55	62.22	3	4	2	4	2	0	2	0.86	0	0.09	2	NA	f	f	f	n1ccsc1-c2ccccc2	-1.22	Azoles	Thiazoles	Organoheterocyclic compounds	Thiazolecarboxylic acids and derivatives	Alkaloids	Serine alkaloids	Thiazole alkaloids	f	Actinomycetospora chlora|Actinomycetospora chlora SNC-032|Streptomyces|Streptomyces sp.	CMNPD|NPASS|NPAtlas|StreptomeDB	10.1021/np500558b|10.1021/np500929z|10.1039/c5np00156k|10.4014/jmb.1505.05020	CHEMBL3353568|CHEBI:217199|BDBM50036516|2-2-(methylamino)phenyl-1|3-thiazole-4-carboxylic acid|Anithiactin C|anithiactin C | thiasporine B
CNP0389003.4	-0.51	CC1=CC=C(N2C[C@@]34C=C[C@@H](O3)[C@@H](C(=O)O)[C@H]4C2=O)C=C1	InChI=1S/C16H15NO4/c1-9-2-4-10(5-3-9)17-8-16-7-6-11(21-16)12(15(19)20)13(16)14(17)18/h2-7,11-13H,8H2,1H3,(H,19,20)/t11-,12-,13+,16-/m1/s1	KUFKGDZHWPMXNX-NFFDBFGFSA-N		(1~{S},5~{R},6~{S},7~{R})-4-oxo-3-(p-tolyl)-10-oxa-3-azatricyclo[5.2.1.0^{1,5}]dec-8-ene-6-carboxylic acid	36	21	285.3	285.1	C16H15NO4	1.37	66.84	2	3	1	3	1	0	1	0.83	0	0.38	4	NA	f	f	f	O1C2C=CC13CN(c4ccccc4)CC3C2	-0.2	Pyrrolidines	Phenylpyrrolidines	Organoheterocyclic compounds	Phenylpyrrolidines	Alkaloids			f		Super Natural II
CNP0401352.0	-0.51	COC1=CN(CC(=O)NCC2=CC=CC=C2)C(C)=CC1=O	InChI=1S/C16H18N2O3/c1-12-8-14(19)15(21-2)10-18(12)11-16(20)17-9-13-6-4-3-5-7-13/h3-8,10H,9,11H2,1-2H3,(H,17,20)	XKEORUXVQXBLAP-UHFFFAOYSA-N	AKOS032443807	~{N}-benzyl-2-(5-methoxy-2-methyl-4-oxo-1-pyridyl)acetamide	39	21	286.33	286.132	C16H18N2O3	1.48	60.33	5	4	1	4	1	0	2	0.91	0	0.25	2	265.41	f	f	f	c1ccc(cc1)CNCCN2C=CCC=C2	-1.31	Pyridines and derivatives	Halopyridines	Organoheterocyclic compounds	Polyhalopyridines	Alkaloids			f		InterBioScreen Ltd		N-benzyl-2-(5-methoxy-2-methyl-4-oxopyridin-1(4H)-yl)acetamide
CNP0423429.1	-0.51	CC1(C)CN(S(C)(=O)=O)C[C@@H]2CN(CC3=NC=CS3)CCN21	InChI=1S/C14H24N4O2S2/c1-14(2)11-17(22(3,19)20)9-12-8-16(5-6-18(12)14)10-13-15-4-7-21-13/h4,7,12H,5-6,8-11H2,1-3H3/t12-/m0/s1	KVYOXTACMJBHAR-LBPRGKRZSA-N		2-[[(9~{a}~{S})-4,4-dimethyl-2-methylsulfonyl-1,3,6,7,9,9~{a}-hexahydropyrazino[1,2-a]pyrazin-8-yl]methyl]thiazole	46	22	344.51	344.134	C14H24N4O2S2	0.68	56.75	3	6	0	6	0	0	1	0.81	0	0.79	3	NA	f	f	f	n1ccsc1CN2CCN3CCNCC3C2	-1.75	Diazinanes	Piperazines	Organoheterocyclic compounds	N-alkylpiperazines	Alkaloids	Lysine alkaloids		f		ZINC NP
CNP0424299.1	-0.51	COC1=CC=C2C(=C1)OC[C@@H]1C3=CC=C(OC)C(O)=C3O[C@H]21	InChI=1S/C17H16O5/c1-19-9-3-4-11-14(7-9)21-8-12-10-5-6-13(20-2)15(18)17(10)22-16(11)12/h3-7,12,16,18H,8H2,1-2H3/t12-,16-/m1/s1	FKKLPXVGTUATOZ-MLGOLLRUSA-N		(6~{a}~{S},11~{a}~{S})-3,9-dimethoxy-6~{a},11~{a}-dihydro-6~{H}-benzofuro[3,2-c]chromen-10-ol	38	22	300.31	300.1	C17H16O5	3.02	57.15	2	5	1	5	1	0	2	0.92	0	0.29	4	260.44	f	f	f	O1c2ccccc2C3Oc4ccccc4C3C1	1.82	Isoflavonoids	Furanoisoflavonoids	Phenylpropanoids and polyketides	Pterocarpans	Shikimates and Phenylpropanoids	Isoflavonoids	Pterocarpan	f	Astragalus membranaceus	KNApSaCK		(6aR|11aR)-10-Hydroxy-3|9-dimethoxypterocarpan
CNP0444300.0	-0.51	O=C(O)C1=C(Cl)C=CC2=CC(Cl)=CN=C12	InChI=1S/C10H5Cl2NO2/c11-6-3-5-1-2-7(12)8(10(14)15)9(5)13-4-6/h1-4H,(H,14,15)	FFSSWMQPCJRCRV-UHFFFAOYSA-N	Quinclorac	3,7-dichloroquinoline-8-carboxylic acid	20	15	242.06	240.97	C10H5Cl2NO2	3.24	50.19	1	2	1	2	1	0	2	0.83	0	0	2	181.55	f	f	f	n1cccc2ccccc12	-1.09	Quinolines and derivatives	Quinoline carboxylic acids	Organoheterocyclic compounds	Quinoline carboxylic acids	Alkaloids	Anthranilic acid alkaloids	Quinoline alkaloids	f		GNPS (Global Natural Products Social Molecular Networking)		84087-01-4|3|7-Dichloroquinoline-8-carboxylic acid|Quinchlorac|Facet|8-Quinolinecarboxylic acid| 3|7-dichloro-|Quinclorac ISO|113875-40-4|DTXSID6032641|CHEBI:81974|3J06V625EE|Quinclorac tech|BAS 514 00H|EPA Pesticide Chemical Code 128974|UNII-3J06V625EE|Quinclorac 10 microg\/mL in Acetonitrile|PARMOUNT-75WG|EC 402-780-1|SCHEMBL55011|BAS-514H|CHEMBL1893653|DTXCID4012641|HSDB 8447|HY-B0871|Tox21_30…	84087-01-4|113875-40-4
CNP0481756.1	-0.51	CN(C)[C@@H]1C[C@@H](C2=NC(C3=CC=CN=C3)=NN2C)CC[C@H]1O	InChI=1S/C16H23N5O/c1-20(2)13-9-11(6-7-14(13)22)16-18-15(19-21(16)3)12-5-4-8-17-10-12/h4-5,8,10-11,13-14,22H,6-7,9H2,1-3H3/t11-,13+,14+/m0/s1	AAUJBDHSWJVNNG-IACUBPJLSA-N		(1~{R},2~{R},4~{S})-2-(dimethylamino)-4-[2-methyl-5-(3-pyridyl)-1,2,4-triazol-3-yl]cyclohexanol	45	22	301.39	301.19	C16H23N5O	1.44	67.07	3	6	1	6	1	0	2	0.93	0	0.56	3	286.02	f	f	f	N=1[N]C(=NC1c2cnccc2)C3CCCCC3	-0.61	Organooxygen compounds	Alcohols and polyols	Organic oxygen compounds	Cyclohexanols	Alkaloids	Nicotinic acid alkaloids	Pyridine alkaloids	f		Supernatural3
CNP0500670.1	-0.51	O=C1CO[C@H]2CN(CC3=CC=CN=C3)C[C@H]2N1CC1CC1	InChI=1S/C16H21N3O2/c20-16-11-21-15-10-18(7-13-2-1-5-17-6-13)9-14(15)19(16)8-12-3-4-12/h1-2,5-6,12,14-15H,3-4,7-11H2/t14-,15+/m1/s1	ZYYMIXUSKIAKGG-CABCVRRESA-N		(4~{a}~{R},7~{a}~{S})-4-(cyclopropylmethyl)-6-(3-pyridylmethyl)-4~{a},5,7,7~{a}-tetrahydropyrrolo[3,4-b][1,4]oxazin-3-one	42	21	287.36	287.163	C16H21N3O2	0.9	45.67	4	4	0	4	0	0	1	0.83	0	0.63	4	269.71	f	f	f	n1cccc(c1)CN2CC3OCCN(CC4CC4)C3C2	-1.17	Organonitrogen compounds	Amines	Organic nitrogen compounds	Aralkylamines	Alkaloids	Lysine alkaloids		f		Supernatural3		(4aR|7aS)-4-(cyclopropylmethyl)-6-(pyridin-3-ylmethyl)-4a|5|7|7a-tetrahydropyrrolo3|4-b1|4oxazin-3-one
CNP0542821.1	-0.51	CN1C(=O)[C@@H](O)[C@H]2CN(CC3=CN(C)C4=CC=CC=C34)C[C@H]21	InChI=1S/C17H21N3O2/c1-18-7-11(12-5-3-4-6-14(12)18)8-20-9-13-15(10-20)19(2)17(22)16(13)21/h3-7,13,15-16,21H,8-10H2,1-2H3/t13-,15+,16-/m0/s1	ICDNWDCJWWIIST-IMJJTQAJSA-N	CID 146120064	(3~{S},3~{a}~{S},6~{a}~{S})-3-hydroxy-1-methyl-5-[(1-methylindol-3-yl)methyl]-3~{a},4,6,6~{a}-tetrahydro-3~{H}-pyrrolo[3,4-b]pyrrol-2-one	43	22	299.37	299.163	C17H21N3O2	0.81	48.71	2	4	1	4	1	0	2	0.89	0	0.47	4	276.12	f	f	f	c1ccc2c(c1)[nH]cc2CN3CC4NCCC4C3	-0.21	Indoles and derivatives	N-alkylindoles	Organoheterocyclic compounds	N-alkylindoles	Alkaloids	Tryptophan alkaloids	Simple indole alkaloids	f		Supernatural3		CID 146120064
CNP0561287.2	-0.51	CCN1CCC2(CC1)N=C(C1=CC=CC=C1)C[C@@H](C1=CC=CC(OC)=C1O)N2	InChI=1S/C23H29N3O2/c1-3-26-14-12-23(13-15-26)24-19(17-8-5-4-6-9-17)16-20(25-23)18-10-7-11-21(28-2)22(18)27/h4-11,20,25,27H,3,12-16H2,1-2H3/t20-/m0/s1	LDWHRFGVDJIWFW-FQEVSTJZSA-N		2-[(2~{S})-9-ethyl-4-phenyl-1,5,9-triazaspiro[5.5]undec-4-en-2-yl]-6-methoxy-phenol	57	28	379.5	379.226	C23H29N3O2	3.74	57.09	4	5	2	5	2	0	2	0.85	0	0.44	4	360.53	f	f	f	N1=C(c2ccccc2)CC(NC13CCNCC3)c4ccccc4	-0.26	Azaspirodecane derivatives	Azaspirodecane derivatives	Organoheterocyclic compounds	Azaspirodecane derivatives	Alkaloids			f		Supernatural3		2-(2S)-9-ethyl-4-phenyl-1|5|9-triazaspiro5.5undec-4-en-2-yl-6-methoxyphenol
CNP0562908.0	-0.51	CC1=NN2C(=C1)N(CC1CC1)C(=O)CC21CCN(CC2CC2)CC1	InChI=1S/C19H28N4O/c1-14-10-17-22(13-16-4-5-16)18(24)11-19(23(17)20-14)6-8-21(9-7-19)12-15-2-3-15/h10,15-16H,2-9,11-13H2,1H3	XGUXYWOFSFWXDZ-UHFFFAOYSA-N		1',4-bis(cyclopropylmethyl)-2-methyl-spiro[6~{H}-pyrazolo[1,5-a]pyrimidine-7,4'-piperidine]-5-one	52	24	328.46	328.226	C19H28N4O	2.54	41.37	4	4	0	4	0	0	1	0.85	0	0.79	5	321.11	f	f	f	n1ccc2n1C3(CCN2CC4CC4)CCN(CC3)CC5CC5	-1.02	Pyrazolopyrimidines	Pyrazolopyrimidines	Organoheterocyclic compounds	Pyrazolopyrimidines	Alkaloids			f		Supernatural3		1'|4-bis(cyclopropylmethyl)-2-methylspiro6H-pyrazolo1|5-apyrimidine-7|4'-piperidine-5-one
CNP0007363.1	-0.52	CC1=CC=C2CN(CC3=CC=CO3)CC[C@@H](CO)N(C)C2=N1	InChI=1S/C17H23N3O2/c1-13-5-6-14-10-20(11-16-4-3-9-22-16)8-7-15(12-21)19(2)17(14)18-13/h3-6,9,15,21H,7-8,10-12H2,1-2H3/t15-/m0/s1	PQGJHZTZBIHTEJ-HNNXBMFYSA-N	NCGC00395683-01	[(2~{S})-5-(2-furylmethyl)-1,9-dimethyl-2,3,4,6-tetrahydropyrido[2,3-b][1,5]diazocin-2-yl]methanol	45	22	301.39	301.179	C17H23N3O2	2.19	52.74	3	5	1	5	1	0	2	0.94	0	0.47	3	NA	f	f	f	n1cccc2c1NCCCN(Cc3occc3)C2	-1.09	Pyridines and derivatives	Halopyridines	Organoheterocyclic compounds	Polyhalopyridines	Alkaloids			f		ZINC NP
CNP0010855.1	-0.52	N#CC1=CC=CC(CN2CCOC[C@H](O)C2)=C1	InChI=1S/C13H16N2O2/c14-7-11-2-1-3-12(6-11)8-15-4-5-17-10-13(16)9-15/h1-3,6,13,16H,4-5,8-10H2/t13-/m1/s1	SMZVFSXGDCQZLT-CYBMUJFWSA-N	NCGC00397799-01	3-[[(6~{R})-6-hydroxy-1,4-oxazepan-4-yl]methyl]benzonitrile	33	17	232.28	232.121	C13H16N2O2	0.75	56.49	2	4	1	4	1	0	1	0.82	0	0.46	2	NA	f	f	f	O1CCN(Cc2ccccc2)CCC1	-1.71	Benzene and substituted derivatives	Benzonitriles	Benzenoids	Benzonitriles	Alkaloids			f		ZINC NP
CNP0056009.4	-0.52	COC1=CC=C2C=C([C@@H](O)[C@@H](C)O)C=CC2=C1	InChI=1S/C14H16O3/c1-9(15)14(16)12-4-3-11-8-13(17-2)6-5-10(11)7-12/h3-9,14-16H,1-2H3/t9-,14+/m1/s1	CWZNIRHUMZESFD-OTYXRUKQSA-N		(1~{R},2~{R})-1-(6-methoxy-2-naphthyl)propane-1,2-diol	33	17	232.28	232.11	C14H16O3	2.26	49.69	3	3	2	3	2	0	2	0.85	0	0.29	2	NA	f	f	f	c1ccc2ccccc2c1	0.49	Naphthalenes	Naphthalenes	Benzenoids	Naphthalenes	Shikimates and Phenylpropanoids			f		Super Natural II|Supernatural3		(1R|2R)-1-(6-methoxynaphthalen-2-yl)propane-1|2-diol
CNP0058961.1	-0.52	O[C@@H]1[C@@H](N2C=C(C3=CC=CC=C3)C=N2)[C@@H]2OCC(O2)[C@H]1NC1CCCC1	InChI=1S/C20H25N3O3/c24-19-17(22-15-8-4-5-9-15)16-12-25-20(26-16)18(19)23-11-14(10-21-23)13-6-2-1-3-7-13/h1-3,6-7,10-11,15-20,22,24H,4-5,8-9,12H2/t16?,17-,18-,19+,20-/m1/s1	DBYCJLIIEGBOPY-MUKFEANQSA-N	(2S,3S,4R,5R)-2-(cyclopentylamino)-4-(4-phenylpyrazol-1-yl)-6,8-dioxabicyclo[3.2.1]octan-3-ol	(2~{S},3~{S},4~{R},5~{R})-2-(cyclopentylamino)-4-(4-phenylpyrazol-1-yl)-6,8-dioxabicyclo[3.2.1]octan-3-ol	51	26	355.44	355.19	C20H25N3O3	2.11	68.54	4	6	2	6	2	0	2	0.88	0	0.55	5	NA	f	f	f	n1cc(cn1C2CC(NC3CCCC3)C4OC2OC4)-c5ccccc5	-0.17	Azoles	Pyrazoles	Organoheterocyclic compounds	Phenylpyrazoles	Alkaloids	Nicotinic acid alkaloids	Pyridine alkaloids	f		ZINC NP
CNP0195880.2	-0.52	O=C(C1=CC=CC=C1)C1=CC=C2[C@@H](C(=O)O)CCN12	InChI=1S/C15H13NO3/c17-14(10-4-2-1-3-5-10)13-7-6-12-11(15(18)19)8-9-16(12)13/h1-7,11H,8-9H2,(H,18,19)/t11-/m0/s1	OZWKMVRBQXNZKK-NSHDSACASA-N	(S)-Ketorolac	(1~{S})-5-benzoyl-2,3-dihydro-1~{H}-pyrrolizine-1-carboxylic acid	32	19	255.27	255.09	C15H13NO3	2.29	59.3	3	3	1	3	1	0	2	0.86	0	0.2	3	NA	f	f	f	c1ccc(cc1)Cc2ccc3n2CCC3	-0.45	Organooxygen compounds	Carbonyl compounds	Organic oxygen compounds	Aryl-phenylketones	Alkaloids			f		Super Natural II		66635-92-5|(-)-Ketorolac|(1S)-5-benzoyl-2|3-dihydro-1H-pyrrolizine-1-carboxylic acid|Ketorolac| (S)-|1H-Pyrrolizine-1-carboxylicacid| 5-benzoyl-2|3-dihydro-| (1S)-|5H3TJ0A81K|UNII-5H3TJ0A81K|(S)-(-)-ketorolac|SCHEMBL14892|CHEBI:76228|HY-B0580A|DTXSID901317534|AKOS030240797|MS-23597|CS-0084964|G12814|EN300-18567395|Q27145822	66635-92-5
CNP0243171.4	-0.52	O=C(O)[C@@H]1CS[C@H](C2=CC=C(Cl)C=C2)N1	InChI=1S/C10H10ClNO2S/c11-7-3-1-6(2-4-7)9-12-8(5-15-9)10(13)14/h1-4,8-9,12H,5H2,(H,13,14)/t8-,9+/m0/s1	LESQASCTNMKKPZ-DTWKUNHWSA-N		(2~{R},4~{R})-2-(4-chlorophenyl)thiazolidine-4-carboxylic acid	25	15	243.72	243.012	C10H10ClNO2S	2.13	49.33	2	3	2	3	2	0	1	0.84	0	0.3	2	NA	f	f	f	S1CCNC1c2ccccc2	-0.4	Carboxylic acids and derivatives	Amino acids, peptides, and analogues	Organic acids and derivatives	Alpha amino acids	Alkaloids			f		Super Natural II
CNP0261245.1	-0.52	O=C(NC[C@@H]1CCCN2CCCC[C@H]12)C1=CC=C(NC(=O)C2=CC=CO2)C=C1	InChI=1S/C22H27N3O3/c26-21(23-15-17-5-3-13-25-12-2-1-6-19(17)25)16-8-10-18(11-9-16)24-22(27)20-7-4-14-28-20/h4,7-11,14,17,19H,1-3,5-6,12-13,15H2,(H,23,26)(H,24,27)/t17-,19+/m0/s1	CNOPAFXQIHCVLY-PKOBYXMFSA-N	STL539165	~{N}-[4-[[(1~{S},9~{a}~{R})-2,3,4,6,7,8,9,9~{a}-octahydro-1~{H}-quinolizin-1-yl]methylcarbamoyl]phenyl]furan-2-carboxamide	55	28	381.48	381.205	C22H27N3O3	3.53	74.58	5	4	2	4	2	0	2	0.83	0	0.46	4	355.18	f	f	f	o1cccc1CNc2ccc(cc2)CNCC3CCCN4CCCCC43	-1.06	Benzene and substituted derivatives	Anilides	Benzenoids	2-furanilides	Alkaloids	Lysine alkaloids	Quinolizidine alkaloids	f		InterBioScreen Ltd|Super Natural II		AKOS032443351|N-(4-{(1S|9aR)-octahydro-2H-quinolizin-1-ylmethylcarbamoyl}phenyl)furan-2-carboxamide
CNP0272206.0	-0.52	COC1=CC2=C(C=C1OC)C(C1=CC=CC=C1)=NC(C)(C)C2	InChI=1S/C19H21NO2/c1-19(2)12-14-10-16(21-3)17(22-4)11-15(14)18(20-19)13-8-6-5-7-9-13/h5-11H,12H2,1-4H3	QUMZJYWZNLLZMT-UHFFFAOYSA-N	204636-06-6	6,7-dimethoxy-3,3-dimethyl-1-phenyl-4~{H}-isoquinoline	43	22	295.38	295.157	C19H21NO2	3.88	30.82	3	3	0	3	0	0	2	0.86	0	0.32	3	NA	f	f	f	N1=C(c2ccccc2)c3ccccc3CC1	0.19	Dihydroisoquinolines	Dihydroisoquinolines	Organoheterocyclic compounds	Dihydroisoquinolines	Alkaloids			f		Super Natural II		6|7-dimethoxy-3|3-dimethyl-1-phenyl-4H-isoquinoline|AG-690\/36164013|Cambridge id 5486825|Oprea1_129254|Oprea1_488851|DTXSID30353692|AKOS000548501|CCG-104119|SR-01000402267
CNP0273423.1	-0.52	CN1CCN([C@@H](C2=CC=CC=C2)C2=CC=C(Cl)C=C2)CC1	InChI=1S/C18H21ClN2/c1-20-11-13-21(14-12-20)18(15-5-3-2-4-6-15)16-7-9-17(19)10-8-16/h2-10,18H,11-14H2,1H3/t18-/m0/s1	WFNAKBGANONZEQ-SFHVURJKSA-N	Chlorcyclizine, (S)-	1-[(~{S})-(4-chlorophenyl)-phenyl-methyl]-4-methyl-piperazine	42	21	300.83	300.139	C18H21ClN2	3.68	6.48	3	2	0	2	0	0	2	0.85	0	0.33	3	NA	f	f	f	c1ccc(cc1)C(c2ccccc2)N3CCNCC3	-1.19	Benzene and substituted derivatives	Diphenylmethanes	Benzenoids	Diphenylmethanes	Alkaloids			f		Super Natural II		(+)-Chlorcyclizine|5IY3F5T1FH|UNII-5IY3F5T1FH|118165-36-9|Piperazine| 1-((4-chlorophenyl)phenylmethyl)-4-methyl-| (S)-|NCGC00016589-01|CAS-1620-21-9|(S)-CCZ|CHEMBL1473875|SCHEMBL16769331|PD132890|1-(S)-(4-chlorophenyl)-phenyl-methyl-4-methyl-piperazine	118165-36-9|1620-21-9
CNP0362423.2	-0.52	CC1=CC(=O)OC2=CC(O[C@H](C)C(=O)O)=CC=C12	InChI=1S/C13H12O5/c1-7-5-12(14)18-11-6-9(3-4-10(7)11)17-8(2)13(15)16/h3-6,8H,1-2H3,(H,15,16)/t8-/m1/s1	UDYRIQUHULSYII-MRVPVSSYSA-N		(2~{R})-2-(4-methyl-2-oxo-chromen-7-yl)oxypropanoic acid	30	18	248.23	248.068	C13H12O5	1.95	76.74	3	4	1	4	1	0	2	0.84	0	0.23	2	NA	f	f	f	O1c2ccccc2C=CC1	-0.46	Coumarins and derivatives	Coumarins and derivatives	Phenylpropanoids and polyketides	Coumarins and derivatives	Shikimates and Phenylpropanoids	Coumarins	Simple coumarins	f		Super Natural II|ZINC NP
CNP0364043.0	-0.52	CC1=CC=C(C(=O)NC2=CC=CC=C2C(N)=O)C=C1	InChI=1S/C15H14N2O2/c1-10-6-8-11(9-7-10)15(19)17-13-5-3-2-4-12(13)14(16)18/h2-9H,1H3,(H2,16,18)(H,17,19)	PLOYCGFJCRPJIW-UHFFFAOYSA-N	2-[(4-methylbenzoyl)amino]benzamide	2-[(4-methylbenzoyl)amino]benzamide	33	19	254.29	254.106	C15H14N2O2	2.35	72.19	3	2	2	2	2	0	2	0.88	0	0.07	2	NA	f	f	f	c1ccc(cc1)NCc2ccccc2	-1.41	Benzene and substituted derivatives	Anilides	Benzenoids	Benzanilides	Alkaloids	Anthranilic acid alkaloids	Anthranillic acid derivatives	f		Super Natural II|Supernatural3		52910-88-0|2-(4-methylbenzamido)benzamide|2'-carbamoyl-p-toluanilide|N-(2-carbamoylphenyl)-4-methylbenzamide|Oprea1_498119|Oprea1_537472|CHEMBL3827595|SCHEMBL11079536|DTXSID10356106|PLOYCGFJCRPJIW-UHFFFAOYSA-N|STK161094|AKOS000604284|LS-12494|Z57372972	52910-88-0
CNP0369944.2	-0.52	O[C@]12CCCC[C@H]1[C@H](C1=CC=C(Br)C=C1)NCC2	InChI=1S/C15H20BrNO/c16-12-6-4-11(5-7-12)14-13-3-1-2-8-15(13,18)9-10-17-14/h4-7,13-14,17-18H,1-3,8-10H2/t13-,14-,15-/m0/s1	VQLPEFMVRAUFFW-KKUMJFAQSA-N		(1~{R},4~{a}~{S},8~{a}~{S})-1-(4-bromophenyl)-2,3,4,5,6,7,8,8~{a}-octahydro-1~{H}-isoquinolin-4~{a}-ol	38	18	310.24	309.073	C15H20BrNO	3.4	32.26	1	2	2	2	2	0	1	0.83	0	0.6	3	NA	f	f	f	c1ccc(cc1)C2NCCC3CCCCC23	0.8	Piperidines	Phenylpiperidines	Organoheterocyclic compounds	Phenylpiperidines	Alkaloids			f		Super Natural II
CNP0381024.0	-0.52	CCCCC1=C(C)N=C2C=CC(C(=O)O)=CC2=C1O	InChI=1S/C15H17NO3/c1-3-4-5-11-9(2)16-13-7-6-10(15(18)19)8-12(13)14(11)17/h6-8H,3-5H2,1-2H3,(H,16,17)(H,18,19)	MNSCDVZGIQTKCI-UHFFFAOYSA-N	3-butyl-4-hydroxy-2-methylquinoline-6-carboxylic acid	3-butyl-4-hydroxy-2-methyl-quinoline-6-carboxylic acid	36	19	259.31	259.121	C15H17NO3	3.29	70.42	4	3	2	3	2	0	2	0.88	0	0.33	2	241.91	f	f	f	n1cccc2ccccc12	-0.33	Quinolines and derivatives	Quinoline carboxylic acids	Organoheterocyclic compounds	Quinoline carboxylic acids	Alkaloids			f		InterBioScreen Ltd
CNP0410708.0	-0.52	C1=CC=C(CN2CC3=CC=CC=C3N3CCCC23)C=C1	InChI=1S/C18H20N2/c1-2-7-15(8-3-1)13-19-14-16-9-4-5-10-17(16)20-12-6-11-18(19)20/h1-5,7-10,18H,6,11-14H2	UHJYLWWXVLLREL-UHFFFAOYSA-N	4-Benzyl-1,2,3,3a,4,5-hexahydropyrrolo[1,2-a]quinazoline	4-benzyl-2,3,3~{a},5-tetrahydro-1~{H}-pyrrolo[1,2-a]quinazoline	40	20	264.37	264.163	C18H20N2	3.63	6.48	2	2	0	2	0	0	2	0.82	0	0.33	4	256.23	f	f	f	c1ccc(cc1)CN2Cc3ccccc3N4CCCC42	-0.51	Diazanaphthalenes	Benzodiazines	Organoheterocyclic compounds	Quinazolines	Alkaloids			f		InterBioScreen Ltd		STL546340|AKOS032452765
CNP0447825.1	-0.52	COC1=NC2=CC=CC=C2C(=O)N[C@H]1C1=CC=CC=C1	InChI=1S/C16H14N2O2/c1-20-16-14(11-7-3-2-4-8-11)18-15(19)12-9-5-6-10-13(12)17-16/h2-10,14H,1H3,(H,18,19)/t14-/m0/s1	HGOXGKJJBKQUHO-AWEZNQCLSA-N		(3~{S})-2-methoxy-3-phenyl-3,4-dihydro-1,4-benzodiazepin-5-one	34	20	266.3	266.106	C16H14N2O2	2.85	50.69	1	3	1	3	1	0	2	0.86	0	0.13	3	NA	f	f	f	N1=CC(NCc2ccccc12)c3ccccc3	-0.08	Benzodiazepines	1,4-benzodiazepines	Organoheterocyclic compounds	1,4-benzodiazepines	Alkaloids			f		Super Natural II|Supernatural3		(3S)-2-methoxy-3-phenyl-3|4-dihydro-1|4-benzodiazepin-5-one
CNP0483110.1	-0.52	O=C1CCCC[C@H]2[C@H]1[C@@H](C1=CC=CC=C1)CN2C(=O)C1=CC=CC=C1	InChI=1S/C22H23NO2/c24-20-14-8-7-13-19-21(20)18(16-9-3-1-4-10-16)15-23(19)22(25)17-11-5-2-6-12-17/h1-6,9-12,18-19,21H,7-8,13-15H2/t18-,19+,21-/m1/s1	IMEAOUHJWLFXCD-SVFBPWRDSA-N		(3~{S},3~{a}~{R},8~{a}~{S})-1-benzoyl-3-phenyl-2,3,3~{a},5,6,7,8,8~{a}-octahydrocyclohepta[b]pyrrol-4-one	48	25	333.43	333.173	C22H23NO2	4.05	37.38	2	2	0	2	0	0	2	0.83	0	0.36	4	314.14	f	f	f	c1ccc(cc1)CN2CC(c3ccccc3)C4CCCCCC24	-0.21	Pyrrolidines	Phenylpyrrolidines	Organoheterocyclic compounds	Phenylpyrrolidines				f		Supernatural3		(3S|3aR|8aS)-1-benzoyl-3-phenyl-2|3|3a|5|6|7|8|8a-octahydrocycloheptabpyrrol-4-one
CNP0495338.0	-0.52	NC1=C2CCN(C3CCCCC3)C2=[NH+]C2=CC=C(Br)C=C12	InChI=1S/C17H20BrN3/c18-11-6-7-15-14(10-11)16(19)13-8-9-21(17(13)20-15)12-4-2-1-3-5-12/h6-7,10,12H,1-5,8-9H2,(H2,19,20)/p+1	BMOFDWJMFBXXDG-UHFFFAOYSA-O	4-amino-6-bromo-1-cyclohexyl-2H,3H-pyrrolo[2,3-b]quinolin-9-ium	6-bromo-1-cyclohexyl-2,3-dihydropyrrolo[2,3-b]quinolin-9-ium-4-amine	42	21	347.28	346.091	[C17H21BrN3]+	3.69	43.4	1	2	1	2	1	0	2	0.85	1	0.47	4	NA	f	f	f	n1c2ccccc2cc3c1N(CC3)C4CCCCC4	-0.32	Quinolines and derivatives	Aminoquinolines and derivatives	Organoheterocyclic compounds	Aminoquinolines and derivatives	Alkaloids	Lysine alkaloids		f		Supernatural3		4-amino-6-bromo-1-cyclohexyl-2H|3H-pyrrolo2|3-bquinolin-9-ium
CNP0507445.1	-0.52	O=C1C[C@@H]2CCNC[C@@H]2CCOC2=CC=C(C3=CC=CN=C3)C=C2N1	InChI=1S/C20H23N3O2/c24-20-11-15-5-8-22-13-17(15)6-9-25-19-4-3-14(10-18(19)23-20)16-2-1-7-21-12-16/h1-4,7,10,12,15,17,22H,5-6,8-9,11,13H2,(H,23,24)/t15-,17-/m0/s1	VHSZADVQUBMABL-RDJZCZTQSA-N		(5~{R},10~{S})-16-(3-pyridyl)-2-oxa-7,13-diazatricyclo[12.4.0.0^{5,10}]octadeca-1(18),14,16-trien-12-one	48	25	337.42	337.179	C20H23N3O2	3.09	63.25	1	4	2	4	2	0	2	0.84	0	0.4	4	NA	f	f	f	n1cccc(c1)-c2ccc3OCCC4CNCCC4CCNc3c2	-0.41	Carboxylic acids and derivatives	Amino acids, peptides, and analogues	Organic acids and derivatives	Delta amino acids and derivatives	Alkaloids	Nicotinic acid alkaloids	Pyridine alkaloids	f		Supernatural3		(5R|10S)-16-pyridin-3-yl-2-oxa-7|13-diazatricyclo12.4.0.05|10octadeca-1(14)|15|17-trien-12-one
CNP0529007.0	-0.52	CN1CCC2=C(N=C3CCCN3C3=CC=CC=C3)C3=CC=CC=C3[N+]=C21	InChI=1S/C22H22N4/c1-25-15-13-18-21(17-10-5-6-11-19(17)23-22(18)25)24-20-12-7-14-26(20)16-8-3-2-4-9-16/h2-6,8-11H,7,12-15H2,1H3/q+1	TXQWDJOIDJFKBU-UHFFFAOYSA-N	~{N}-(1-methyl-2,3-dihydropyrrolo[2,3-b]quinolin-4-yl)-1-phenyl-pyrrolidin-2-imine	~{N}-(1-methyl-2,3-dihydropyrrolo[2,3-b]quinolin-4-yl)-1-phenyl-pyrrolidin-2-imine	48	26	342.45	342.184	[C22H22N4]+	3.81	32.94	2	3	0	3	0	0	2	0.83	1	0.27	5	NA	f	f	f	n1c2ccccc2c(N=C3N(c4ccccc4)CCC3)c5c1NCC5	-0.44	Pyrrolidines	Phenylpyrrolidines	Organoheterocyclic compounds	Phenylpyrrolidines	Alkaloids	Tryptophan alkaloids	Pyrroloindole alkaloids	f		Supernatural3
CNP0542462.0	-0.52	CCN1OC2(CCN(CC3=CC=C(C)N=C3)CC2)CC1=O	InChI=1S/C16H23N3O2/c1-3-19-15(20)10-16(21-19)6-8-18(9-7-16)12-14-5-4-13(2)17-11-14/h4-5,11H,3,6-10,12H2,1-2H3	LNOUTALUWWVGCW-UHFFFAOYSA-N		2-ethyl-8-[(6-methyl-3-pyridyl)methyl]-1-oxa-2,8-diazaspiro[4.5]decan-3-one	44	21	289.38	289.179	C16H23N3O2	1.91	45.67	3	4	0	4	0	0	1	0.85	0	0.63	3	NA	f	f	f	n1cccc(c1)CN2CCC3(ONCC3)CC2	-0.88	Azaspirodecane derivatives	Azaspirodecane derivatives	Organoheterocyclic compounds	Azaspirodecane derivatives	Alkaloids	Nicotinic acid alkaloids	Pyridine alkaloids	f		Supernatural3		2-Ethyl-8-(6-methylpyridin-3-yl)methyl-1-oxa-2|8-diazaspiro4.5decan-3-one
CNP0557642.0	-0.52	COC1=CC=C(C=CC(=O)NC2=CC=C(Cl)C(Cl)=C2)C=C1	InChI=1S/C16H13Cl2NO2/c1-21-13-6-2-11(3-7-13)4-9-16(20)19-12-5-8-14(17)15(18)10-12/h2-10H,1H3,(H,19,20)	FNILKYPBEUSXNC-UHFFFAOYSA-N		~{N}-(3,4-dichlorophenyl)-3-(4-methoxyphenyl)prop-2-enamide	34	21	322.19	321.032	C16H13Cl2NO2	4.65	38.33	4	2	1	2	1	0	2	0.83	0	0.06	2	NA	f	f	f	c1ccc(cc1)C=CCNc2ccccc2	-1.11	Cinnamic acids and derivatives	Cinnamic acids and derivatives	Phenylpropanoids and polyketides	Cinnamic acids and derivatives	Shikimates and Phenylpropanoids	Flavonoids		f		Supernatural3		N-(3|4-dichlorophenyl)-3-(4-methoxyphenyl)prop-2-enamide
CNP0560132.1	-0.52	COC1=CC=C2NC(=O)[C@@]3(CCN(C(=O)CC4=CC=C(C)C=C4)C3)C2=C1	InChI=1S/C21H22N2O3/c1-14-3-5-15(6-4-14)11-19(24)23-10-9-21(13-23)17-12-16(26-2)7-8-18(17)22-20(21)25/h3-8,12H,9-11,13H2,1-2H3,(H,22,25)/t21-/m1/s1	OKJSRALEWHOPBB-OAQYLSRUSA-N		(3~{S})-5-methoxy-1'-[2-(p-tolyl)acetyl]spiro[indoline-3,3'-pyrrolidine]-2-one	48	26	350.42	350.163	C21H22N2O3	2.67	58.64	3	3	1	3	1	0	2	0.93	0	0.33	4	322.2	f	f	f	c1ccc(cc1)CCN2CCC3(c4ccccc4NC3)C2	-0.53	Benzene and substituted derivatives	Phenylacetamides	Benzenoids	Phenylacetamides	Alkaloids	Tryptophan alkaloids	Simple oxindole alkaloids	f		Supernatural3		(3S)-5-methoxy-1'-2-(4-methylphenyl)acetylspiro1H-indole-3|3'-pyrrolidine-2-one
CNP0004839.1	-0.53	CC(=O)N[C@H]1C[C@@H](CC2=NOC(CC(C)C)=C2)C1(C)C	InChI=1S/C16H26N2O2/c1-10(2)6-14-9-13(18-20-14)7-12-8-15(16(12,4)5)17-11(3)19/h9-10,12,15H,6-8H2,1-5H3,(H,17,19)/t12-,15+/m1/s1	KOPALVVKKRIOFH-DOMZBBRYSA-N	NCGC00394217-01	~{N}-[(1~{S},3~{S})-3-[(5-isobutylisoxazol-3-yl)methyl]-2,2-dimethyl-cyclobutyl]acetamide	46	20	278.4	278.199	C16H26N2O2	2.97	55.13	5	3	1	3	1	0	1	0.9	0	0.75	2	NA	f	f	f	n1occc1CC2CCC2	-0.39	Azoles	Isoxazoles	Organoheterocyclic compounds	Isoxazoles				f		ZINC NP
CNP0128257.1	-0.53	COC[C@H]1CCCN1CC1=NC(C2(O)CCN(C3CCC3)CC2)=CS1	InChI=1S/C19H31N3O2S/c1-24-13-16-6-3-9-22(16)12-18-20-17(14-25-18)19(23)7-10-21(11-8-19)15-4-2-5-15/h14-16,23H,2-13H2,1H3/t16-/m1/s1	NEQDBGPATNENMZ-MRXNPFEDSA-N	NCGC00397268-01	1-cyclobutyl-4-[2-[[(2~{R})-2-(methoxymethyl)pyrrolidin-1-yl]methyl]thiazol-4-yl]piperidin-4-ol	56	25	365.54	365.214	C19H31N3O2S	2.59	48.83	6	6	1	6	1	0	1	0.84	0	0.84	4	NA	f	f	f	n1c(scc1C2CCN(CC2)C3CCC3)CN4CCCC4	-0.79	Azoles	Thiazoles	Organoheterocyclic compounds	2,4-disubstituted thiazoles	Alkaloids	Lysine alkaloids	Quinolizidine alkaloids	f		ZINC NP
CNP0186005.2	-0.53	O=C(O)C[C@@H]1[C@H]2C=C[C@@H]3[C@@H]4[C@H]2[C@H]1C[C@H]4C=C[C@H]3C1=CC=CC=C1	InChI=1S/C21H22O2/c22-19(23)11-17-16-9-8-15-14(12-4-2-1-3-5-12)7-6-13-10-18(17)21(16)20(13)15/h1-9,13-18,20-21H,10-11H2,(H,22,23)/t13-,14+,15+,16-,17-,18+,20-,21-/m1/s1	NCJMIMSYHAESBZ-ISPFPGQYSA-N	Endiandric acid A	2-[(1~{S},2~{S},3~{R},6~{R},7~{R},10~{S},11~{S},12~{S})-7-phenyl-2-tetracyclo[8.2.1.0^{3,12}.0^{6,11}]trideca-4,8-dienyl]acetic acid	45	23	306.41	306.162	C21H22O2	4.12	37.3	3	1	1	1	1	0	1	0.85	0	0.48	5	NA	f	f	f	c1ccc(cc1)C2C=CC3CC4CC5C=CC2C3C54	1.66	Benzene and substituted derivatives	Benzene and substituted derivatives	Benzenoids	Benzene and substituted derivatives				f		Super Natural II		Endiandric acid A MI|Endiandric acid A| (+\/-)-|UNII-84CSS3T9ZC|84CSS3T9ZC|74591-03-0|1H-Cyclobut(bc)acenaphthylene-1-acetic acid| 1a|2|2a|5|5a|7a|7b|7c-octahydro-5-phenyl-| (1R|1aR|2aR|5S|5aS|7aS|7bR|7cr)-rel-|Rel-(1R|1aR|2aR|5S|5aS|7aS|7bR|7cr)-1a|2|2a|5|5a|7a|7b|7c-octahydro-5-phenyl-1H-cyclobut(bc)acenaphthylene-1-acetic acid|SCHEMBL5881331|Q27269519	74591-03-0
CNP0300229.4	-0.53	COC1=CC2=C(N=C3N(C2=O)[C@@H](C)C(=O)N[C@@]3(O)C(C)C)OC=C1	InChI=1S/C16H19N3O5/c1-8(2)16(22)15-17-13-11(7-10(23-4)5-6-24-13)14(21)19(15)9(3)12(20)18-16/h5-9,22H,1-4H3,(H,18,20)/t9-,16+/m0/s1	OSDYZSDCSJYUFO-XXFAHNHDSA-N		(4~{R},7~{S})-4-hydroxy-4-isopropyl-12-methoxy-7-methyl-15-oxa-2,5,8-triazatricyclo[8.5.0.0^{3,8}]pentadeca-1(10),2,11,13-tetraene-6,9-dione	43	24	333.34	333.132	C16H19N3O5	0.63	102.68	2	7	2	7	2	0	1	0.82	0	0.44	3	NA	f	f	f	N=1C=2OC=CC=CC2CN3C1CNCC3	1.05	Diazines	Pyrimidines and pyrimidine derivatives	Organoheterocyclic compounds	Pyrimidones	Alkaloids	Peptide alkaloids	Other indole diketopiperazine alkaloids	f		ZINC NP
CNP0302017.1	-0.53	COC1=C2C[C@H](C(C)(C)O)OC2=CC2=C1C(=O)C=C(C(=O)O)O2	InChI=1S/C16H16O7/c1-16(2,20)12-4-7-9(23-12)6-10-13(14(7)21-3)8(17)5-11(22-10)15(18)19/h5-6,12,20H,4H2,1-3H3,(H,18,19)/t12-/m1/s1	YJHFCJWBLAJYRN-GFCCVEGCSA-N		(2~{R})-2-(1-hydroxy-1-methyl-ethyl)-4-methoxy-5-oxo-2,3-dihydrofuro[3,2-g]chromene-7-carboxylic acid	39	23	320.3	320.09	C16H16O7	1.57	106.2	3	6	2	6	2	0	2	0.88	0	0.38	3	270.33	f	f	f	O1C=CCc2cc3c(OCC3)cc12	2.21	Benzopyrans	1-benzopyrans	Organoheterocyclic compounds	Furanochromones	Polyketides	Chromanes	Chromones	f	Saposhnikovia divaricata	CMAUP (cCollective molecular activities of useful plants)|NPASS
CNP0362906.0	-0.53	COC1=C(OC)C(=O)C2=C(OC)C=C(OC)C=C2C1=O	InChI=1S/C14H14O6/c1-17-7-5-8-10(9(6-7)18-2)12(16)14(20-4)13(19-3)11(8)15/h5-6H,1-4H3	YESOUTLOTNXAKA-UHFFFAOYSA-N	2,3,5,7-tetramethoxynaphthoquinone	2,3,5,7-tetramethoxynaphthalene-1,4-dione	34	20	278.26	278.079	C14H14O6	1.59	71.06	4	6	0	6	0	0	1	0.83	0	0.29	2	238.95	f	f	f	c1ccc2c(c1)CC=CC2	1.19	Naphthalenes	Naphthoquinones	Benzenoids	Naphthoquinones	Polyketides	Naphthalenes	Naphthoquinones	f		Marine Natural Products|Super Natural II|UNPD (Universal Natural Products Database)		2|3|5|7-tetramethoxy-naphthalene-1|4-dione
CNP0422918.1	-0.53	COC1=CC(O)=C([C@@H]2COC3=CC(O)=CC=C3C2)C=C1OC	InChI=1S/C17H18O5/c1-20-16-7-13(14(19)8-17(16)21-2)11-5-10-3-4-12(18)6-15(10)22-9-11/h3-4,6-8,11,18-19H,5,9H2,1-2H3/t11-/m0/s1	URROMFHEVDBJIW-NSHDSACASA-N	(3R)-5'-Methoxyvestitol	(3~{R})-3-(2-hydroxy-4,5-dimethoxy-phenyl)chroman-7-ol	40	22	302.33	302.115	C17H18O5	2.83	68.15	3	5	2	5	2	0	2	0.91	0	0.29	3	269.44	f	f	f	O1c2ccccc2CC(c3ccccc3)C1	1.33	Isoflavonoids	O-methylated isoflavonoids	Phenylpropanoids and polyketides	3'-O-methylated isoflavonoids	Shikimates and Phenylpropanoids	Isoflavonoids	Isoflavanones	f	Dalbergia odorifera|Dalbergia parviflora|Lignum dalbergiae odoriferae rosewood	CMAUP (cCollective molecular activities of useful plants)|NPASS|Super Natural II|TCMDB@Taiwan (Traditional Chinese Medicine database)|ZINC NP	10.1021/np900676y	CHEMBL1087025
CNP0469920.1	-0.53	CO[C@@H]1CO[C@H]2[C@@H]1OC[C@@H]2NCC1=CC=CC(C#N)=C1	InChI=1S/C15H18N2O3/c1-18-13-9-20-14-12(8-19-15(13)14)17-7-11-4-2-3-10(5-11)6-16/h2-5,12-15,17H,7-9H2,1H3/t12-,13+,14+,15+/m0/s1	UTEBLCXHQUUOBI-GBJTYRQASA-N		3-[[[(3~{S},3~{a}~{R},6~{R},6~{a}~{S})-6-methoxy-2,3,3~{a},5,6,6~{a}-hexahydrofuro[3,2-b]furan-3-yl]amino]methyl]benzonitrile	38	20	274.32	274.132	C15H18N2O3	0.83	63.51	4	5	1	5	1	0	1	0.88	0	0.53	3	NA	f	f	f	O1CCC2OCC(NCc3ccccc3)C12	-0.72	Furofurans	Furofurans	Organoheterocyclic compounds	Furofurans				f		Super Natural II|Supernatural3		3-({(3S|3aR|6R|6aS)-6-methoxy-hexahydrofuro3|2-bfuran-3-ylamino}methyl)benzonitrile
CNP0480352.1	-0.53	CN1C=C(CN2CCN3C(=O)N(C4=CC=CC=N4)C[C@H]3C2)C=N1	InChI=1S/C16H20N6O/c1-19-9-13(8-18-19)10-20-6-7-21-14(11-20)12-22(16(21)23)15-4-2-3-5-17-15/h2-5,8-9,14H,6-7,10-12H2,1H3/t14-/m1/s1	JQDBNFSDVBNYQY-CQSZACIVSA-N	NCGC00393207-01	(8~{a}~{R})-7-[(1-methylpyrazol-4-yl)methyl]-2-(2-pyridyl)-5,6,8,8~{a}-tetrahydro-1~{H}-imidazo[1,5-a]pyrazin-3-one	43	23	312.38	312.17	C16H20N6O	0.94	57.5	3	5	0	5	0	0	2	0.85	0	0.44	4	NA	f	f	f	[N]1N=CC(=C1)CN2CCN3CN(c4ncccc4)CC3C2	-2.31	Imidazopyrazines	Imidazopyrazines	Organoheterocyclic compounds	Imidazopyrazines	Alkaloids			f		Supernatural3		(8aR)-7-(1-methylpyrazol-4-yl)methyl-2-pyridin-2-yl-5|6|8|8a-tetrahydro-1H-imidazo1|5-apyrazin-3-one
CNP0496540.0	-0.53	COC1=CC=C(OC)C2=C(C)C=C(O)N=C12	InChI=1S/C12H13NO3/c1-7-6-10(14)13-12-9(16-3)5-4-8(15-2)11(7)12/h4-6H,1-3H3,(H,13,14)	BUHDAIGNGIXQJO-UHFFFAOYSA-N	NPD8152	5,8-dimethoxy-4-methyl-quinolin-2-ol	29	16	219.24	219.09	C12H13NO3	2.27	51.58	2	4	1	4	1	0	2	0.84	0	0.25	2	NA	f	f	f	n1cccc2ccccc12	-0.3	Quinolines and derivatives	Quinolones and derivatives	Organoheterocyclic compounds	Quinolones and derivatives	Alkaloids	Anthranilic acid alkaloids	Quinoline alkaloids	f		NPEdia		NPD8152
CNP0517434.1	-0.53	COC1=CC=C(NC(=O)N2C[C@@H]3[C@H](O)C(=O)N(C)[C@@H]3C2)C=C1	InChI=1S/C15H19N3O4/c1-17-12-8-18(7-11(12)13(19)14(17)20)15(21)16-9-3-5-10(22-2)6-4-9/h3-6,11-13,19H,7-8H2,1-2H3,(H,16,21)/t11-,12+,13-/m0/s1	YEYOZZZAGMHNFS-XQQFMLRXSA-N		(3~{S},3~{a}~{S},6~{a}~{S})-3-hydroxy-~{N}-(4-methoxyphenyl)-1-methyl-2-oxo-3~{a},4,6,6~{a}-tetrahydro-3~{H}-pyrrolo[3,4-b]pyrrole-5-carboxamide	41	22	305.33	305.138	C15H19N3O4	0.36	82.11	2	4	2	4	2	0	1	0.83	0	0.47	3	NA	f	f	f	c1ccc(cc1)NCN2CC3NCCC3C2	-0.44	Benzene and substituted derivatives	N-phenylureas	Benzenoids	N-phenylureas	Alkaloids	Ornithine alkaloids	Pyrrolidine alkaloids	f		Supernatural3		(3S|3aS|6aS)-3-hydroxy-N-(4-methoxyphenyl)-1-methyl-2-oxo-3a|4|6|6a-tetrahydro-3H-pyrrolo3|4-bpyrrole-5-carboxamide
CNP0524357.2	-0.53	CNC(=O)[C@@H]1CN(C(=O)NC2=CC(Cl)=CC=C2C)CC12CCCC2	InChI=1S/C18H24ClN3O2/c1-12-5-6-13(19)9-15(12)21-17(24)22-10-14(16(23)20-2)18(11-22)7-3-4-8-18/h5-6,9,14H,3-4,7-8,10-11H2,1-2H3,(H,20,23)(H,21,24)/t14-/m0/s1	SKGSOMYQTMSQDU-AWEZNQCLSA-N		(4~{S})-~{N}2-(5-chloro-2-methyl-phenyl)-~{N}4-methyl-2-azaspiro[4.4]nonane-2,4-dicarboxamide	48	24	349.86	349.156	C18H24ClN3O2	3.42	61.44	2	2	2	2	2	0	1	0.86	0	0.56	3	317.33	f	f	f	c1ccc(cc1)NCN2CCC3(C2)CCCC3	-1.09	Benzene and substituted derivatives	N-phenylureas	Benzenoids	N-phenylureas	Alkaloids			f		Supernatural3		(4S)-2-N-(5-chloro-2-methylphenyl)-4-N-methyl-2-azaspiro4.4nonane-2|4-dicarboxamide
CNP0565341.1	-0.53	C[C@H]1C[C@H]2NC(=O)C[C@H]2[C@@H]1CNS(=O)(=O)C1=CC=CC=C1	InChI=1S/C15H20N2O3S/c1-10-7-14-12(8-15(18)17-14)13(10)9-16-21(19,20)11-5-3-2-4-6-11/h2-6,10,12-14,16H,7-9H2,1H3,(H,17,18)/t10-,12-,13+,14+/m0/s1	XAXFWYOIPFUFQZ-SCUASFONSA-N		~{N}-[[(3~{a}~{S},4~{R},5~{S},6~{a}~{R})-5-methyl-2-oxo-3,3~{a},4,5,6,6~{a}-hexahydro-1~{H}-cyclopenta[b]pyrrol-4-yl]methyl]benzenesulfonamide	41	21	308.4	308.119	C15H20N2O3S	1.13	75.27	4	3	2	3	2	0	1	0.88	0	0.53	3	NA	f	f	f	S(NCC1CCC2NCCC21)c3ccccc3	-0.21	Carboxylic acids and derivatives	Amino acids, peptides, and analogues	Organic acids and derivatives	Delta amino acids and derivatives	Alkaloids	Lysine alkaloids		f		Supernatural3		N-(3aS|4R|5S|6aR)-5-methyl-2-oxo-3|3a|4|5|6|6a-hexahydro-1H-cyclopentabpyrrol-4-ylmethylbenzenesulfonamide
CNP0567608.0	-0.53	CN1C(=N)N=C(NC2=NC(CC3=CC=C4OCOC4=C3)=CN2C)C1=O	InChI=1S/C16H16N6O3/c1-21-7-10(5-9-3-4-11-12(6-9)25-8-24-11)18-16(21)20-13-14(23)22(2)15(17)19-13/h3-4,6-7H,5,8H2,1-2H3,(H2,17,18,19,20)	GQZYLXOSDIRFRS-UHFFFAOYSA-N	clathridimine	5-[[4-(1,3-benzodioxol-5-ylmethyl)-1-methyl-imidazol-2-yl]amino]-2-imino-3-methyl-imidazol-4-one	41	25	340.34	340.128	C16H16N6O3	0.96	104.83	3	7	2	7	2	0	2	0.87	0	0.25	4	NA	f	f	f	[N]1C=C(N=C1NC2=NCNC2)Cc3ccc4OCOc4c3	0.47	Carboxylic acids and derivatives	Amino acids, peptides, and analogues	Organic acids and derivatives	Alpha amino acids	Alkaloids	Histidine alkaloids	Imidazole alkaloids	f	Clathrina clathrus	CMNPD|Super Natural II|UNPD (Universal Natural Products Database)	10.1039/c2np00090c	clathridimine
CNP0569186.1	-0.53	CC1=NC2=C(C)C=CC=C2C(O)=C1CN1CCCC[C@@H]1C	InChI=1S/C18H24N2O/c1-12-7-6-9-15-17(12)19-14(3)16(18(15)21)11-20-10-5-4-8-13(20)2/h6-7,9,13H,4-5,8,10-11H2,1-3H3,(H,19,21)/t13-/m0/s1	BKKMOZKDUDRLCS-ZDUSSCGKSA-N	2,8-dimethyl-3-[[(2S)-2-methylpiperidin-1-yl]methyl]quinolin-4-ol	2,8-dimethyl-3-[[(2~{S})-2-methyl-1-piperidyl]methyl]quinolin-4-ol	45	21	284.4	284.189	C18H24N2O	3.93	36.36	2	3	1	3	1	0	2	0.91	0	0.5	3	NA	f	f	f	n1cc(cc2ccccc12)CN3CCCCC3	-1.11	Quinolines and derivatives	Quinolines and derivatives	Organoheterocyclic compounds	Quinolines and derivatives	Alkaloids	Lysine alkaloids	Piperidine alkaloids	f		ZINC NP
CNP0009416.1	-0.54	O=C(OC[C@@H]1CCCN2CCCC[C@H]12)C1=CC=CC=C1O	InChI=1S/C17H23NO3/c19-16-9-2-1-7-14(16)17(20)21-12-13-6-5-11-18-10-4-3-8-15(13)18/h1-2,7,9,13,15,19H,3-6,8,10-12H2/t13-,15+/m0/s1	FPBZOZUALKCMGP-DZGCQCFKSA-N		[(1~{R},9~{a}~{R})-2,3,4,6,7,8,9,9~{a}-octahydro-1~{H}-quinolizin-1-yl]methyl 2-hydroxybenzoate	44	21	289.38	289.168	C17H23NO3	2.81	49.77	3	4	1	4	1	0	1	0.87	0	0.59	3	NA	f	f	f	O(Cc1ccccc1)CC2CCCN3CCCCC32	0.24	Lupin alkaloids	Lupinine-type alkaloids	Alkaloids and derivatives	Lupinine-type alkaloids	Alkaloids	Lysine alkaloids	Quinolizidine alkaloids	f		ZINC NP
CNP0010227.0	-0.54	CN(C)C1=CC=C(C(=O)N2CCC3=CC=CC=C3C2)C=C1	InChI=1S/C18H20N2O/c1-19(2)17-9-7-15(8-10-17)18(21)20-12-11-14-5-3-4-6-16(14)13-20/h3-10H,11-13H2,1-2H3	MFQNJRSFCUSTDJ-UHFFFAOYSA-N	Oprea1_009604	3,4-dihydro-1~{H}-isoquinolin-2-yl-[4-(dimethylamino)phenyl]methanone	41	21	280.37	280.158	C18H20N2O	2.95	23.55	2	2	0	2	0	0	2	0.84	0	0.28	3	NA	f	f	f	c1ccc(cc1)CN2Cc3ccccc3CC2	-1.49	Isoquinolines and derivatives	Benzylisoquinolines	Organoheterocyclic compounds	Benzylisoquinolines	Alkaloids			f		ZINC NP		Oprea1_452821|STL259792|AKOS003357716|SR-01000425802|Z27717255|3|4-dihydroisoquinolin-2(1H)-yl4-(dimethylamino)phenylmethanone|N|N-DIMETHYL-4-(1|2|3|4-TETRAHYDROISOQUINOLINE-2-CARBONYL)ANILINE
CNP0015933.1	-0.54	COC1=CC=C2N=C([C@H]3CCN(C4CCN(C(C)=O)CC4)C3)NC2=C1	InChI=1S/C19H26N4O2/c1-13(24)22-9-6-15(7-10-22)23-8-5-14(12-23)19-20-17-4-3-16(25-2)11-18(17)21-19/h3-4,11,14-15H,5-10,12H2,1-2H3,(H,20,21)/t14-/m0/s1	PJZDXWMPQPXDLG-AWEZNQCLSA-N	NCGC00421188-01	1-[4-[(3~{S})-3-(6-methoxy-1~{H}-benzimidazol-2-yl)pyrrolidin-1-yl]-1-piperidyl]ethanone	51	25	342.44	342.206	C19H26N4O2	2.37	61.46	3	4	1	4	1	0	2	0.93	0	0.58	4	NA	f	f	f	N=1c2ccccc2[N]C1C3CN(CC3)C4CCNCC4	-1.32	Benzimidazoles	Benzimidazoles	Organoheterocyclic compounds	Benzimidazoles	Alkaloids	Lysine alkaloids	Quinolizidine alkaloids	f		ZINC NP
CNP0072821.0	-0.54	CC1=C(C)C(O)=C(C2=NC3=CC=CC=C3C2(C)O)C(=O)O1	InChI=1S/C16H15NO4/c1-8-9(2)21-15(19)12(13(8)18)14-16(3,20)10-6-4-5-7-11(10)17-14/h4-7,18,20H,1-3H3	WIPWOOYRIHPWJH-UHFFFAOYSA-N	Colletopyrandione	4-hydroxy-3-(3-hydroxy-3-methyl-indol-2-yl)-5,6-dimethyl-pyran-2-one	36	21	285.3	285.1	C16H15NO4	2.3	83.03	1	5	2	5	2	0	2	0.84	0	0.25	3	NA	f	f	f	N=1c2ccccc2CC1C3=CC=COC3	1.15	Indoles and derivatives	Indoles	Organoheterocyclic compounds	3-alkylindoles	Shikimates and Phenylpropanoids	Coumarins		f	Colletotrichum higginsianum	NPAtlas	10.1016/j.tet.2017.10.018	Colletopyrandione
CNP0151105.1	-0.54	COC1=CC=C([C@H]2CC(C3=CC(Br)=CC=C3O)=NN2)C(OC)=C1	InChI=1S/C17H17BrN2O3/c1-22-11-4-5-12(17(8-11)23-2)14-9-15(20-19-14)13-7-10(18)3-6-16(13)21/h3-8,14,19,21H,9H2,1-2H3/t14-/m1/s1	OECQBOVEWWUFTE-CQSZACIVSA-N		4-bromo-2-[(5~{R})-5-(2,4-dimethoxyphenyl)-4,5-dihydro-1~{H}-pyrazol-3-yl]phenol	40	23	377.24	376.042	C17H17BrN2O3	3.61	63.08	4	5	2	5	2	0	2	0.85	0	0.24	3	290.52	f	f	f	N=1NC(c2ccccc2)CC1c3ccccc3	-0.22	Benzene and substituted derivatives	Methoxybenzenes	Benzenoids	Dimethoxybenzenes	Alkaloids			f		Super Natural II|Supernatural3		4-bromo-2-(5R)-5-(2|4-dimethoxyphenyl)-4|5-dihydro-1H-pyrazol-3-ylphenol
CNP0202115.3	-0.54	CN1[C@@H](C2CSC(C3=CC=CC=C3O)=N2)SC[C@]1(C)C(=O)O	InChI=1S/C15H18N2O3S2/c1-15(14(19)20)8-22-13(17(15)2)10-7-21-12(16-10)9-5-3-4-6-11(9)18/h3-6,10,13,18H,7-8H2,1-2H3,(H,19,20)/t10?,13-,15-/m1/s1	IYXVCNSDGXPAND-SKNXHYNKSA-N		(2~{R},4~{S})-2-[2-(2-hydroxyphenyl)-4,5-dihydrothiazol-4-yl]-3,4-dimethyl-thiazolidine-4-carboxylic acid	40	22	338.45	338.076	C15H18N2O3S2	2.1	73.13	3	6	2	6	2	0	1	0.88	0	0.47	3	NA	f	f	f	N1=C(SCC1C2SCCN2)c3ccccc3	0.87	Carboxylic acids and derivatives	Amino acids, peptides, and analogues	Organic acids and derivatives	Alpha amino acids	Alkaloids	Serine alkaloids	Thiazole alkaloids	f		NPEdia		Thiazostatin A
CNP0302015.1	-0.54	CS(=O)(=O)NC[C@H]1COCC2=NC3=CC(S(C)(=O)=O)=CC=C3N21	InChI=1S/C13H17N3O5S2/c1-22(17,18)10-3-4-12-11(5-10)15-13-8-21-7-9(16(12)13)6-14-23(2,19)20/h3-5,9,14H,6-8H2,1-2H3/t9-/m0/s1	LUKPBXCFRBPXFX-VIFPVBQESA-N		~{N}-[[(4~{S})-8-methylsulfonyl-3,4-dihydro-1~{H}-[1,4]oxazino[4,3-a]benzimidazol-4-yl]methyl]methanesulfonamide	40	23	359.43	359.061	C13H17N3O5S2	0.06	107.36	4	7	1	7	1	0	2	0.83	0	0.46	3	NA	f	f	f	n1c2ccccc2n3c1COCC3	-1.6	Benzimidazoles	Benzimidazoles	Organoheterocyclic compounds	Benzimidazoles	Alkaloids			f		ZINC NP
CNP0310420.0	-0.54	C=CCC1=C(O)C(=O)C2=C(C=C(C)C3=C(C)C(C)=CC=C23)C1=O	InChI=1S/C20H18O3/c1-5-6-14-18(21)15-9-11(3)16-12(4)10(2)7-8-13(16)17(15)20(23)19(14)22/h5,7-9,22H,1,6H2,2-4H3	CNLAZDIEZZHARW-UHFFFAOYSA-N	3-hydroxy-7,8,9-trimethyl-2-prop-2-enylphenanthrene-1,4-dione	2-allyl-3-hydroxy-7,8,9-trimethyl-phenanthrene-1,4-dione	41	23	306.36	306.126	C20H18O3	4.53	54.37	2	3	1	3	1	0	2	0.83	0	0.2	3	NA	f	f	f	c1ccc2c(c1)ccc3c2CC=CC3	1.24	Prenol lipids	Diterpenoids	Lipids and lipid-like molecules	Diterpenoids	Polyketides	Naphthalenes	Naphthoquinones	f		Super Natural II|UNPD (Universal Natural Products Database)
CNP0346595.1	-0.54	CC1=CC=CC(O[C@H]2COCCN(C(=O)C3CC3)C2)=N1	InChI=1S/C15H20N2O3/c1-11-3-2-4-14(16-11)20-13-9-17(7-8-19-10-13)15(18)12-5-6-12/h2-4,12-13H,5-10H2,1H3/t13-/m1/s1	UYUDZKIOPRSYHW-CYBMUJFWSA-N		cyclopropyl-[(6~{R})-6-[(6-methyl-2-pyridyl)oxy]-1,4-oxazepan-4-yl]methanone	40	20	276.34	276.147	C15H20N2O3	1.41	51.66	3	4	0	4	0	0	1	0.84	0	0.6	3	NA	f	f	f	n1ccccc1OC2COCCN(C2)CC3CC3	-1.6	Pyridines and derivatives	Halopyridines	Organoheterocyclic compounds	Polyhalopyridines	Alkaloids	Lysine alkaloids		f		ZINC NP
CNP0359933.1	-0.54	O=C(O[C@H]1CCN2CCCC[C@@H]2[C@H]1CO)C1=CC=CN1	InChI=1S/C15H22N2O3/c18-10-11-13-5-1-2-8-17(13)9-6-14(11)20-15(19)12-4-3-7-16-12/h3-4,7,11,13-14,16,18H,1-2,5-6,8-10H2/t11-,13-,14+/m1/s1	RVWTUSYTKKQYFP-BNOWGMLFSA-N		[(1~{S},2~{S},9~{a}~{R})-1-(hydroxymethyl)-2,3,4,6,7,8,9,9~{a}-octahydro-1~{H}-quinolizin-2-yl] 1~{H}-pyrrole-2-carboxylate	42	20	278.35	278.163	C15H22N2O3	1.41	65.56	3	4	2	4	2	0	1	0.82	0	0.67	3	260.7	f	f	f	O(Cc1ccc[nH]1)C2CCN3CCCCC3C2	0.74	Lupin alkaloids	Lupinine-type alkaloids	Alkaloids and derivatives	Lupinine-type alkaloids	Alkaloids	Lysine alkaloids	Quinolizidine alkaloids	f	Virgilia divaricata|Virgilia oroboides subsp. ferruginea|Virgilia oroboides subsp. oroboides	KNApSaCK|NPEdia		4beta-O-(2'-Pyrrolylcarbonyl)epilupinine
CNP0369241.2	-0.54	O[C@@H]1C[C@H]2CN(CC3=CC=CN=C3)CC3(CN(C4CCOCC4)C3)N2C1	InChI=1S/C20H30N4O2/c25-19-8-18-11-22(10-16-2-1-5-21-9-16)13-20(24(18)12-19)14-23(15-20)17-3-6-26-7-4-17/h1-2,5,9,17-19,25H,3-4,6-8,10-15H2/t18-,19+/m0/s1	UAHJNZLUOTXNJN-RBUKOAKNSA-N		(7~{R},8~{a}~{S})-2-(3-pyridylmethyl)-1'-tetrahydropyran-4-yl-spiro[1,3,6,7,8,8~{a}-hexahydropyrrolo[1,2-a]pyrazine-4,3'-azetidine]-7-ol	56	26	358.49	358.237	C20H30N4O2	0.57	52.07	3	6	1	6	1	0	1	0.85	0	0.75	5	NA	f	f	f	n1cccc(c1)CN2CC3N(CCC3)C4(C2)CN(C4)C5CCOCC5	-0.57	Pyridines and derivatives	Hydroxypyridines	Organoheterocyclic compounds	Hydroxypyridines	Alkaloids	Lysine alkaloids	Quinolizidine alkaloids	f		ZINC NP
CNP0369522.4	-0.54	CC(C)[C@H]1OC2=C(C=CC3=C2[C@H](O)O[C@@H](C)C3)C1=O	InChI=1S/C15H18O4/c1-7(2)13-12(16)10-5-4-9-6-8(3)18-15(17)11(9)14(10)19-13/h4-5,7-8,13,15,17H,6H2,1-3H3/t8-,13+,15+/m0/s1	AVYZYONEAKDESK-RPAKXZQJSA-N		(2~{R},7~{S},9~{R})-9-hydroxy-2-isopropyl-7-methyl-7,9-dihydro-6~{H}-furo[3,2-h]isochromen-3-one	37	19	262.3	262.121	C15H18O4	2.24	55.76	1	4	1	4	1	0	1	0.84	0	0.53	3	NA	f	f	f	O1c2c(ccc3c2COCC3)CC1	2.31	Benzofurans	Benzofuranones	Organoheterocyclic compounds	Benzofuranones	Polyketides	Aromatic polyketides	Simple aromatic polyketides	f		Super Natural II
CNP0400868.0	-0.54	COC1=CC(C2CC(=O)OC3=C2C(=O)NC(C)=C3)=CC2=C1OCO2	InChI=1S/C17H15NO6/c1-8-3-11-15(17(20)18-8)10(6-14(19)24-11)9-4-12(21-2)16-13(5-9)22-7-23-16/h3-5,10H,6-7H2,1-2H3,(H,18,20)	CBIJSRALKPIMDJ-UHFFFAOYSA-N	STL539873	4-(7-methoxy-1,3-benzodioxol-5-yl)-7-methyl-4,6-dihydro-3~{H}-pyrano[3,2-c]pyridine-2,5-dione	39	24	329.31	329.09	C17H15NO6	1.86	86.85	2	6	1	6	1	0	2	0.85	0	0.29	4	274.83	f	f	f	O1c2ccc(cc2OC1)C3C4=C(OCC3)C=CNC4	0.47	Pyranopyridines	Pyranopyridines	Organoheterocyclic compounds	Pyranopyridines	Shikimates and Phenylpropanoids	Coumarins	Neoflavonoids	f		InterBioScreen Ltd		AKOS032443288|AKOS037498340|4-(7-methoxybenzod1|3dioxol-5-yl)-7-methyl-3|4-dihydro-2H-pyrano3|2-cpyridine-2|5(6H)-dione|5-hydroxy-4-(7-methoxy-1|3-benzodioxol-5-yl)-7-methyl-3|4-dihydro-2H-pyrano3|2-cpyridin-2-one
CNP0401951.0	-0.54	CC1(C)OC(=O)CC1C(=O)NC1=CC=C2C=CNC2=C1	InChI=1S/C15H16N2O3/c1-15(2)11(8-13(18)20-15)14(19)17-10-4-3-9-5-6-16-12(9)7-10/h3-7,11,16H,8H2,1-2H3,(H,17,19)	FXUICKLNPZUTMQ-UHFFFAOYSA-N	1574252-98-4	~{N}-(1~{H}-indol-6-yl)-2,2-dimethyl-5-oxo-tetrahydrofuran-3-carboxamide	36	20	272.3	272.116	C15H16N2O3	2.45	71.19	2	3	2	3	2	0	2	0.82	0	0.33	3	243.42	f	f	f	O1CCC(C1)CNc2ccc3cc[nH]c3c2	-0.12	Indoles and derivatives	Indoles	Organoheterocyclic compounds	Indoles	Alkaloids	Tryptophan alkaloids	Simple indole alkaloids	f		InterBioScreen Ltd		N-(1H-indol-6-yl)-2|2-dimethyl-5-oxotetrahydro-3-furancarboxamide|EiM08-31759|STL474086|AKOS027471272|N-(1H-INDOL-6-YL)-2|2-DIMETHYL-5-OXOOXOLANE-3-CARBOXAMIDE
CNP0404416.0	-0.54	CC1(C)CCC2=CC(CC(=O)NCC(=O)O)=CC=C2O1	InChI=1S/C15H19NO4/c1-15(2)6-5-11-7-10(3-4-12(11)20-15)8-13(17)16-9-14(18)19/h3-4,7H,5-6,8-9H2,1-2H3,(H,16,17)(H,18,19)	XRDKNRBVDPBFJF-UHFFFAOYSA-N	N-[(2,2-dimethyl-3,4-dihydro-2H-chromen-6-yl)acetyl]glycine	2-[[2-(2,2-dimethylchroman-6-yl)acetyl]amino]acetic acid	39	20	277.32	277.131	C15H19NO4	1.53	75.63	4	3	2	3	2	0	1	0.87	0	0.47	2	257.91	f	f	f	O1c2ccccc2CCC1	0.19	Carboxylic acids and derivatives	Amino acids, peptides, and analogues	Organic acids and derivatives	Acyl glycines				f		InterBioScreen Ltd		1574343-22-8|EiM08-35218|STL475547|AKOS027472138
CNP0421009.0	-0.54	O=C(O)C1=CC(=O)C2=CC=C(Br)C=C2N1	InChI=1S/C10H6BrNO3/c11-5-1-2-6-7(3-5)12-8(10(14)15)4-9(6)13/h1-4H,(H,12,13)(H,14,15)	DGJNOQNOMLMGQD-UHFFFAOYSA-N	2-Quinolinecarboxylic acid, 7-bromo-1,4-dihydro-4-oxo-	7-bromo-4-oxo-1~{H}-quinoline-2-carboxylic acid	21	15	268.07	266.953	C10H6BrNO3	1.99	70.16	1	2	2	2	2	0	2	0.83	0	0	2	NA	f	f	f	c1ccc2c(c1)NC=CC2	-0.02	Quinolines and derivatives	Quinoline carboxylic acids	Organoheterocyclic compounds	Quinoline carboxylic acids	Alkaloids	Anthranilic acid alkaloids	Acridone alkaloids	f	Aplidium caelestis	CMNPD|NPASS|UNPD (Universal Natural Products Database)	10.1039/c2np00090c	7-bromo-4-oxo-1H-quinoline-2-carboxylic acid|7-bromo-4-hydroxyquinoline-2-carboxylic acid|134785-82-3|CHEMBL22026|SCHEMBL2909734|SCHEMBL9452312|AKOS015947820|caelestine A	134785-82-3
CNP0434735.1	-0.54	COCN1C=C(C[C@@H]2NC(=O)[C@@H]3CCCN3C2=O)C2=CC=CC=C21	InChI=1S/C18H21N3O3/c1-24-11-20-10-12(13-5-2-3-6-15(13)20)9-14-18(23)21-8-4-7-16(21)17(22)19-14/h2-3,5-6,10,14,16H,4,7-9,11H2,1H3,(H,19,22)/t14-,16-/m0/s1	UVWLHWSBJGZEIW-HOCLYGCPSA-N	Brevianamide X	(3~{S},8~{a}~{S})-3-[[1-(methoxymethyl)indol-3-yl]methyl]-2,3,6,7,8,8~{a}-hexahydropyrrolo[1,2-a]pyrazine-1,4-dione	45	24	327.38	327.158	C18H21N3O3	1.28	63.57	4	4	1	4	1	0	2	0.92	0	0.44	4	NA	f	f	f	c1ccc2c(c1)[nH]cc2CC3NCC4N(CCC4)C3	0.27	Carboxylic acids and derivatives	Amino acids, peptides, and analogues	Organic acids and derivatives	Alpha amino acids	Alkaloids	Peptide alkaloids	Dipeptides	f	Aspergillus fumigatus	CMNPD|NPAtlas	10.1039/c8np00092a|10.3389/fmicb.2017.01284	CHEBI:207534|(1'R|3S|7'R|9'R)-10'|10'-dimethylspiro1H-indole-3|11'-3|13-diazatetracyclo5.5.2.01|9.03|7tetradecane-2|2'|14'-trione|(3S|8aS)-3-1-(methoxymethyl)indol-3-ylmethyl-2|3|6|7|8|8a-hexahydropyrrolo1|2-apyrazine-1|4-dione|Brevianamide X
CNP0436375.0	-0.54	COC1=CC2=C(O)C3=CC=CC=C3C(=O)C2=C(C)C1=O	InChI=1S/C16H12O4/c1-8-13-11(7-12(20-2)14(8)17)15(18)9-5-3-4-6-10(9)16(13)19/h3-7,18H,1-2H3	YWTOZFWRAMRHJF-UHFFFAOYSA-N	10-hydroxy-3-methoxy-1-methylanthracene-2,9-dione	10-hydroxy-3-methoxy-1-methyl-anthracene-2,9-dione	32	20	268.27	268.074	C16H12O4	2.58	63.6	1	4	1	4	1	0	1	0.85	0	0.13	3	NA	f	f	f	c1ccc2c(c1)C=C3C=CCC=C3C2	1.01	Naphthalenes	Naphthalenes	Benzenoids	Naphthalenes	Polyketides	Naphthalenes	Bisnaphthalenes	f	Morinda citrifolia	Australian natural products	10.1007/bf02978826
CNP0442152.1	-0.54	O=C(NC[C@@H]1CCCO1)C1=C(O)N2CCCC3=C2C(=CC=C3)C1=O	InChI=1S/C18H20N2O4/c21-16-13-7-1-4-11-5-2-8-20(15(11)13)18(23)14(16)17(22)19-10-12-6-3-9-24-12/h1,4,7,12,23H,2-3,5-6,8-10H2,(H,19,22)/t12-/m0/s1	CZHWUEWKWJWJQJ-LBPRGKRZSA-N	2-hydroxy-4-oxo-N-[[(2S)-oxolan-2-yl]methyl]-1-azatricyclo[7.3.1.05,13]trideca-2,5,7,9(13)-tetraene-3-carboxamide	2-hydroxy-4-oxo-~{N}-[[(2~{S})-tetrahydrofuran-2-yl]methyl]-1-azatricyclo[7.3.1.0^{5,13}]trideca-2,5,7,9(13)-tetraene-3-carboxamide	44	24	328.37	328.142	C18H20N2O4	1.56	80.56	3	5	2	5	2	0	2	0.9	0	0.44	4	NA	f	f	f	O1CCCC1CNCC2=CN3c4c(cccc4CCC3)C2	-0.66	Quinolines and derivatives	Quinoline carboxamides	Organoheterocyclic compounds	Quinoline-3-carboxamides	Alkaloids			f		Super Natural II
CNP0443163.0	-0.54	NC1=C(CN2CCCC2)C(=O)OC2=CC=CC=C12	InChI=1S/C14H16N2O2/c15-13-10-5-1-2-6-12(10)18-14(17)11(13)9-16-7-3-4-8-16/h1-2,5-6H,3-4,7-9,15H2	DORGWZKWKJZLJH-UHFFFAOYSA-N	AKOS004902218	4-amino-3-(pyrrolidin-1-ylmethyl)chromen-2-one	34	18	244.29	244.121	C14H16N2O2	1.97	59.47	2	4	1	4	1	0	2	0.82	0	0.36	3	NA	f	f	f	O1c2ccccc2C=C(C1)CN3CCCC3	-0.61	Coumarins and derivatives	Coumarins and derivatives	Phenylpropanoids and polyketides	Coumarins and derivatives	Shikimates and Phenylpropanoids	Coumarins	Simple coumarins	f		Super Natural II
CNP0447083.0	-0.54	CC1CCN(CC2=C(O)C=CC3=C2OC(=CC2=CC=CN=C2)C3=O)CC1	InChI=1S/C21H22N2O3/c1-14-6-9-23(10-7-14)13-17-18(24)5-4-16-20(25)19(26-21(16)17)11-15-3-2-8-22-12-15/h2-5,8,11-12,14,24H,6-7,9-10,13H2,1H3	GVBHAIOPSLZJFT-UHFFFAOYSA-N		6-hydroxy-7-[(4-methyl-1-piperidyl)methyl]-2-(3-pyridylmethylene)benzofuran-3-one	48	26	350.42	350.163	C21H22N2O3	3.64	62.66	3	5	1	5	1	0	2	0.86	0	0.33	4	NA	f	f	f	n1cccc(c1)C=C2Oc3c(cccc3CN4CCCCC4)C2	-0.73	Benzofurans	Benzofuranones	Organoheterocyclic compounds	Benzofuranones	Alkaloids	Nicotinic acid alkaloids	Pyridine alkaloids	f		Super Natural II
CNP0455195.0	-0.54	O=C(O)C1=CC(Cl)=C(C(=O)O)C=C1Cl	InChI=1S/C8H4Cl2O4/c9-5-1-3(7(11)12)6(10)2-4(5)8(13)14/h1-2H,(H,11,12)(H,13,14)	LMOSYFZLPBHEOW-UHFFFAOYSA-N	2,5-Dichloroterephthalic acid	2,5-dichloroterephthalic acid	18	14	235.02	233.949	C8H4Cl2O4	2.39	74.6	2	2	2	2	2	0	1	0.82	0	0	1	NA	f	f	f	c1ccccc1	-0.61	Benzene and substituted derivatives	Benzoic acids and derivatives	Benzenoids	P-phthalic acid and derivatives	Shikimates and Phenylpropanoids	Phenolic acids (C6-C1)	Simple phenolic acids	f		Super Natural II		13799-90-1|2|5-dichlorobenzene-1|4-dicarboxylic acid|1|4-Benzenedicarboxylic acid| 2|5-dichloro-|AI3-33425|2|5-dichloro-terephthalic acid|MFCD00058982|NSC-59392|Terephthalic acid| 2|5-dichloro-|EINECS 237-454-6|2|5-dichloroterephthalate|G76YF4P6HM|SCHEMBL68449|YSWG464|DTXSID3074733|NSC 59392|STK396688|AKOS003614438|CS-W014161|NCGC00341841-01|AC-16404|AS-18907|SY023031|2|5-dichloro-1|4-benzenedica…	13799-90-1
CNP0469015.0	-0.54	CC1=NN(CN2CCCCC2)C(=O)C1=NNC1=CC=C(Cl)C=C1Cl	InChI=1S/C16H19Cl2N5O/c1-11-15(20-19-14-6-5-12(17)9-13(14)18)16(24)23(21-11)10-22-7-3-2-4-8-22/h5-6,9,19H,2-4,7-8,10H2,1H3	UEYUVHTXQOUNES-UHFFFAOYSA-N	4-[2-(2,4-dichlorophenyl)hydrazin-1-ylidene]-5-methyl-2-(piperidin-1-ylmethyl)pyrazol-3-one	4-[(2,4-dichlorophenyl)hydrazono]-5-methyl-2-(1-piperidylmethyl)pyrazol-3-one	43	24	368.27	367.097	C16H19Cl2N5O	3.42	60.3	4	5	1	5	1	0	1	0.83	0	0.44	3	NA	f	f	f	N1=CC(=NNc2ccccc2)CN1CN3CCCCC3	-1.76	Benzene and substituted derivatives	Halobenzenes	Benzenoids	Dichlorobenzenes	Alkaloids			f		Super Natural II|Supernatural3		4-2-(2|4-dichlorophenyl)hydrazin-1-ylidene-5-methyl-2-(piperidin-1-ylmethyl)pyrazol-3-one
CNP0469920.2	-0.54	CO[C@H]1CO[C@@H]2[C@@H]1OC[C@@H]2NCC1=CC=CC(C#N)=C1	InChI=1S/C15H18N2O3/c1-18-13-9-20-14-12(8-19-15(13)14)17-7-11-4-2-3-10(5-11)6-16/h2-5,12-15,17H,7-9H2,1H3/t12-,13-,14-,15+/m0/s1	UTEBLCXHQUUOBI-ZQDZILKHSA-N		3-[[[(3~{S},3~{a}~{S},6~{S},6~{a}~{S})-6-methoxy-2,3,3~{a},5,6,6~{a}-hexahydrofuro[3,2-b]furan-3-yl]amino]methyl]benzonitrile	38	20	274.32	274.132	C15H18N2O3	0.83	63.51	4	5	1	5	1	0	1	0.88	0	0.53	3	NA	f	f	f	O1CCC2OCC(NCc3ccccc3)C12	-0.72	Furofurans	Furofurans	Organoheterocyclic compounds	Furofurans				f		Supernatural3		3-({(3S|3aR|6R|6aS)-6-methoxy-hexahydrofuro3|2-bfuran-3-ylamino}methyl)benzonitrile
CNP0515464.2	-0.54	CC=CC=CC=C[C@@]12OC[C@H](CC)[C@H]3OC[C@@](O)(CO1)[C@H]32	InChI=1S/C17H24O4/c1-3-5-6-7-8-9-17-15-14(13(4-2)10-20-17)19-11-16(15,18)12-21-17/h3,5-9,13-15,18H,4,10-12H2,1-2H3/t13-,14+,15-,16+,17+/m0/s1	MWRUBDZTDYBYFR-DMRKSPOLSA-N	Streptoglyceride H	(1~{R},4~{R},7~{R},10~{S},11~{S})-10-ethyl-7-hepta-1,3,5-trienyl-2,6,8-trioxatricyclo[5.3.1.0^{4,11}]undecan-4-ol	45	21	292.38	292.167	C17H24O4	2.2	47.92	4	4	1	4	1	0	0	0.81	0	0.65	3	NA	f	f	f	O1CCC2OCC3COC1C23	1.93	Furopyrans	Furopyrans	Organoheterocyclic compounds	Furopyrans	Polyketides			f	Streptomyces specialis	NPAtlas	10.3390/md20010044	Streptoglyceride H
CNP0519202.1	-0.54	CC1=NC=CC(O[C@@H]2C(=O)N(C)[C@@H]3CN(CC4=CC=C(Cl)C=C4)C[C@H]23)=N1	InChI=1S/C19H21ClN4O2/c1-12-21-8-7-17(22-12)26-18-15-10-24(11-16(15)23(2)19(18)25)9-13-3-5-14(20)6-4-13/h3-8,15-16,18H,9-11H2,1-2H3/t15-,16+,18-/m0/s1	POZFABIGFFBSFI-JZXOWHBKSA-N		(3~{S},3~{a}~{S},6~{a}~{S})-5-[(4-chlorophenyl)methyl]-1-methyl-3-(2-methylpyrimidin-4-yl)oxy-3~{a},4,6,6~{a}-tetrahydro-3~{H}-pyrrolo[3,4-b]pyrrol-2-one	47	26	372.86	372.135	C19H21ClN4O2	2.16	58.56	4	5	0	5	0	0	2	0.82	0	0.42	4	NA	f	f	f	n1cnc(OC2CNC3CN(Cc4ccccc4)CC23)cc1	-0.85	Benzene and substituted derivatives	Phenylmethylamines	Benzenoids	Phenylmethylamines	Alkaloids			f		Supernatural3		(3S|3aS|6aS)-5-(4-chlorophenyl)methyl-1-methyl-3-(2-methylpyrimidin-4-yl)oxy-3a|4|6|6a-tetrahydro-3H-pyrrolo3|4-bpyrrol-2-one
CNP0520546.0	-0.54	CSC=CC1=CC(=O)C2=CC=CC=C2N1	InChI=1S/C12H11NOS/c1-15-7-6-9-8-12(14)10-4-2-3-5-11(10)13-9/h2-8H,1H3,(H,13,14)	JSADLZLANKIJJX-UHFFFAOYSA-N	2-(2-methylsulfanylethenyl)-1H-quinolin-4-one	2-(2-methylsulfanylvinyl)-1~{H}-quinolin-4-one	26	15	217.29	217.056	C12H11NOS	2.86	32.86	2	2	1	2	1	0	2	0.84	0	0.08	2	NA	f	f	f	c1ccc2c(c1)NC=CC2	0.44	Quinolines and derivatives	Quinolones and derivatives	Organoheterocyclic compounds	Hydroquinolones	Alkaloids	Anthranilic acid alkaloids	Acridone alkaloids	f	Pseudomonas aeruginosa	NPASS	10.1021/acs.jnatprod.0c00026
CNP0539630.0	-0.54	CN1C(=O)NC(=NC2=NC(CC3=CC=C4OCOC4=C3)=CN2C)C1=O	InChI=1S/C16H15N5O4/c1-20-7-10(5-9-3-4-11-12(6-9)25-8-24-11)17-15(20)18-13-14(22)21(2)16(23)19-13/h3-4,6-7H,5,8H2,1-2H3,(H,17,18,19,23)	DNQGARKMDHLOGM-UHFFFAOYSA-N		5-[4-(1,3-benzodioxol-5-ylmethyl)-1-methyl-imidazol-2-yl]imino-3-methyl-imidazolidine-2,4-dione	40	25	341.33	341.112	C16H15N5O4	0.95	98.05	3	7	1	7	1	0	2	0.84	0	0.25	4	NA	f	f	f	[N]1C=C(N=C1N=C2NCNC2)Cc3ccc4OCOc4c3	0.24	Azolidines	Imidazolidines	Organoheterocyclic compounds	Hydantoins	Alkaloids	Histidine alkaloids	Imidazole alkaloids	f	Clathrina clathrus	CMNPD	10.1039/np9920900323	clathridine
CNP0559263.1	-0.54	CCOC1=CC=CC=C1NC(=O)N1C[C@H](C(=O)NC)C2(CCCC2)C1	InChI=1S/C19H27N3O3/c1-3-25-16-9-5-4-8-15(16)21-18(24)22-12-14(17(23)20-2)19(13-22)10-6-7-11-19/h4-5,8-9,14H,3,6-7,10-13H2,1-2H3,(H,20,23)(H,21,24)/t14-/m1/s1	ZZDLDQGYSXUEPM-CQSZACIVSA-N		(4~{R})-~{N}2-(2-ethoxyphenyl)-~{N}4-methyl-2-azaspiro[4.4]nonane-2,4-dicarboxamide	52	25	345.44	345.205	C19H27N3O3	2.86	70.67	4	3	2	3	2	0	1	0.88	0	0.58	3	NA	f	f	f	c1ccc(cc1)NCN2CCC3(C2)CCCC3	-0.92	Benzene and substituted derivatives	N-phenylureas	Benzenoids	N-phenylureas	Alkaloids			f		Supernatural3		(4R)-2-N-(2-ethoxyphenyl)-4-N-methyl-2-azaspiro4.4nonane-2|4-dicarboxamide
CNP0561240.1	-0.54	O=C(NC[C@H]1CN2C(C3=CC=C(Cl)C=C3)=CN=C2CO1)NC1CCCCC1	InChI=1S/C20H25ClN4O2/c21-15-8-6-14(7-9-15)18-11-22-19-13-27-17(12-25(18)19)10-23-20(26)24-16-4-2-1-3-5-16/h6-9,11,16-17H,1-5,10,12-13H2,(H2,23,24,26)/t17-/m0/s1	UUHGNJQJUJOUQC-KRWDZBQOSA-N		1-[[(6~{S})-3-(4-chlorophenyl)-6,8-dihydro-5~{H}-imidazo[2,1-c][1,4]oxazin-6-yl]methyl]-3-cyclohexyl-urea	52	27	388.9	388.167	C20H25ClN4O2	3.73	68.18	4	4	2	4	2	0	2	0.84	0	0.5	4	346.7	f	f	f	n1cc(-c2ccccc2)n3c1COC(CNCNC4CCCCC4)C3	-1.26	Azoles	Imidazoles	Organoheterocyclic compounds	Phenylimidazoles	Alkaloids			f		Supernatural3		1-(6S)-3-(4-chlorophenyl)-6|8-dihydro-5H-imidazo2|1-c1|4oxazin-6-ylmethyl-3-cyclohexylurea
CNP0582026.0	-0.54	NS(=O)(=O)C1=CC=C(NC2=CN=CC(Cl)=N2)C=C1	InChI=1S/C10H9ClN4O2S/c11-9-5-13-6-10(15-9)14-7-1-3-8(4-2-7)18(12,16)17/h1-6H,(H,14,15)(H2,12,16,17)	RSNSGNZRUMHXAY-UHFFFAOYSA-N	4-[(6-chloropyrazin-2-yl)amino]benzenesulfonamide	4-[(6-chloropyrazin-2-yl)amino]benzenesulfonamide	27	18	284.73	284.013	C10H9ClN4O2S	1.52	97.97	3	5	2	5	2	0	2	0.89	0	0	2	NA	f	f	f	n1ccnc(c1)Nc2ccccc2	-1.81	Benzene and substituted derivatives	Benzenesulfonamides	Benzenoids	Benzenesulfonamides	Alkaloids			f		DrugBankNP		CHEMBL487738|642459-21-0|2vtj|4-(6-chloropyrazin-2-ylamino)benzenesulfonamide|RMT3PKK7NW|SCHEMBL6659290|BDBM24631|DB08134|DA-22392|PD004714|NS00071539|4-(6-Chloro-2-pyrazinyl)aminobenzenesulfonamide|Benzenesulfonamide| 4-(6-chloro-2-pyrazinyl)amino-|Q27097364|LZ4	642459-21-0
CNP0004550.1	-0.55	CC1(C)[C@H](CC2=NOC(CN3CCCCC3)=C2)C[C@@H]1NCC1=CC=CC=N1	InChI=1S/C22H32N4O/c1-22(2)17(13-21(22)24-15-18-8-4-5-9-23-18)12-19-14-20(27-25-19)16-26-10-6-3-7-11-26/h4-5,8-9,14,17,21,24H,3,6-7,10-13,15-16H2,1-2H3/t17-,21+/m1/s1	SYJWPAQOEJEPJR-UTKZUKDTSA-N	NCGC00401900-01	trans-(1~{S},3~{S})-2,2-dimethyl-3-[[5-(1-piperidylmethyl)isoxazol-3-yl]methyl]-~{N}-(2-pyridylmethyl)cyclobutanamine	59	27	368.52	368.258	C22H32N4O	3.8	54.19	7	5	1	5	1	0	2	0.81	0	0.64	4	NA	f	f	f	n1oc(cc1CC2CC(NCc3ncccc3)C2)CN4CCCCC4	-1.36	Pyridines and derivatives	Methylpyridines	Organoheterocyclic compounds	Methylpyridines	Alkaloids	Nicotinic acid alkaloids	Pyridine alkaloids	f		ZINC NP
CNP0004813.1	-0.55	CN1CCC(N2CCOC[C@H]2C2=NC(C3=CC=CN=C3)=CN2)CC1	InChI=1S/C18H25N5O/c1-22-7-4-15(5-8-22)23-9-10-24-13-17(23)18-20-12-16(21-18)14-3-2-6-19-11-14/h2-3,6,11-12,15,17H,4-5,7-10,13H2,1H3,(H,20,21)/t17-/m0/s1	ZPBLSKJPQPPGJV-KRWDZBQOSA-N	(3R)-4-(1-methylpiperidin-4-yl)-3-(4-pyridin-3-yl-1H-imidazol-2-yl)morpholine	(3~{R})-4-(1-methyl-4-piperidyl)-3-[4-(3-pyridyl)-1~{H}-imidazol-2-yl]morpholine	49	24	327.43	327.206	C18H25N5O	1.94	57.28	3	5	1	5	1	0	2	0.93	0	0.56	4	NA	f	f	f	n1cccc(c1)C=2N=C([N]C2)C3N(CCOC3)C4CCNCC4	-0.97	Pyridines and derivatives	Methylpyridines	Organoheterocyclic compounds	Methylpyridines	Alkaloids	Nicotinic acid alkaloids	Pyridine alkaloids	f		ZINC NP
CNP0010749.1	-0.55	CCS(=O)(=O)C1=CC=C2OC([C@H]3CCN(CC(C)C)C3)=NC2=C1	InChI=1S/C17H24N2O3S/c1-4-23(20,21)14-5-6-16-15(9-14)18-17(22-16)13-7-8-19(11-13)10-12(2)3/h5-6,9,12-13H,4,7-8,10-11H2,1-3H3/t13-/m0/s1	VPYMZWFNVAOBOR-ZDUSSCGKSA-N		5-ethylsulfonyl-2-[(3~{S})-1-isobutylpyrrolidin-3-yl]-1,3-benzoxazole	47	23	336.46	336.151	C17H24N2O3S	3.07	63.41	5	5	0	5	0	0	2	0.84	0	0.59	3	NA	f	f	f	n1c2ccccc2oc1C3CNCC3	-2.04	Benzoxazoles	Benzoxazoles	Organoheterocyclic compounds	Benzoxazoles	Alkaloids			f		ZINC NP
CNP0014753.1	-0.55	CC1=CC=C2N=C3COC[C@H](CNC(=O)C4=CC=CC=C4)N3C2=C1	InChI=1S/C19H19N3O2/c1-13-7-8-16-17(9-13)22-15(11-24-12-18(22)21-16)10-20-19(23)14-5-3-2-4-6-14/h2-9,15H,10-12H2,1H3,(H,20,23)/t15-/m0/s1	BKRTYNFQRNMURR-HNNXBMFYSA-N		~{N}-[[(4~{S})-7-methyl-3,4-dihydro-1~{H}-[1,4]oxazino[4,3-a]benzimidazol-4-yl]methyl]benzamide	43	24	321.38	321.148	C19H19N3O2	2.85	56.15	3	4	1	4	1	0	3	0.81	0	0.26	4	NA	f	f	f	n1c2ccccc2n3c1COCC3CNCc4ccccc4	-1.24	Benzimidazoles	Benzimidazoles	Organoheterocyclic compounds	Benzimidazoles	Alkaloids	Anthranilic acid alkaloids	Quinazoline alkaloids	f		ZINC NP
CNP0024124.0	-0.55	COC1=CC=C(C=NN2C(C)=CC(C)=C(C#N)C2=O)C=C1	InChI=1S/C16H15N3O2/c1-11-8-12(2)19(16(20)15(11)9-17)18-10-13-4-6-14(21-3)7-5-13/h4-8,10H,1-3H3	TWKXMCUOHVTFTF-UHFFFAOYSA-N	Oprea1_305388	1-[(4-methoxyphenyl)methyleneamino]-4,6-dimethyl-2-oxo-pyridine-3-carbonitrile	36	21	281.31	281.116	C16H15N3O2	2.23	67.38	3	5	0	5	0	0	2	0.81	0	0.19	2	258.22	f	f	f	N(=Cc1ccccc1)N2C=CC=CC2	-1.54	Phenol ethers	Anisoles	Benzenoids	Anisoles	Alkaloids	Nicotinic acid alkaloids	Pyridine alkaloids	f		Super Natural II|Supernatural3		Oprea1_449898|1-(E)-(4-METHOXYPHENYL)METHYLIDENEAMINO-4|6-DIMETHYL-2-OXOPYRIDINE-3-CARBONITRILE|1-(E)-(4-methoxyphenyl)methylideneamino-4|6-dimethyl-2-oxopyridine-3-carbonitrile
CNP0070100.4	-0.55	CC(=O)NC1=CC=C([C@@H]2C[C@H](C)C=C(C#N)O2)C=C1	InChI=1S/C15H16N2O2/c1-10-7-14(9-16)19-15(8-10)12-3-5-13(6-4-12)17-11(2)18/h3-7,10,15H,8H2,1-2H3,(H,17,18)/t10-,15+/m1/s1	XWKFIQIWQPVWFQ-BMIGLBTASA-N		~{N}-[4-[(2~{S},4~{S})-6-cyano-4-methyl-3,4-dihydro-2~{H}-pyran-2-yl]phenyl]acetamide	35	19	256.3	256.121	C15H16N2O2	3.15	62.12	2	3	1	3	1	0	1	0.88	0	0.33	2	NA	f	f	f	O1C=CCCC1c2ccccc2	0.01	Benzene and substituted derivatives	Anilides	Benzenoids	Acetanilides	Shikimates and Phenylpropanoids			f		Super Natural II|Supernatural3		N-{4-(2S|4S)-6-cyano-4-methyl-3|4-dihydro-2H-pyran-2-ylphenyl}acetamide
CNP0121809.1	-0.55	COC1=CC(/C=C/[C@]23NC(=O)CN2C2=CC=CC=C2C3(C)C)=CC(OC)=C1OC	InChI=1S/C23H26N2O4/c1-22(2)16-8-6-7-9-17(16)25-14-20(26)24-23(22,25)11-10-15-12-18(27-3)21(29-5)19(13-15)28-4/h6-13H,14H2,1-5H3,(H,24,26)/b11-10+/t23-/m0/s1	BALTZXMGFRLVIO-YSESTWPTSA-N		(3~{a}~{S})-4,4-dimethyl-3~{a}-[(~{E})-2-(3,4,5-trimethoxyphenyl)vinyl]-1,3-dihydroimidazo[1,2-a]indol-2-one	55	29	394.47	394.189	C23H26N2O4	3.35	60.03	5	5	1	5	1	0	2	0.84	0	0.35	4	NA	f	f	f	c1ccc(cc1)C=CC23NCCN3c4ccccc4C2	0.16	Carboxylic acids and derivatives	Amino acids, peptides, and analogues	Organic acids and derivatives	Alpha amino acids	Alkaloids			f		Super Natural II
CNP0147833.0	-0.55	COC1=CC(O)=CC2=C1C1=C(O)C=CC=C1CC2	InChI=1S/C15H14O3/c1-18-13-8-11(16)7-10-6-5-9-3-2-4-12(17)14(9)15(10)13/h2-4,7-8,16-17H,5-6H2,1H3	UZIPEBBTICXJHN-UHFFFAOYSA-N	Hircinol	4-methoxy-9,10-dihydrophenanthrene-2,5-diol	32	18	242.27	242.094	C15H14O3	2.87	49.69	1	3	2	3	2	0	2	0.81	0	0.2	3	214.94	f	f	f	c1ccc2c(c1)-c3ccccc3CC2	1.49	Phenanthrenes and derivatives	Phenanthrenes and derivatives	Benzenoids	Phenanthrenes and derivatives	Shikimates and Phenylpropanoids	Phenanthrenoids	Phenanthrenes	f	Calophyllum venulosum|Cetraria delisei|Cremastra appendiculata|Dendrobium nobile|Dioscorea rotundata|Enterobacter cloacae|Euphorbia cyparissias|Homo sapiens|Juniperus bermudiana|Laurencia hybrida|Loroglossum hircinum|Pedicularis torta|Pholidota Chinensis|Pholidota chinensis Lindl.|Pleione bulbocodioides|Pleione yunnanensis|Sinularia brongersmai|Streptomyces cacaoi|Styracaster caroli|Tara spinosa|…	CMAUP (cCollective molecular activities of useful plants)|ChEBI NPs|KNApSaCK|NPASS|NPEdia|Super Natural II|TCMDB@Taiwan (Traditional Chinese Medicine database)|TCMID (Traditional Chinese Medicine Integrated Database)|UNPD (Universal Natural Products Database)|VietHerb|ZINC NP	10.1021/acs.jnatprod.6b00252	4-methoxy-9|10-dihydrophenanthrene-2|5-diol|41060-05-3|CHEBI:5726|CHEMBL475652|C10261|AC1L9D9N|Hircinol (13)|DTXSID70331919|BDBM246495|2|5-dihydroxy-4-methoxy-9|10-dihydrophenanthrene|Q27106870|Hircinol
CNP0168265.0	-0.55	N#CC1=CC=CC=C1N=C1CCCN1C1CCCCC1	InChI=1S/C17H21N3/c18-13-14-7-4-5-10-16(14)19-17-11-6-12-20(17)15-8-2-1-3-9-15/h4-5,7,10,15H,1-3,6,8-9,11-12H2	HWPSZDMCRMRCHJ-UHFFFAOYSA-N	Benzonitrile, 2-(1-cyclohexylpyrrolidin-2-ylidenamino)-	2-[(1-cyclohexylpyrrolidin-2-ylidene)amino]benzonitrile	41	20	267.38	267.174	C17H21N3	4.02	39.39	2	2	0	2	0	0	1	0.81	0	0.53	3	NA	f	f	f	N(c1ccccc1)=C2N(CCC2)C3CCCCC3	-1.06	Benzene and substituted derivatives	Benzonitriles	Benzenoids	Benzonitriles	Alkaloids			f		Super Natural II|Supernatural3		HWPSZDMCRMRCHJ-HTXNQAPBSA-N|2-((2E)-1-Cyclohexylpyrrolidinylideneamino)benzonitrile #|2-(1-cyclohexylpyrrolidin-2-ylidene)aminobenzonitrile
CNP0168609.0	-0.55	COC1=CC(NC(=O)C2(C3=CC=CC=C3)CCOCC2)=CC(OC)=C1OC	InChI=1S/C21H25NO5/c1-24-17-13-16(14-18(25-2)19(17)26-3)22-20(23)21(9-11-27-12-10-21)15-7-5-4-6-8-15/h4-8,13-14H,9-12H2,1-3H3,(H,22,23)	WXFAJZDZVXSZAB-UHFFFAOYSA-N	4-phenyl-N-(3,4,5-trimethoxyphenyl)tetrahydro-2H-pyran-4-carboxamide	4-phenyl-~{N}-(3,4,5-trimethoxyphenyl)tetrahydropyran-4-carboxamide	52	27	371.43	371.173	C21H25NO5	3.4	66.02	6	5	1	5	1	0	2	0.84	0	0.38	3	340.54	f	f	f	O1CCC(c2ccccc2)(CNc3ccccc3)CC1	-0.79	Benzene and substituted derivatives	Phenylacetamides	Benzenoids	Phenylacetamides	Shikimates and Phenylpropanoids			f		InterBioScreen Ltd|Super Natural II		1324071-06-8|EiM08-22703|STL471167|AKOS016383133|4-phenyl-N-(3|4|5-trimethoxyphenyl)oxane-4-carboxamide
CNP0177298.2	-0.55	CN1C[C@@H](C2=CN=CN2C)[C@H]([C@H](O)C2=CC=CC=C2)C1=O	InChI=1S/C16H19N3O2/c1-18-9-12(13-8-17-10-19(13)2)14(16(18)21)15(20)11-6-4-3-5-7-11/h3-8,10,12,14-15,20H,9H2,1-2H3/t12-,14+,15+/m0/s1	JMYHTFRUOLQZJQ-NWANDNLSSA-N		(3~{R},4~{S})-3-[(~{S})-hydroxy(phenyl)methyl]-1-methyl-4-(3-methylimidazol-4-yl)pyrrolidin-2-one	40	21	285.35	285.148	C16H19N3O2	1.33	58.36	3	4	1	4	1	0	2	0.93	0	0.38	3	NA	f	f	f	N1=C[N]C(=C1)C2CNCC2Cc3ccccc3	0.18	Azoles	Imidazoles	Organoheterocyclic compounds	N-substituted imidazoles	Alkaloids	Histidine alkaloids	Imidazole alkaloids	f		Super Natural II
CNP0242669.0	-0.55	COC1=CC=C2C(=C1OC)C(=O)N1C(C(=O)NCC3CCOCC3)CSC21	InChI=1S/C19H24N2O5S/c1-24-14-4-3-12-15(16(14)25-2)18(23)21-13(10-27-19(12)21)17(22)20-9-11-5-7-26-8-6-11/h3-4,11,13,19H,5-10H2,1-2H3,(H,20,22)	BZGYMBVHMRSPOC-UHFFFAOYSA-N	STL543062	6,7-dimethoxy-5-oxo-~{N}-(tetrahydropyran-4-ylmethyl)-3,9~{b}-dihydro-2~{H}-thiazolo[2,3-a]isoindole-3-carboxamide	51	27	392.48	392.141	C19H24N2O5S	1.82	77.1	5	6	1	6	1	0	1	0.82	0	0.58	4	343.48	f	f	f	O1CCC(CNCC2N3Cc4ccccc4C3SC2)CC1	-0.39	Isoindoles and derivatives	Isoindolines	Organoheterocyclic compounds	Isoindolones	Alkaloids			f		InterBioScreen Ltd		AKOS032449215|6|7-dimethoxy-5-oxo-N-((tetrahydro-2H-pyran-4-yl)methyl)-2|3|5|9b-tetrahydrothiazolo2|3-aisoindole-3-carboxamide
CNP0260507.1	-0.55	COC1=C2CC[C@@H](O)[C@@](CCC(C)(C)O)(OC)C2=NC2=C1C=CO2	InChI=1S/C18H25NO5/c1-17(2,21)8-9-18(23-4)13(20)6-5-11-14(22-3)12-7-10-24-16(12)19-15(11)18/h7,10,13,20-21H,5-6,8-9H2,1-4H3/t13-,18-/m1/s1	KHGNFPUMBJSZSM-FZKQIMNGSA-N		(7~{R},8~{S})-8-(3-hydroxy-3-methyl-butyl)-4,8-dimethoxy-6,7-dihydro-5~{H}-furo[2,3-b]quinolin-7-ol	49	24	335.4	335.173	C18H25NO5	2.54	84.95	5	6	2	6	2	0	2	0.87	0	0.61	3	NA	f	f	f	n1c2occc2cc3c1CCCC3	1.99	Furopyridines	Furopyridines	Organoheterocyclic compounds	Furopyridines	Alkaloids	Tryptophan alkaloids	Quinoline alkaloids	f		Super Natural II
CNP0272516.1	-0.55	C[C@H](CO)CCOC1=CC=C2C=C(O)C(=O)OC2=C1	InChI=1S/C14H16O5/c1-9(8-15)4-5-18-11-3-2-10-6-12(16)14(17)19-13(10)7-11/h2-3,6-7,9,15-16H,4-5,8H2,1H3/t9-/m0/s1	XHHUXEDXFLQJSB-VIFPVBQESA-N		3-hydroxy-7-[(3~{S})-4-hydroxy-3-methyl-butoxy]chromen-2-one	35	19	264.28	264.1	C14H16O5	1.9	79.9	5	5	2	5	2	0	2	0.81	0	0.36	2	NA	f	f	f	O1c2ccccc2C=CC1	0.87	Coumarins and derivatives	Coumarins and derivatives	Phenylpropanoids and polyketides	Coumarins and derivatives	Shikimates and Phenylpropanoids	Coumarins	Simple coumarins	f	Coryphantha macromeris|Drimia robusta|Penicillium aethiopicum	NPASS|Super Natural II
CNP0327969.1	-0.55	CN1C(=O)C2=CC=C(C3=CC=CN=C3)C=C2O[C@H]2CN(C3COC3)C[C@H]21	InChI=1S/C20H21N3O3/c1-22-17-9-23(15-11-25-12-15)10-19(17)26-18-7-13(4-5-16(18)20(22)24)14-3-2-6-21-8-14/h2-8,15,17,19H,9-12H2,1H3/t17-,19+/m1/s1	CHXFQOJWZXINCT-MJGOQNOKSA-N		(3~{a}~{R},10~{a}~{S})-4-methyl-2-(oxetan-3-yl)-8-(3-pyridyl)-1,3,3~{a},10~{a}-tetrahydropyrrolo[3,4-b][1,4]benzoxazepin-5-one	47	26	351.41	351.158	C20H21N3O3	1.66	54.9	2	5	0	5	0	0	2	0.82	0	0.4	5	NA	f	f	f	n1cccc(c1)-c2ccc3c(OC4CN(CC4NC3)C5COC5)c2	-0.02	Oxazepines	1,4-oxazepines	Organoheterocyclic compounds	1,4-oxazepines	Alkaloids	Nicotinic acid alkaloids	Pyridine alkaloids	f		ZINC NP
CNP0333482.2	-0.55	C[C@]12CN3C[C@](C)(C[N@@](C1)[C@@H]3C1=CC=C(Cl)C=C1)[C@@H]2O	InChI=1S/C16H21ClN2O/c1-15-7-18-9-16(2,14(15)20)10-19(8-15)13(18)11-3-5-12(17)6-4-11/h3-6,13-14,20H,7-10H2,1-2H3/t13-,14-,15-,16+/m0/s1	XVNZRDRQYCYVNW-YHUYYLMFSA-N	2-(4-chlorophenyl)-5,7-dimethyl-1,3-diazatricyclo[3.3.1.1^{3,7}]decan-6-ol	2-(4-chlorophenyl)-5,7-dimethyl-1,3-diazatricyclo[3.3.1.1^{3,7}]decan-6-ol	41	20	292.81	292.134	C16H21ClN2O	2.36	26.71	1	3	1	3	1	0	1	0.86	0	0.63	5	NA	f	f	f	c1ccc(cc1)C2N3CC4CN2CC(C3)C4	-0.08	Benzene and substituted derivatives	Halobenzenes	Benzenoids	Chlorobenzenes	Alkaloids	Lysine alkaloids	Indolizidine alkaloids	f		Super Natural II
CNP0336501.1	-0.55	CCCOC(=O)C1=CC=CC(NC(=O)[C@]23CC[C@](C)(C(=O)O2)C3(C)C)=C1	InChI=1S/C20H25NO5/c1-5-11-25-15(22)13-7-6-8-14(12-13)21-16(23)20-10-9-19(4,17(24)26-20)18(20,2)3/h6-8,12H,5,9-11H2,1-4H3,(H,21,23)/t19-,20+/m1/s1	PRSHJINVYMYZDB-UXHICEINSA-N		propyl 3-[[(1~{R},4~{S})-4,7,7-trimethyl-3-oxo-2-oxabicyclo[2.2.1]heptane-1-carbonyl]amino]benzoate	51	26	359.42	359.173	C20H25NO5	3.31	81.7	5	5	1	5	1	0	1	0.82	0	0.55	3	NA	f	f	f	O1CC2CCC1(CNc3ccccc3)C2	0	Benzene and substituted derivatives	Benzoic acids and derivatives	Benzenoids	Acylaminobenzoic acid and derivatives	Terpenoids	Monoterpenoids		f		Super Natural II
CNP0339247.2	-0.55	CCN1CC2(CN(CC3=CC=CC(C(=O)O)=C3)C[C@@H]3C[C@@H](O)CN32)C1	InChI=1S/C19H27N3O3/c1-2-20-11-19(12-20)13-21(9-16-7-17(23)10-22(16)19)8-14-4-3-5-15(6-14)18(24)25/h3-6,16-17,23H,2,7-13H2,1H3,(H,24,25)/t16-,17+/m0/s1	DYCLWHZMIJKYTA-DLBZAZTESA-N		3-[[(7~{R},8~{a}~{S})-1'-ethyl-7-hydroxy-spiro[1,3,6,7,8,8~{a}-hexahydropyrrolo[1,2-a]pyrazine-4,3'-azetidine]-2-yl]methyl]benzoic acid	52	25	345.44	345.205	C19H27N3O3	0.71	67.25	4	5	2	5	2	0	1	0.84	0	0.63	4	NA	f	f	f	c1ccc(cc1)CN2CC3N(CCC3)C4(CNC4)C2	-0.33	Benzene and substituted derivatives	Benzoic acids and derivatives	Benzenoids	Benzoic acids	Alkaloids	Lysine alkaloids	Quinolizidine alkaloids	f		ZINC NP
CNP0340857.1	-0.55	CC[C@]12CN3C[C@](CC)(CN(C1)C3C1=CC(Br)=CC=C1O)C2=O	InChI=1S/C18H23BrN2O2/c1-3-17-8-20-10-18(4-2,16(17)23)11-21(9-17)15(20)13-7-12(19)5-6-14(13)22/h5-7,15,22H,3-4,8-11H2,1-2H3/t15?,17-,18+	IDLUZLYUCWRPMS-ZNXRZULTSA-N	NPD480	2-(5-bromo-2-hydroxy-phenyl)-5,7-diethyl-1,3-diazatricyclo[3.3.1.1^{3,7}]decan-6-one	46	23	379.3	378.094	C18H23BrN2O2	3.16	43.78	3	4	1	4	1	0	1	0.88	0	0.61	5	301.7	f	f	f	c1ccc(cc1)C2N3CC4CN2CC(C3)C4	-0.01	Phenols	Halophenols	Benzenoids	Halophenols	Alkaloids			f		InterBioScreen Ltd|NPEdia		NPD480
CNP0346806.0	-0.55	CC(C(=O)O)C1=CC=C(CC(C)(C)O)C=C1	InChI=1S/C13H18O3/c1-9(12(14)15)11-6-4-10(5-7-11)8-13(2,3)16/h4-7,9,16H,8H2,1-3H3,(H,14,15)	UJHKVYPPCJBOSG-UHFFFAOYSA-N	2-Hydroxyibuprofen	2-[4-(2-hydroxy-2-methyl-propyl)phenyl]propanoic acid	34	16	222.28	222.126	C13H18O3	2.19	57.53	4	2	2	2	2	0	1	0.82	0	0.46	1	219.43	f	f	f	c1ccccc1	0.49	Phenylpropanoic acids	Phenylpropanoic acids	Phenylpropanoids and polyketides	Phenylpropanoic acids	Terpenoids			f		GNPS (Global Natural Products Social Molecular Networking)		51146-55-5|rac 2-Hydroxy Ibuprofen|Hydroxyibuprofen|Ibuprofen OH|2-(4-(2-Hydroxy-2-methylpropyl)phenyl)propanoic acid|(+\/-)-2-Hydroxy Ibuprofen|Ibuprofen-2-hydroxy|2KHZ9ELM84|4-(2-hydroxy-2-methylpropyl)-alpha-methyl-benzeneacetic acid|Ibuprofen-2-hydroxy 100 microg\/mL in Acetonitrile|2-4-(2-Hydroxy-2-methylpropyl)phenylpropanoic Acid (2-Hydroxyibuprofen)|UNII-2KHZ9ELM84|Hydroxy-ibuprofen| 2-|S…	51146-55-5
CNP0348472.0	-0.55	NC1=NC(OCC2CCCCC2)=C2NC=NC2=N1	InChI=1S/C12H17N5O/c13-12-16-10-9(14-7-15-10)11(17-12)18-6-8-4-2-1-3-5-8/h7-8H,1-6H2,(H3,13,14,15,16,17)	MWGXGTJJAOZBNW-UHFFFAOYSA-N	nu2058	6-(cyclohexylmethoxy)-7~{H}-purin-2-amine	35	18	247.3	247.143	C12H17N5O	1.89	89.71	3	5	2	5	2	0	2	0.86	0	0.58	3	225.87	f	f	f	n1cnc(OCC2CCCCC2)c3[N]C=Nc13	-0.66	Imidazopyrimidines	Purines and purine derivatives	Organoheterocyclic compounds	Purines and purine derivatives	Alkaloids	Tryptophan alkaloids	Carboline alkaloids	f		GNPS (Global Natural Products Social Molecular Networking)|PubChem NPs		161058-83-9|6-(cyclohexylmethoxy)-9H-purin-2-amine|6-O-CYCLOHEXYLMETHYL GUANINE|NU 2058|NU-2058|O6-Cyclohexylmethylguanine|2-amino-6-(cyclohexylmethyl)oxypurine|9H-Purin-2-amine| 6-(cyclohexylmethoxy)-|CHEMBL269881|884MN6AR44|MFCD05664734|1e1v|1h1p|BUTYLISO-PROPYLSULFIDE|MLS001074898|UNII-884MN6AR44|BDBM5485|SCHEMBL3462331|SCHEMBL21067725|EX-A790|MWGXGTJJAOZBNW-UHFFFAOYSA-N|HMS2233F06|HMS3262L18|…	161058-83-9
CNP0360392.0	-0.55	C1=CC=C2C(CCN3CCSC3)=CNC2=C1	InChI=1S/C13H16N2S/c1-2-4-13-12(3-1)11(9-14-13)5-6-15-7-8-16-10-15/h1-4,9,14H,5-8,10H2	POFUSRPBEHOJMD-UHFFFAOYSA-N	3-[2-(1,3-thiazolidin-3-yl)ethyl]-1H-indole	3-[2-(1~{H}-indol-3-yl)ethyl]thiazolidine	32	16	232.35	232.103	C13H16N2S	2.72	19.03	3	2	1	2	1	0	2	0.88	0	0.39	3	NA	f	f	f	S1CN(CC1)CCc2c[nH]c3ccccc32	-1.02	Indoles and derivatives	Indoles	Organoheterocyclic compounds	Indoles	Alkaloids	Tryptophan alkaloids	Simple indole alkaloids	f		NPEdia		Oprea1_846142|SCHEMBL735099|POFUSRPBEHOJMD-UHFFFAOYSA-N|STK008747|AKOS040894221|3-(2-(1H-Indol-3-yl)ethyl)thiazolidine|NPD8190
CNP0377679.0	-0.55	NC(=O)C1=CSC(C2=CC=CC=C2O)=N1	InChI=1S/C10H8N2O2S/c11-9(14)7-5-15-10(12-7)6-3-1-2-4-8(6)13/h1-5,13H,(H2,11,14)	AETDFAXPCFASDB-UHFFFAOYSA-N	pulicatin F	2-(2-hydroxyphenyl)thiazole-4-carboxamide	23	15	220.25	220.031	C10H8N2O2S	1.61	76.21	2	4	2	4	2	0	2	0.81	0	0	2	182.22	f	f	f	n1ccsc1-c2ccccc2	-0.94	Azoles	Thiazoles	Organoheterocyclic compounds	Thiazolecarboxamides	Alkaloids	Serine alkaloids	Thiazole alkaloids	f	Streptomyces sp. CP32	ChEBI NPs|NPASS|NPAtlas|Super Natural II|UNPD (Universal Natural Products Database)	10.1021/np100588c	Pulicatins F|CHEMBL1651091|CHEBI:70580|118485-53-3|SCHEMBL12469099|BDBM50335599|DA-29004|Q27138912	118485-53-3
CNP0394194.0	-0.55	C=C(C)COC1=CC=C2N=C3CCCCCN3C(=O)C2=C1	InChI=1S/C17H20N2O2/c1-12(2)11-21-13-7-8-15-14(10-13)17(20)19-9-5-3-4-6-16(19)18-15/h7-8,10H,1,3-6,9,11H2,2H3	OUJXPBVMXBGHIA-UHFFFAOYSA-N	STL519182	2-(2-methylallyloxy)-7,8,9,10-tetrahydro-6~{H}-azepino[2,1-b]quinazolin-12-one	41	21	284.36	284.152	C17H20N2O2	3.08	44.12	3	4	0	4	0	0	2	0.81	0	0.41	3	266.54	f	f	f	N=1c2ccccc2CN3C1CCCCC3	-1.11	Diazanaphthalenes	Benzodiazines	Organoheterocyclic compounds	Quinazolines	Alkaloids	Anthranilic acid alkaloids	Quinazoline alkaloids	f		InterBioScreen Ltd|NPEdia|Super Natural II		AKOS032438574|2-((2-methylallyl)oxy)-7|8|9|10-tetrahydroazepino2|1-bquinazolin-12(6H)-one|2-(2-methylprop-2-en-1-yl)oxy-7|8|9|10-tetrahydroazepino2|1-bquinazolin-12(6H)-one|NPD7384
CNP0398847.1	-0.55	COC1=CC=C2C=NN(CC(=O)N[C@H]3CCOC(C)(C)C3)C(=O)C2=C1OC	InChI=1S/C19H25N3O5/c1-19(2)9-13(7-8-27-19)21-15(23)11-22-18(24)16-12(10-20-22)5-6-14(25-3)17(16)26-4/h5-6,10,13H,7-9,11H2,1-4H3,(H,21,23)/t13-/m0/s1	DZPURMSVYCPUOE-ZDUSSCGKSA-N		2-(7,8-dimethoxy-1-oxo-phthalazin-2-yl)-~{N}-[(4~{S})-2,2-dimethyltetrahydropyran-4-yl]acetamide	52	27	375.43	375.179	C19H25N3O5	1.49	91.68	5	7	1	7	1	0	2	0.85	0	0.53	3	NA	f	f	f	N1=Cc2ccccc2CN1CCNC3CCOCC3	-0.75	Diazanaphthalenes	Benzodiazines	Organoheterocyclic compounds	Phthalazinones	Alkaloids			f		Super Natural II
CNP0408296.0	-0.55	CC1=CC=C2C=C(C(C)C)C(O)=C3OC(C(=O)C(C)C)=CC1=C32	InChI=1S/C20H22O3/c1-10(2)14-8-13-7-6-12(5)15-9-16(18(21)11(3)4)23-20(17(13)15)19(14)22/h6-11,22H,1-5H3	MFIBMNCGUNADDA-UHFFFAOYSA-N	1-(12-hydroxy-6-methyl-11-propan-2-yl-2-oxatricyclo[7.3.1.05,13]trideca-1(12),3,5(13),6,8,10-hexaen-3-yl)-2-methylpropan-1-one	1-(12-hydroxy-11-isopropyl-6-methyl-2-oxatricyclo[7.3.1.0^{5,13}]trideca-1(12),3,5(13),6,8,10-hexaen-3-yl)-2-methyl-propan-1-one	45	23	310.39	310.157	C20H22O3	4.94	46.53	3	3	1	3	1	0	2	0.87	0	0.35	3	294.24	f	f	f	O1C=Cc2cccc3cccc1c23	1.02	Naphthalenes	Naphthols and derivatives	Benzenoids	Naphthols and derivatives	Terpenoids			f		CMAUP (cCollective molecular activities of useful plants)|Latin America dataset|Super Natural II|UNPD (Universal Natural Products Database)
CNP0410842.0	-0.55	CN(C)CCCN1C2=CC=CC=C2CCC2=CC=CC=C21	InChI=1S/C19H24N2/c1-20(2)14-7-15-21-18-10-5-3-8-16(18)12-13-17-9-4-6-11-19(17)21/h3-6,8-11H,7,12-15H2,1-2H3	BCGWQEUPMDMJNV-UHFFFAOYSA-N	imipramine	3-(5,6-dihydrobenzo[b][1]benzazepin-11-yl)-~{N},~{N}-dimethyl-propan-1-amine	45	21	280.42	280.194	C19H24N2	3.88	6.48	4	2	0	2	0	0	2	0.84	0	0.37	3	NA	f	f	f	c1ccc2c(c1)Nc3ccccc3CC2	-0.77	Benzazepines	Dibenzazepines	Organoheterocyclic compounds	Dibenzazepines	Alkaloids	Tryptophan alkaloids	Quinoline alkaloids	f	Elaphoglossum crassipes	DrugBankNP|FooDB|NPASS|NPEdia|Super Natural II		50-49-7|Melipramine|Antideprin|Berkomine|Imidobenzyle|Dimipressin|Dynaprin|Intalpram|Nelipramin|Timolet|Irmin|Dpid|Dyna-zina|Tofranil|Impramine|Censtim|Censtin|Imiprin|Promiben|Iramil|Janimine|Imipramina|Imipraminum|Declomipramine|Eupramin|3-(10|11-dihydro-5H-dibenzob|fazepin-5-yl)-N|N-dimethylpropan-1-amine|Imizine|Surplix|Tofranil| base|Psychoforin|Imavate|Cristalia|Sermonil|N-(gamma-Dimethylam…	50-49-7|113-52-0
CNP0413239.0	-0.55	COC1=CC=C(C(=O)NCC2=C3CCN(C)C(=O)C3=C(OC)C3=C2OCO3)C=C1	InChI=1S/C21H22N2O6/c1-23-9-8-14-15(10-22-20(24)12-4-6-13(26-2)7-5-12)17-19(29-11-28-17)18(27-3)16(14)21(23)25/h4-7H,8-11H2,1-3H3,(H,22,24)	POGRWMPNRWHDEY-UHFFFAOYSA-N	STL523518	4-methoxy-~{N}-[(4-methoxy-6-methyl-5-oxo-7,8-dihydro-[1,3]dioxolo[4,5-g]isoquinolin-9-yl)methyl]benzamide	51	29	398.42	398.148	C21H22N2O6	1.99	86.33	5	6	1	6	1	0	2	0.83	0	0.33	4	348.8	f	f	f	O1c2cc3c(c(c2OC1)CNCc4ccccc4)CCNC3	0.1	Isoquinolines and derivatives	Isoquinolones and derivatives	Organoheterocyclic compounds	Isoquinolones and derivatives	Alkaloids			f		InterBioScreen Ltd		AKOS030486652|4-methoxy-N-(4-methoxy-6-methyl-5-oxo-5|6|7|8-tetrahydro1|3dioxolo4|5-gisoquinolin-9-yl)methylbenzamide
CNP0448215.0	-0.55	NS(=O)(=O)C1=CC=C(N2CCCCS2(=O)=O)C=C1	InChI=1S/C10H14N2O4S2/c11-18(15,16)10-5-3-9(4-6-10)12-7-1-2-8-17(12,13)14/h3-6H,1-2,7-8H2,(H2,11,15,16)	HMHVCUVYZFYAJI-UHFFFAOYSA-N	sultiame	4-(1,1-dioxothiazinan-2-yl)benzenesulfonamide	32	18	290.37	290.039	C10H14N2O4S2	0.26	97.54	2	4	1	4	1	0	1	0.84	0	0.4	2	NA	f	f	f	S1N(c2ccccc2)CCCC1	-2.28	Benzene and substituted derivatives	Sulfanilides	Benzenoids	Sulfanilides	Alkaloids			f		DrugBankNP		SULTHIAME|61-56-3|Ospolot|Trolone|Sulphenyltame|Sulthiamine|Conadil|Contravul|Riker 594|Sultiamum|Elisal|Bayer A-168|Sulthiame USAN|4-(1|1-Dioxido-1|2-thiazinan-2-yl)benzenesulfonamide|Sultiame INN|RP-10284|p-(Tetrahydro-2H-1|2-thiazin-2-yl)benzenesulfonamide| S|S-dioxide|Benzenesulfonamide| 4-(tetrahydro-2H-1|2-thiazin-2-yl)-| S|S-dioxide|R-594|sultiam|RIKER-594|CHEMBL328560|DTXSID4023626|2-(p-S…	61-56-3
CNP0463726.1	-0.55	O=C1[C@H]2NCC[C@H]2N(CC2=CC=CS2)C(=O)N1C1=CC=CC=C1	InChI=1S/C17H17N3O2S/c21-16-15-14(8-9-18-15)19(11-13-7-4-10-23-13)17(22)20(16)12-5-2-1-3-6-12/h1-7,10,14-15,18H,8-9,11H2/t14-,15+/m1/s1	QLADSELDEIEGMM-CABCVRRESA-N		(4~{a}~{S},7~{a}~{R})-3-phenyl-1-(2-thienylmethyl)-5,6,7,7~{a}-tetrahydro-4~{a}~{H}-pyrrolo[3,2-d]pyrimidine-2,4-dione	40	23	327.41	327.104	C17H17N3O2S	2.45	52.65	3	4	1	4	1	0	2	0.94	0	0.29	4	NA	f	f	f	s1cccc1CN2CN(c3ccccc3)CC4NCCC24	-1.31	Carboxylic acids and derivatives	Amino acids, peptides, and analogues	Organic acids and derivatives	Alpha amino acids	Alkaloids	Ornithine alkaloids		f		Super Natural II
CNP0464760.0	-0.55	O=C1C(=CC2=CC=CS2)OC2=C1C=CC(O)=C2CN1CCCCCC1	InChI=1S/C20H21NO3S/c22-17-8-7-15-19(23)18(12-14-6-5-11-25-14)24-20(15)16(17)13-21-9-3-1-2-4-10-21/h5-8,11-12,22H,1-4,9-10,13H2	RAMRVNMFLOGQHF-UHFFFAOYSA-N		7-(azepan-1-ylmethyl)-6-hydroxy-2-(2-thienylmethylene)benzofuran-3-one	46	25	355.46	355.124	C20H21NO3S	4.45	49.77	3	5	1	5	1	0	2	0.83	0	0.35	4	NA	f	f	f	O1C(=Cc2sccc2)Cc3cccc(c13)CN4CCCCCC4	-1.1	Benzofurans	Benzofuranones	Organoheterocyclic compounds	Benzofuranones	Alkaloids	Lysine alkaloids	Piperidine alkaloids	f		Super Natural II
CNP0466515.0	-0.55	CN1CCN(CC2=CC(=O)OC3=CC(O)=C(Cl)C=C23)CC1	InChI=1S/C15H17ClN2O3/c1-17-2-4-18(5-3-17)9-10-6-15(20)21-14-8-13(19)12(16)7-11(10)14/h6-8,19H,2-5,9H2,1H3	RZWQFKHHKBLWRH-UHFFFAOYSA-N	STK586901	6-chloro-7-hydroxy-4-[(4-methylpiperazin-1-yl)methyl]chromen-2-one	38	21	308.77	308.093	C15H17ClN2O3	1.9	56.92	2	5	1	5	1	0	2	0.86	0	0.4	3	NA	f	f	f	O1c2ccccc2C(=CC1)CN3CCNCC3	-0.75	Coumarins and derivatives	Hydroxycoumarins	Phenylpropanoids and polyketides	7-hydroxycoumarins	Shikimates and Phenylpropanoids	Coumarins	Simple coumarins	f		Super Natural II		AKOS002254953|NCGC00317945-01|AB01312182-01|6-chloro-7-hydroxy-4-(4-methylpiperazin-1-yl)methyl-2H-chromen-2-one
CNP0511208.0	-0.55	O=C(C=CC1=CC=CC=C1Cl)NC1=CC=CC(O)=C1	InChI=1S/C15H12ClNO2/c16-14-7-2-1-4-11(14)8-9-15(19)17-12-5-3-6-13(18)10-12/h1-10,18H,(H,17,19)	UVPDKBTVSFHGAI-UHFFFAOYSA-N	3-(2-chlorophenyl)-N-(3-hydroxyphenyl)prop-2-enamide	3-(2-chlorophenyl)-~{N}-(3-hydroxyphenyl)prop-2-enamide	31	19	273.72	273.056	C15H12ClNO2	3.7	49.33	3	2	2	2	2	0	2	0.84	0	0	2	NA	f	f	f	c1ccc(cc1)C=CCNc2ccccc2	-1.04	Cinnamic acids and derivatives	Cinnamic acids and derivatives	Phenylpropanoids and polyketides	Cinnamic acids and derivatives	Shikimates and Phenylpropanoids			f		Supernatural3		DTXSID50351155|(2E)-3-(2-Chlorophenyl)-N-(3-hydroxyphenyl)acrylamide|3-(2-chlorophenyl)-N-(3-hydroxyphenyl)prop-2-enamide
CNP0521590.1	-0.55	CN1C(=O)[C@@H](OCC2CC2)[C@H]2CN(C(=O)NC3CC3)C[C@H]21	InChI=1S/C15H23N3O3/c1-17-12-7-18(15(20)16-10-4-5-10)6-11(12)13(14(17)19)21-8-9-2-3-9/h9-13H,2-8H2,1H3,(H,16,20)/t11-,12+,13-/m0/s1	ODCUPZQCSUEMAY-XQQFMLRXSA-N		(3~{S},3~{a}~{S},6~{a}~{S})-~{N}-cyclopropyl-3-(cyclopropylmethoxy)-1-methyl-2-oxo-3~{a},4,6,6~{a}-tetrahydro-3~{H}-pyrrolo[3,4-b]pyrrole-5-carboxamide	44	21	293.37	293.174	C15H23N3O3	0.43	61.88	4	3	1	3	1	0	0	0.82	0	0.87	4	NA	f	f	f	O(CC1CC1)C2CNC3CN(CNC4CC4)CC23	-0.55	Pyrrolidines	Pyrrolidine carboxylic acids and derivatives	Organoheterocyclic compounds	Pyrrolidinecarboxamides	Alkaloids			f		Supernatural3		(3S|3aS|6aS)-N-cyclopropyl-3-(cyclopropylmethoxy)-1-methyl-2-oxo-3a|4|6|6a-tetrahydro-3H-pyrrolo3|4-bpyrrole-5-carboxamide
CNP0552111.0	-0.55	CN(C)CC1=CNC2=C(CCCO)C=CC=C12	InChI=1S/C14H20N2O/c1-16(2)10-12-9-15-14-11(6-4-8-17)5-3-7-13(12)14/h3,5,7,9,15,17H,4,6,8,10H2,1-2H3	KKQDXWHOFSMCSA-UHFFFAOYSA-N	3-{3-[(Dimethylamino)methyl]-1h-Indol-7-Yl}propan-1-Ol	3-[3-[(dimethylamino)methyl]-1~{H}-indol-7-yl]propan-1-ol	37	17	232.33	232.158	C14H20N2O	2.15	39.26	5	2	2	2	2	0	2	0.83	0	0.43	2	NA	f	f	f	c1ccc2[nH]ccc2c1	-0.08	Indoles and derivatives	Indoles	Organoheterocyclic compounds	Indoles	Alkaloids	Tryptophan alkaloids	Simple indole alkaloids	f		DrugBankNP		PZZ|DB08447|PD004391|NS00071472|Q27097652
CNP0580921.1	-0.55	CS(=O)(=O)NC[C@H]1CN2C=C(C3=CC=CC=C3)N=C2CO1	InChI=1S/C14H17N3O3S/c1-21(18,19)15-7-12-8-17-9-13(16-14(17)10-20-12)11-5-3-2-4-6-11/h2-6,9,12,15H,7-8,10H2,1H3/t12-/m0/s1	BGMBCACDECDGNB-LBPRGKRZSA-N		~{N}-[[(6~{R})-2-phenyl-6,8-dihydro-5~{H}-imidazo[2,1-c][1,4]oxazin-6-yl]methyl]methanesulfonamide	38	21	307.38	307.099	C14H17N3O3S	1	73.22	4	5	1	5	1	0	2	0.91	0	0.36	3	NA	f	f	f	n1c(cn2c1COCC2)-c3ccccc3	-1.33	Azoles	Imidazoles	Organoheterocyclic compounds	Phenylimidazoles	Alkaloids			f		Supernatural3		N-(6R)-2-phenyl-6|8-dihydro-5H-imidazo2|1-c1|4oxazin-6-ylmethylmethanesulfonamide
CNP0601018.1	-0.55	O=C1N(CCC2=CC=CC=C2)C(=S)N2CCC[C@@]12O	InChI=1S/C14H16N2O2S/c17-12-14(18)8-4-9-16(14)13(19)15(12)10-7-11-5-2-1-3-6-11/h1-3,5-6,18H,4,7-10H2/t14-/m1/s1	BFCPDRMSCKHHPX-CQSZACIVSA-N	(7aR)-7a-hydroxy-2-(2-phenylethyl)-3-sulfanylidene-6,7-dihydro-5H-pyrrolo[1,2-c]imidazol-1-one	(7~{a}~{R})-7~{a}-hydroxy-2-(2-phenylethyl)-3-thioxo-6,7-dihydro-5~{H}-pyrrolo[1,2-c]imidazol-1-one	35	19	276.36	276.093	C14H16N2O2S	1.14	43.78	3	3	1	3	1	0	1	0.84	0	0.43	3	NA	f	f	f	c1ccc(cc1)CCN2CN3CCCC3C2	-0.21	Carboxylic acids and derivatives	Amino acids, peptides, and analogues	Organic acids and derivatives	Alpha amino acids	Alkaloids	Lysine alkaloids	Piperidine alkaloids	f	Armoracia rusticana	NPASS	10.1021/acs.jnatprod.9b00527	CHEMBL4442503
CNP0004257.0	-0.56	CN(C)CC1=CC(CC2(NCC3=CC=C4OCOC4=C3)COC2)=NO1	InChI=1S/C18H23N3O4/c1-21(2)9-15-6-14(20-25-15)7-18(10-22-11-18)19-8-13-3-4-16-17(5-13)24-12-23-16/h3-6,19H,7-12H2,1-2H3	IOGOZXOGTNNELS-UHFFFAOYSA-N	NCGC00391952-01	~{N}-(1,3-benzodioxol-5-ylmethyl)-3-[[5-[(dimethylamino)methyl]isoxazol-3-yl]methyl]oxetan-3-amine	48	25	345.4	345.169	C18H23N3O4	1.57	68.99	7	7	1	7	1	0	2	0.82	0	0.5	4	NA	f	f	f	n1occc1CC2(NCc3ccc4OCOc4c3)COC2	-1.04	Benzodioxoles	Benzodioxoles	Organoheterocyclic compounds	Benzodioxoles	Alkaloids			f		ZINC NP
CNP0010664.1	-0.56	CC(=O)N1CCC(N2CC[C@H](C3=NC4=CC=CC=C4O3)C2)CC1	InChI=1S/C18H23N3O2/c1-13(22)20-10-7-15(8-11-20)21-9-6-14(12-21)18-19-16-4-2-3-5-17(16)23-18/h2-5,14-15H,6-12H2,1H3/t14-/m0/s1	QZHHPSIQOKDPFO-AWEZNQCLSA-N		1-[4-[(3~{S})-3-(1,3-benzoxazol-2-yl)pyrrolidin-1-yl]-1-piperidyl]ethanone	46	23	313.4	313.179	C18H23N3O2	2.63	49.58	2	4	0	4	0	0	2	0.86	0	0.56	4	NA	f	f	f	n1c2ccccc2oc1C3CN(CC3)C4CCNCC4	-1.38	Benzoxazoles	Benzoxazoles	Organoheterocyclic compounds	Benzoxazoles	Alkaloids	Lysine alkaloids	Quinolizidine alkaloids	f		ZINC NP
CNP0011315.1	-0.56	CC(C)NC(=O)NC[C@H]1C[C@@H]2CCN1C[C@@H]2CN1CCCC1	InChI=1S/C17H32N4O/c1-13(2)19-17(22)18-10-16-9-14-5-8-21(16)12-15(14)11-20-6-3-4-7-20/h13-16H,3-12H2,1-2H3,(H2,18,19,22)/t14-,15-,16+/m0/s1	BCDNIZSGALHIFG-HRCADAONSA-N	NCGC00421053-01	1-isopropyl-3-[[(2~{R},4~{S},5~{S})-5-(pyrrolidin-1-ylmethyl)quinuclidin-2-yl]methyl]urea	54	22	308.47	308.258	C17H32N4O	1.5	47.61	5	3	2	3	2	0	0	0.81	0	0.94	4	NA	f	f	f	N1(CCCC1)CC2CN3CCC2CC3	-1.29	Quinuclidines	Quinuclidines	Organoheterocyclic compounds	Quinuclidines	Alkaloids	Lysine alkaloids	Piperidine alkaloids	f		Super Natural II|ZINC NP
CNP0022392.1	-0.56	CC(C)C(=O)N[C@H]1C[C@@H](CC2=NOC(CO)=C2)C1(C)C	InChI=1S/C15H24N2O3/c1-9(2)14(19)16-13-6-10(15(13,3)4)5-11-7-12(8-18)20-17-11/h7,9-10,13,18H,5-6,8H2,1-4H3,(H,16,19)/t10-,13+/m1/s1	JLEWEHUADQQDIH-MFKMUULPSA-N		~{N}-[(1~{S},3~{S})-3-[[5-(hydroxymethyl)isoxazol-3-yl]methyl]-2,2-dimethyl-cyclobutyl]-2-methyl-propanamide	44	20	280.37	280.179	C15H24N2O3	1.9	75.36	5	4	2	4	2	0	1	0.86	0	0.73	2	NA	f	f	f	n1occc1CC2CCC2	-0.21	Azoles	Isoxazoles	Organoheterocyclic compounds	Isoxazoles				f		ZINC NP
CNP0070317.2	-0.56	O[C@]1(C2=CC=CC=C2)COC2=CC=CC=C2O1	InChI=1S/C14H12O3/c15-14(11-6-2-1-3-7-11)10-16-12-8-4-5-9-13(12)17-14/h1-9,15H,10H2/t14-/m1/s1	OLIYXRBEDCJVLH-CQSZACIVSA-N		(3~{S})-3-phenyl-2~{H}-1,4-benzodioxin-3-ol	29	17	228.25	228.079	C14H12O3	2.3	38.69	1	3	1	3	1	0	2	0.81	0	0.14	3	NA	f	f	f	O1c2ccccc2OC(c3ccccc3)C1	0.6	Benzodioxanes	Phenylbenzodioxanes	Organoheterocyclic compounds	Phenylbenzo-1,4-dioxanes	Shikimates and Phenylpropanoids	Flavonoids	Flavanones	f		Super Natural II|Supernatural3		(2S)-2-phenyl-3H-1|4-benzodioxin-2-ol
CNP0072534.2	-0.56	COC1=CC(O)=CC(C2=C(C)C[C@@H](O)C2=O)=C1	InChI=1S/C13H14O4/c1-7-3-11(15)13(16)12(7)8-4-9(14)6-10(5-8)17-2/h4-6,11,14-15H,3H2,1-2H3/t11-/m1/s1	CWLFWIXNLVDJJO-LLVKDONJSA-N	(R)-alternariphent A	(5~{R})-5-hydroxy-2-(3-hydroxy-5-methoxy-phenyl)-3-methyl-cyclopent-2-en-1-one	31	17	234.25	234.089	C13H14O4	1.51	66.76	2	4	2	4	2	0	1	0.81	0	0.31	2	NA	f	f	f	c1ccc(cc1)C2=CCCC2	1.57	Phenols	Methoxyphenols	Benzenoids	Methoxyphenols				f	Alternaria sp.|Alternaria sp. SCSIO41014	CMNPD|EMNPD|NPAtlas	10.1039/c9np00069k|10.3390/md16080280	CHEBI:213969|(5R)-5-hydroxy-2-(3-hydroxy-5-methoxyphenyl)-3-methylcyclopent-2-en-1-one|(R)-alternariphent A
CNP0181448.2	-0.56	COC1=CC=C2C(=C1OC)C(=O)N1[C@H](C(=O)NC3CC3)CS[C@@H]21	InChI=1S/C16H18N2O4S/c1-21-11-6-5-9-12(13(11)22-2)15(20)18-10(7-23-16(9)18)14(19)17-8-3-4-8/h5-6,8,10,16H,3-4,7H2,1-2H3,(H,17,19)/t10-,16-/m0/s1	AEAQYCVWAJICDV-QFYYESIMSA-N		(3~{R},9~{b}~{S})-~{N}-cyclopropyl-6,7-dimethoxy-5-oxo-3,9~{b}-dihydro-2~{H}-thiazolo[2,3-a]isoindole-3-carboxamide	41	23	334.4	334.099	C16H18N2O4S	1.55	67.87	4	5	1	5	1	0	1	0.9	0	0.5	4	NA	f	f	f	S1CC(N2Cc3ccccc3C12)CNC4CC4	-0.41	Isoindoles and derivatives	Isoindolines	Organoheterocyclic compounds	Isoindolones	Alkaloids			f		Super Natural II
CNP0294130.2	-0.56	C[C@H](O)C1=CC=C2OC(C(C)(C)O)=CC2=C1	InChI=1S/C13H16O3/c1-8(14)9-4-5-11-10(6-9)7-12(16-11)13(2,3)15/h4-8,14-15H,1-3H3/t8-/m0/s1	AITBGMUAMIDJRC-QMMMGPOBSA-N		2-[5-[(1~{S})-1-hydroxyethyl]benzofuran-2-yl]propan-2-ol	32	16	220.27	220.11	C13H16O3	2.71	53.6	2	3	2	3	2	0	2	0.82	0	0.39	2	NA	f	f	f	o1ccc2ccccc12	0.83	Benzofurans	Benzofurans	Organoheterocyclic compounds	Benzofurans	Terpenoids	Meroterpenoids	Miscellaneous meroterpenoids	f		ZINC NP
CNP0339068.1	-0.56	COC1=CC=C2C(=C1OC)C(=O)N1C2SC(C)(C)[C@H]1C(=O)NCC1=CC=CO1	InChI=1S/C20H22N2O5S/c1-20(2)16(17(23)21-10-11-6-5-9-27-11)22-18(24)14-12(19(22)28-20)7-8-13(25-3)15(14)26-4/h5-9,16,19H,10H2,1-4H3,(H,21,23)/t16-,19?/m1/s1	AWSJYMLYGJDRKO-VTBWFHPJSA-N	STL531674	(3~{R})-~{N}-(2-furylmethyl)-6,7-dimethoxy-2,2-dimethyl-5-oxo-3,9~{b}-dihydrothiazolo[2,3-a]isoindole-3-carboxamide	50	28	402.47	402.125	C20H22N2O5S	2.96	81.01	5	6	1	6	1	0	2	0.83	0	0.4	4	347.73	f	f	f	o1cccc1CNCC2N3Cc4ccccc4C3SC2	-0.4	Isoindoles and derivatives	Isoindolines	Organoheterocyclic compounds	Isoindolones	Amino acids and Peptides	尾-lactams	Penicillins	f		InterBioScreen Ltd		AKOS030501564|(3R)-N-(furan-2-ylmethyl)-6|7-dimethoxy-2|2-dimethyl-5-oxo-2|3|5|9b-tetrahydro1|3thiazolo2|3-aisoindole-3-carboxamide
CNP0358123.1	-0.56	CC[C@@]12CCCN(CCC3=C(CC1)NC1=CC=CC=C31)C2	InChI=1S/C19H26N2/c1-2-19-10-5-12-21(14-19)13-9-16-15-6-3-4-7-17(15)20-18(16)8-11-19/h3-4,6-7,20H,2,5,8-14H2,1H3/t19-/m1/s1	FDNDLNFGITWTOZ-LJQANCHMSA-N	Quebrachamine	(15~{R})-15-ethyl-1,11-diazatetracyclo[13.3.1.0^{4,12}.0^{5,10}]nonadeca-4(12),5,7,9-tetraene	47	21	282.43	282.21	C19H26N2	4.15	19.03	1	1	1	1	1	0	2	0.83	0	0.58	4	281.02	f	f	f	c1ccc2c(c1)[nH]c3c2CCN4CCCC(C4)CC3	0.83	Quebrachamine alkaloids	Quebrachamine alkaloids	Alkaloids and derivatives	Quebrachamine alkaloids	Alkaloids	Tryptophan alkaloids	Aspidosperma type	f	Aspidosperma quebracho|Aspidosperma quebracho-blanco|Hunteria elliottii|Kopsia arborea|Kopsia officinalis L.|Pleiocarpa tubicina|Rhazya stricta|Vinca erecta|Vinca minor L.	GNPS (Global Natural Products Social Molecular Networking)|KNApSaCK|NPASS|NPEdia|TPPT (Toxic Plants鈥揚hytoToxins)	10.1002/biuz.19840140514|10.1002/food.19880321030|10.1021/np800489e	(-)-Quebrachamine|4850-21-9|Quebrachamin|CHEBI:110|7M37I29KEU|C09235|kamassin|(15R)-15-ethyl-1|11-diazatetracyclo13.3.1.04|12.05|10nonadeca-4(12)|5|7|9-tetraene|Kamassine|AC1L3P9D|AC1Q1IW9|Quebrachamine (Kassamine)|QUEBRACHAMINE MI|UNII-7M37I29KEU|QUEBRACHAMINE| (+)-|5.ALPHA.-QUEBRACHAMINE|CHEMBL552709|SCHEMBL3412706|DTXSID50878438|EINECS 225-440-2|NS00045080|Q27105240|2H-3|7-Methanoazacycloundec…	4850-21-9
CNP0365302.1	-0.56	CC1(C)CC(=O)[C@H]([C@@]2(O)C(=O)NC3=CC=C(Br)C=C32)CO1	InChI=1S/C15H16BrNO4/c1-14(2)6-12(18)10(7-21-14)15(20)9-5-8(16)3-4-11(9)17-13(15)19/h3-5,10,20H,6-7H2,1-2H3,(H,17,19)/t10-,15-/m1/s1	VKDTYZYFTAYPCQ-MEBBXXQBSA-N		(3~{S})-5-bromo-3-[(3~{S})-6,6-dimethyl-4-oxo-tetrahydropyran-3-yl]-3-hydroxy-indolin-2-one	37	21	354.2	353.026	C15H16BrNO4	1.97	75.63	1	4	2	4	2	0	1	0.81	0	0.47	3	NA	f	f	f	O1CCCC(C1)C2c3ccccc3NC2	0.8	Indoles and derivatives	Indoles	Organoheterocyclic compounds	Indoles	Alkaloids	Tryptophan alkaloids	Quinoline alkaloids	f		Super Natural II
CNP0369522.1	-0.56	CC(C)C1OC2=C(C=CC3=C2[C@H](O)O[C@@H](C)C3)C1=O	InChI=1S/C15H18O4/c1-7(2)13-12(16)10-5-4-9-6-8(3)18-15(17)11(9)14(10)19-13/h4-5,7-8,13,15,17H,6H2,1-3H3/t8-,13?,15+/m0/s1	AVYZYONEAKDESK-QQUOSSGYSA-N	Penicisochroman C	(7~{S},9~{R})-9-hydroxy-2-isopropyl-7-methyl-7,9-dihydro-6~{H}-furo[3,2-h]isochromen-3-one	37	19	262.3	262.121	C15H18O4	2.24	55.76	1	4	1	4	1	0	1	0.84	0	0.53	3	NA	f	f	f	O1c2c(ccc3c2COCC3)CC1	2.31	Benzofurans	Benzofuranones	Organoheterocyclic compounds	Benzofuranones	Polyketides	Aromatic polyketides	Simple aromatic polyketides	f	Penicillium sp.|Penicillium sp. PSU-F40	CMNPD|NPAtlas	10.1016/j.tet.2010.04.073|10.1039/c2np00090c	CHEBI:205068|(7S|9R)-9-hydroxy-7-methyl-2-propan-2-yl-7|9-dihydro-6H-uro3|2-hisochromen-3-one|Penicisochroman C
CNP0373813.0	-0.56	COC1=CC(O)=C2C(=O)C(=CC3=CC=C(O)C=C3)OC2=C1	InChI=1S/C16H12O5/c1-20-11-7-12(18)15-13(8-11)21-14(16(15)19)6-9-2-4-10(17)5-3-9/h2-8,17-18H,1H3	LKURROMJSNPOEK-UHFFFAOYSA-N		4-hydroxy-2-[(4-hydroxyphenyl)methylene]-6-methoxy-benzofuran-3-one	33	21	284.27	284.068	C16H12O5	2.72	75.99	2	5	2	5	2	0	2	0.83	0	0.06	3	NA	f	f	f	O1c2ccccc2CC1=Cc3ccccc3	0.65	Aurone flavonoids	Aurone flavonoids	Phenylpropanoids and polyketides	Aurone flavonoids	Shikimates and Phenylpropanoids	Flavonoids	Aurones	f		UNPD (Universal Natural Products Database)
CNP0374897.0	-0.56	COC(C)C=CC1=COC2=CC(O)=C(O)C=C2C1=O	InChI=1S/C14H14O5/c1-8(18-2)3-4-9-7-19-13-6-12(16)11(15)5-10(13)14(9)17/h3-8,15-16H,1-2H3	PSJCUIWULVTHIX-UHFFFAOYSA-N	Chaetochromone B	6,7-dihydroxy-3-(3-methoxybut-1-enyl)chromen-4-one	33	19	262.26	262.084	C14H14O5	2.25	79.9	3	5	2	5	2	0	2	0.83	0	0.21	2	NA	f	f	f	O1C=CCc2ccccc12	0.95	Benzopyrans	1-benzopyrans	Organoheterocyclic compounds	Chromones	Polyketides	Chromanes	Chromones	f	Chaetomium indicum (CBS.860.68)	NPAtlas|UNPD (Universal Natural Products Database)	10.3390/molecules180910944	Chaetochromone B
CNP0377209.0	-0.56	CC(C)=C1OC2=C(C=CC(O)=C2CN2CCCC2)C1=O	InChI=1S/C16H19NO3/c1-10(2)15-14(19)11-5-6-13(18)12(16(11)20-15)9-17-7-3-4-8-17/h5-6,18H,3-4,7-9H2,1-2H3	LQTQEQLPCPDTDS-UHFFFAOYSA-N	STL522899	6-hydroxy-2-isopropylidene-7-(pyrrolidin-1-ylmethyl)benzofuran-3-one	39	20	273.33	273.136	C16H19NO3	2.86	49.77	2	4	1	4	1	0	1	0.84	0	0.44	3	255.9	f	f	f	O1c2c(cccc2CC1)CN3CCCC3	0.04	Benzofurans	Benzofuranones	Organoheterocyclic compounds	Benzofuranones				f		InterBioScreen Ltd		AKOS032448630|6-hydroxy-2-(propan-2-ylidene)-7-(pyrrolidin-1-ylmethyl)-1-benzofuran-3(2H)-one
CNP0381341.1	-0.56	CN1C(=O)C2=CC=C(C3=CC=CN=C3)C=C2O[C@H]2CN(C3CCC3)C[C@H]21	InChI=1S/C21H23N3O2/c1-23-18-12-24(16-5-2-6-16)13-20(18)26-19-10-14(7-8-17(19)21(23)25)15-4-3-9-22-11-15/h3-4,7-11,16,18,20H,2,5-6,12-13H2,1H3/t18-,20+/m1/s1	XUUIXNRJESUTKO-QUCCMNQESA-N		(3~{a}~{R},10~{a}~{S})-2-cyclobutyl-4-methyl-8-(3-pyridyl)-1,3,3~{a},10~{a}-tetrahydropyrrolo[3,4-b][1,4]benzoxazepin-5-one	49	26	349.43	349.179	C21H23N3O2	2.82	45.67	2	4	0	4	0	0	2	0.84	0	0.43	5	NA	f	f	f	n1cccc(c1)-c2ccc3c(OC4CN(CC4NC3)C5CCC5)c2	-0.17	Oxazepines	1,4-oxazepines	Organoheterocyclic compounds	1,4-oxazepines	Alkaloids	Lysine alkaloids	Quinolizidine alkaloids	f		ZINC NP
CNP0387327.0	-0.56	CC1=C(C)C2=CC(CN(C)C)=C(O)C(C)=C2OC1=O	InChI=1S/C15H19NO3/c1-8-9(2)15(18)19-14-10(3)13(17)11(6-12(8)14)7-16(4)5/h6,17H,7H2,1-5H3	OOLPFAPLHITWSP-UHFFFAOYSA-N	6-[(dimethylamino)methyl]-7-hydroxy-3,4,8-trimethyl-2H-chromen-2-one	6-[(dimethylamino)methyl]-7-hydroxy-3,4,8-trimethyl-chromen-2-one	38	19	261.32	261.136	C15H19NO3	2.49	53.68	2	4	1	4	1	0	2	0.84	0	0.4	2	244.34	f	f	f	O1c2ccccc2C=CC1	-0.13	Coumarins and derivatives	Hydroxycoumarins	Phenylpropanoids and polyketides	7-hydroxycoumarins	Shikimates and Phenylpropanoids	Coumarins	Simple coumarins	f		InterBioScreen Ltd|NPEdia|Super Natural II		859665-14-8|6-((dimethylamino)methyl)-7-hydroxy-3|4|8-trimethyl-2H-chromen-2-one|STL462215|AKOS016390031|NPD9656	859665-14-8
CNP0394989.0	-0.56	O=C(NCCC1=CC=CC=C1)C1=CC2=CC=CC=C2OC=C1	InChI=1S/C19H17NO2/c21-19(20-12-10-15-6-2-1-3-7-15)17-11-13-22-18-9-5-4-8-16(18)14-17/h1-9,11,13-14H,10,12H2,(H,20,21)	KXDNDQRQLMEVKW-UHFFFAOYSA-N	N-(2-phenylethyl)-1-benzoxepine-4-carboxamide	~{N}-(2-phenylethyl)-1-benzoxepine-4-carboxamide	39	22	291.35	291.126	C19H17NO2	3.34	38.33	4	2	1	2	1	0	2	0.94	0	0.11	3	271.28	f	f	f	O1C=CC(=Cc2ccccc12)CNCCc3ccccc3	-0.27	Benzoxepines	Benzoxepines	Organoheterocyclic compounds	Benzoxepines	Shikimates and Phenylpropanoids			f		InterBioScreen Ltd|Super Natural II		STL120455|AKOS001555637|N-phenethylbenzoboxepine-4-carboxamide
CNP0415247.1	-0.56	C[C@H]1CO[C@H](C2=CC(O)=C([C@H]3C[C@@H](C)CO3)C=C2O)C1	InChI=1S/C16H22O4/c1-9-3-15(19-7-9)11-5-14(18)12(6-13(11)17)16-4-10(2)8-20-16/h5-6,9-10,15-18H,3-4,7-8H2,1-2H3/t9-,10-,15-,16+/m1/s1	VWWSDOAXICNGRC-HKBFDHSMSA-N		5-[(2~{S},4~{R})-4-methyltetrahydrofuran-2-yl]-2-[(2~{R},4~{R})-4-methyltetrahydrofuran-2-yl]benzene-1,4-diol	42	20	278.35	278.152	C16H22O4	3.29	58.92	2	4	2	4	2	0	1	0.81	0	0.63	3	262.94	f	f	f	O1CCCC1c2ccc(cc2)C3OCCC3	1.01	Phenols	Benzenediols	Benzenoids	Hydroquinones				f	Tournefortia sarmentosa	KNApSaCK|TIPdb (database of Taiwan indigenous plants)		Tournefolin A
CNP0464530.0	-0.56	CC1=CC(O)=C(N=O)C(=O)N1CCC1=CC=CC=C1	InChI=1S/C14H14N2O3/c1-10-9-12(17)13(15-19)14(18)16(10)8-7-11-5-3-2-4-6-11/h2-6,9,17H,7-8H2,1H3	QWZVKPQEEDBKCV-UHFFFAOYSA-N	264598-66-5	4-hydroxy-6-methyl-3-nitroso-1-(2-phenylethyl)pyridin-2-one	33	19	258.28	258.1	C14H14N2O3	2.5	71.66	4	5	1	5	1	0	2	0.86	0	0.21	2	NA	f	f	f	c1ccc(cc1)CCN2C=CC=CC2	-0.77	Pyridines and derivatives	Halopyridines	Organoheterocyclic compounds	Polyhalopyridines	Alkaloids			f		Super Natural II		4-HYDROXY-6-METHYL-3-NITROSO-1-(2-PHENYLETHYL)PYRIDIN-2-ONE|AKOS004908762
CNP0500403.0	-0.56	C=CC1=C(C(=O)OC)N=C(CC2=CC=C(O)C=C2)O1	InChI=1S/C14H13NO4/c1-3-11-13(14(17)18-2)15-12(19-11)8-9-4-6-10(16)7-5-9/h3-7,16H,1,8H2,2H3	LYUOWNBGRKKCPV-UHFFFAOYSA-N	Macrooxazole C	methyl 2-[(4-hydroxyphenyl)methyl]-5-vinyl-oxazole-4-carboxylate	32	19	259.26	259.084	C14H13NO4	2.4	72.56	4	5	1	5	1	0	2	0.85	0	0.14	2	NA	f	f	f	n1ccoc1Cc2ccccc2	0.01	Azoles	Oxazoles	Organoheterocyclic compounds	2,4,5-trisubstituted oxazoles				f	Phoma macrostoma DAOMC175,940	NPAtlas	10.3390/molecules25235497	Macrooxazole C
CNP0502619.0	-0.56	CC(=O)NC(C)(C)C1C=C2CC(C)(C)NC(C)=C2C(=O)C1C	InChI=1S/C18H28N2O2/c1-10-14(18(6,7)20-12(3)21)8-13-9-17(4,5)19-11(2)15(13)16(10)22/h8,10,14,19H,9H2,1-7H3,(H,20,21)	YCVUOIBIXGCURG-UHFFFAOYSA-N	N-[2-(1,3,3,7-tetramethyl-8-oxo-2,4,6,7-tetrahydroisoquinolin-6-yl)propan-2-yl]acetamide	~{N}-[1-methyl-1-(1,3,3,7-tetramethyl-8-oxo-2,4,6,7-tetrahydroisoquinolin-6-yl)ethyl]acetamide	50	22	304.43	304.215	C18H28N2O2	2.71	58.2	2	3	2	3	2	0	0	0.82	0	0.67	2	NA	f	f	f	C=1NCCC2=CCCCC12	0.53	Organooxygen compounds	Carbonyl compounds	Organic oxygen compounds	Cyclohexenones				f	Anacyclus pyrethrum	NPASS	10.1021/acs.jnatprod.8b00239	CHEMBL4173610
CNP0508975.3	-0.56	C[C@@H]1CC2=CC=C(/C=C/[C@@]34N=C(O)CCN3C3=CC=CC=C3C4(C)C)C=C2O1	InChI=1S/C24H26N2O2/c1-16-14-18-9-8-17(15-21(18)28-16)10-12-24-23(2,3)19-6-4-5-7-20(19)26(24)13-11-22(27)25-24/h4-10,12,15-16H,11,13-14H2,1-3H3,(H,25,27)/b12-10+/t16-,24-/m1/s1	CGHSSTWUDYQZCM-JWTVRFEMSA-N	(10aS)-10,10-dimethyl-10a-[(E)-2-[(2R)-2-methyl-2,3-dihydro-1-benzofuran-6-yl]ethenyl]-3,4-dihydropyrimido[1,2-a]indol-2-ol	(10~{a}~{S})-10,10-dimethyl-10~{a}-[(~{E})-2-[(2~{R})-2-methyl-2,3-dihydrobenzofuran-6-yl]vinyl]-3,4-dihydropyrimido[1,2-a]indol-2-ol	54	28	374.48	374.199	C24H26N2O2	4.88	45.06	2	3	1	3	1	0	2	0.81	0	0.38	5	NA	f	f	f	N1=CCCN2c3ccccc3CC12C=Cc4ccc5c(OCC5)c4	0.3	Indoles and derivatives	Indoles	Organoheterocyclic compounds	Indoles	Shikimates and Phenylpropanoids			f		Super Natural II
CNP0518020.0	-0.56	COC(=O)C1=CC=C(C(=O)OC)C(NC(=O)C2=CC=CC(OC)=C2)=C1	InChI=1S/C18H17NO6/c1-23-13-6-4-5-11(9-13)16(20)19-15-10-12(17(21)24-2)7-8-14(15)18(22)25-3/h4-10H,1-3H3,(H,19,20)	PVGVKNXOENSVJO-UHFFFAOYSA-N	CBMicro_000575	dimethyl 2-[(3-methoxybenzoyl)amino]benzene-1,4-dicarboxylate	42	25	343.34	343.106	C18H17NO6	2.52	90.93	5	6	1	6	1	0	2	0.84	0	0.17	2	NA	f	f	f	c1ccc(cc1)NCc2ccccc2	-1.1	Benzene and substituted derivatives	Anilides	Benzenoids	Benzanilides	Alkaloids	Anthranilic acid alkaloids	Anthranillic acid derivatives	f		Supernatural3		Oprea1_454101|SMSF0006633|STK028267|AKOS001374370|CB01803|BIM-0000361.P001|EU-0004193|SR-01000425766|Z30170804|1|4-dimethyl 2-(3-methoxybenzamido)benzene-1|4-dicarboxylate|dimethyl 2-{(3-methoxyphenyl)carbonylamino}benzene-1|4-dicarboxylate|Dimethyl 2-(3-methoxybenzoyl)aminoterephthalate
CNP0524093.1	-0.56	CCN1C(=O)CC[C@H]1C1=NC(CNC(=O)C2=CC=CC=C2)=NO1	InChI=1S/C16H18N4O3/c1-2-20-12(8-9-14(20)21)16-18-13(19-23-16)10-17-15(22)11-6-4-3-5-7-11/h3-7,12H,2,8-10H2,1H3,(H,17,22)/t12-/m0/s1	VPWHZWUKUNBEJT-LBPRGKRZSA-N		~{N}-[[5-[(2~{S})-1-ethyl-5-oxo-pyrrolidin-2-yl]-1,2,4-oxadiazol-3-yl]methyl]benzamide	41	23	314.35	314.138	C16H18N4O3	1.68	88.33	5	5	1	5	1	0	2	0.91	0	0.38	3	NA	f	f	f	n1oc(nc1CNCc2ccccc2)C3NCCC3	-1.71	Benzene and substituted derivatives	Benzoic acids and derivatives	Benzenoids	Benzamides	Alkaloids	Pseudoalkaloids		f		Supernatural3		N-5-(2S)-1-ethyl-5-oxopyrrolidin-2-yl-1|2|4-oxadiazol-3-ylmethylbenzamide
CNP0549364.0	-0.56	CN1OC2(CC1=O)CN(C(=O)COC1=CC=C(Cl)C=C1)C2	InChI=1S/C14H15ClN2O4/c1-16-12(18)6-14(21-16)8-17(9-14)13(19)7-20-11-4-2-10(15)3-5-11/h2-5H,6-9H2,1H3	OSYYOBOMVYGMHR-UHFFFAOYSA-N		2-[2-(4-chlorophenoxy)acetyl]-6-methyl-5-oxa-2,6-diazaspiro[3.4]octan-7-one	36	21	310.74	310.072	C14H15ClN2O4	1.09	59.08	3	4	0	4	0	0	1	0.84	0	0.43	3	NA	f	f	f	O(c1ccccc1)CCN2CC3(ONCC3)C2	-0.81	Phenol ethers	Phenol ethers	Benzenoids	Phenol ethers	Alkaloids			f		Supernatural3		2-2-(4-Chlorophenoxy)acetyl-6-methyl-5-oxa-2|6-diazaspiro3.4octan-7-one
CNP0599137.0	-0.56	CC1=CC=C(C(=O)NCCC2=CC=CC=C2)C=C1C	InChI=1S/C17H19NO/c1-13-8-9-16(12-14(13)2)17(19)18-11-10-15-6-4-3-5-7-15/h3-9,12H,10-11H2,1-2H3,(H,18,19)	AAGAQDTUMQKLAY-UHFFFAOYSA-N	3,4-dimethyl-N-(2-phenylethyl)benzamide	3,4-dimethyl-~{N}-(2-phenylethyl)benzamide	38	19	253.35	253.147	C17H19NO	3.28	29.1	4	1	1	1	1	0	2	0.89	0	0.24	2	251.23	f	f	f	c1ccc(cc1)CNCCc2ccccc2	-1.17	Benzene and substituted derivatives	Benzoic acids and derivatives	Benzenoids	Benzamides	Shikimates and Phenylpropanoids			f		Supernatural3		STK019822|AKOS002959022|AN-652\/11574125|F3386-5133|3|4-dimethyl-N-(2-phenylethyl)benzamide
CNP0000661.0	-0.57	COC1=CC(Br)=CC(C2C3CC4CC(C3)CC2C4)=C1O	InChI=1S/C17H21BrO2/c1-20-15-8-13(18)7-14(17(15)19)16-11-3-9-2-10(5-11)6-12(16)4-9/h7-12,16,19H,2-6H2,1H3	YAFGRQCGNTWGHB-UHFFFAOYSA-N		2-(2-adamantyl)-4-bromo-6-methoxy-phenol	41	20	337.26	336.072	C17H21BrO2	4.7	29.46	2	2	1	2	1	0	1	0.85	0	0.65	5	267.19	f	f	f	c1ccc(cc1)C2C3CC4CC(C3)CC2C4	0.37	Benzene and substituted derivatives	Cyclohexylphenols	Benzenoids	Cyclohexylphenols				f		ChemSpider NPs
CNP0004512.1	-0.57	CN1CCC(N[C@H]2C[C@@H](CC3=NOC(C4=CC=CC=C4)=C3)C2(C)C)CC1	InChI=1S/C22H31N3O/c1-22(2)17(14-21(22)23-18-9-11-25(3)12-10-18)13-19-15-20(26-24-19)16-7-5-4-6-8-16/h4-8,15,17-18,21,23H,9-14H2,1-3H3/t17-,21+/m1/s1	WNKHAFPTKCSOHG-UTKZUKDTSA-N	NCGC00395452-01	~{N}-[(1~{S},3~{S})-2,2-dimethyl-3-[(5-phenylisoxazol-3-yl)methyl]cyclobutyl]-1-methyl-piperidin-4-amine	57	26	353.51	353.247	C22H31N3O	3.98	41.3	5	4	1	4	1	0	2	0.88	0	0.59	4	NA	f	f	f	n1oc(cc1CC2CC(NC3CCNCC3)C2)-c4ccccc4	-0.85	Piperidines	Piperidines	Organoheterocyclic compounds	Piperidines	Alkaloids			f		ZINC NP
CNP0004551.1	-0.57	CC1(C)[C@H](CC2=NOC(CN3CCOCC3)=C2)C[C@@H]1N	InChI=1S/C15H25N3O2/c1-15(2)11(8-14(15)16)7-12-9-13(20-17-12)10-18-3-5-19-6-4-18/h9,11,14H,3-8,10,16H2,1-2H3/t11-,14+/m1/s1	FLILZSDJWNYWHY-RISCZKNCSA-N	NCGC00396234-01	trans-(1~{S},3~{S})-2,2-dimethyl-3-[[5-(morpholinomethyl)isoxazol-3-yl]methyl]cyclobutanamine	45	20	279.38	279.195	C15H25N3O2	1.42	64.52	4	5	1	5	1	0	1	0.9	0	0.8	3	NA	f	f	f	n1oc(cc1CC2CCC2)CN3CCOCC3	-1.09	Organonitrogen compounds	Amines	Organic nitrogen compounds	Aralkylamines				f		ZINC NP
CNP0013949.1	-0.57	COCC(=O)N1CC[C@H](C2=NN=C(C3=CC=CC=C3)O2)C1	InChI=1S/C15H17N3O3/c1-20-10-13(19)18-8-7-12(9-18)15-17-16-14(21-15)11-5-3-2-4-6-11/h2-6,12H,7-10H2,1H3/t12-/m0/s1	UGOFXNDXPNQMHU-LBPRGKRZSA-N		2-methoxy-1-[(3~{S})-3-(5-phenyl-1,3,4-oxadiazol-2-yl)pyrrolidin-1-yl]ethanone	38	21	287.32	287.127	C15H17N3O3	1.7	68.46	4	5	0	5	0	0	2	0.86	0	0.4	3	NA	f	f	f	n1nc(oc1-c2ccccc2)C3CNCC3	-1.89	Pyrrolidines	N-acylpyrrolidines	Organoheterocyclic compounds	N-acylpyrrolidines	Alkaloids			f		ZINC NP
CNP0014662.1	-0.57	CC(C)(C)C1=CNC([C@@H]2COCCN2C2CCCCC2)=N1	InChI=1S/C17H29N3O/c1-17(2,3)15-11-18-16(19-15)14-12-21-10-9-20(14)13-7-5-4-6-8-13/h11,13-14H,4-10,12H2,1-3H3,(H,18,19)/t14-/m0/s1	KOZPBEUUMZFAJS-AWEZNQCLSA-N	(3R)-3-(4-tert-butyl-1H-imidazol-2-yl)-4-cyclohexylmorpholine	(3~{R})-3-(4-~{tert}-butyl-1~{H}-imidazol-2-yl)-4-cyclohexyl-morpholine	50	21	291.44	291.231	C17H29N3O	3.41	41.15	2	3	1	3	1	0	1	0.91	0	0.82	3	NA	f	f	f	[N]1C=CN=C1C2N(CCOC2)C3CCCCC3	-0.61	Organonitrogen compounds	Cyclohexylamines	Organic nitrogen compounds	Cyclohexylamines	Alkaloids	Lysine alkaloids	Quinolizidine alkaloids	f		ZINC NP
CNP0053505.3	-0.57	CC1(C)CC(=O)[C@@H]([C@@]2(O)C(=O)N(CC3=CC=CC=C3)C3=CC=CC=C32)CO1	InChI=1S/C22H23NO4/c1-21(2)12-19(24)17(14-27-21)22(26)16-10-6-7-11-18(16)23(20(22)25)13-15-8-4-3-5-9-15/h3-11,17,26H,12-14H2,1-2H3/t17-,22+/m0/s1	RRQAIKSSQURGAN-HTAPYJJXSA-N		(3~{S})-1-benzyl-3-[(3~{R})-6,6-dimethyl-4-oxo-tetrahydropyran-3-yl]-3-hydroxy-indolin-2-one	50	27	365.43	365.163	C22H23NO4	2.81	66.84	3	4	1	4	1	0	2	0.91	0	0.36	4	NA	f	f	f	O1CCCC(C1)C2c3ccccc3N(Cc4ccccc4)C2	0.24	Indoles and derivatives	Indoles	Organoheterocyclic compounds	Indoles				f		Super Natural II
CNP0159907.1	-0.57	COC1=CC2=C3C(=C1O)CC1(C=CC(=O)C=C1)[C@@H]3N(C)CC2	InChI=1S/C18H19NO3/c1-19-8-5-11-9-14(22-2)16(21)13-10-18(17(19)15(11)13)6-3-12(20)4-7-18/h3-4,6-7,9,17,21H,5,8,10H2,1-2H3/t17-/m1/s1	OLMDPVRISKOBIT-QGZVFWFLSA-N		(4~{S})-11-hydroxy-10-methoxy-5-methyl-spiro[5-azatricyclo[6.3.1.0^{4,12}]dodeca-1(11),8(12),9-triene-3,4'-cyclohexa-2,5-diene]-1'-one	41	22	297.35	297.136	C18H19NO3	2.17	49.77	1	4	1	4	1	0	1	0.86	0	0.39	4	NA	f	f	f	c1cc2c3c(c1)CC4(C=CCC=C4)C3NCC2	1.48	Tetrahydroisoquinolines	Tetrahydroisoquinolines	Organoheterocyclic compounds	Tetrahydroisoquinolines	Alkaloids	Tyrosine alkaloids	Isoquinoline alkaloids	f		Super Natural II
CNP0239708.2	-0.57	COC1=CC2=C(C3=C1C1=C(C(=O)O3)[C@@H](O)CC1)C1C=COC1O2	InChI=1S/C17H14O6/c1-20-10-6-11-14(8-4-5-21-17(8)22-11)15-13(10)7-2-3-9(18)12(7)16(19)23-15/h4-6,8-9,17-18H,2-3H2,1H3/t8?,9-,17?/m0/s1	WYIWLDSPNDMZIT-QFGKHMNFSA-N		(16~{S})-16-hydroxy-11-methoxy-6,8,19-trioxapentacyclo[10.7.0.0^{2,9}.0^{3,7}.0^{13,17}]nonadeca-1(12),2(9),4,10,13(17)-pentaen-18-one	37	23	314.29	314.079	C17H14O6	2.13	78.13	1	6	1	6	1	0	2	0.81	0	0.35	5	NA	f	f	f	O1C=CC2c3c(OC12)ccc4c3OCC5=C4CCC5	2.34	Coumarins and derivatives	Furanocoumarins	Phenylpropanoids and polyketides	Angular furanocoumarins	Polyketides	Chromanes	Aflatoxins	f		NPEdia		Aflatoxicol A
CNP0244345.2	-0.57	COC1=CC(O[C@@H]2OC[C@@H]3[C@H]2CO[C@H]3C2=CC=C3OCOC3=C2)=CC=C1O	InChI=1S/C20H20O7/c1-22-17-7-12(3-4-15(17)21)27-20-14-9-23-19(13(14)8-24-20)11-2-5-16-18(6-11)26-10-25-16/h2-7,13-14,19-21H,8-10H2,1H3/t13-,14-,19+,20+/m1/s1	OJVGWDJIYBTWDS-NSMLZSOPSA-N		4-[[(3~{R},3~{a}~{S},6~{S},6~{a}~{S})-3-(1,3-benzodioxol-5-yl)-1,3,3~{a},4,6,6~{a}-hexahydrofuro[3,4-c]furan-6-yl]oxy]-2-methoxy-phenol	47	27	372.37	372.121	C20H20O7	2.87	75.61	4	7	1	7	1	0	2	0.88	0	0.4	5	316.1	f	f	f	O1c2ccc(cc2OC1)C3OCC4C(Oc5ccccc5)OCC34	1.43	Phenols	Methoxyphenols	Benzenoids	Methoxyphenols	Shikimates and Phenylpropanoids	Lignans	Furofuranoid lignans	t	Sesamum orientale	CMAUP (cCollective molecular activities of useful plants)|NPASS
CNP0248930.1	-0.57	COC1=CC([C@H]2OC[C@H]3[C@@H]2CO[C@@H]3C2=CC=C3OCOC3=C2)=CC=C1O	InChI=1S/C20H20O6/c1-22-17-6-11(2-4-15(17)21)19-13-8-24-20(14(13)9-23-19)12-3-5-16-18(7-12)26-10-25-16/h2-7,13-14,19-21H,8-10H2,1H3/t13-,14-,19+,20+/m0/s1	VBIRCRCPHNUJAS-AFHBHXEDSA-N	Piperitol	4-[(3~{S},3~{a}~{R},6~{S},6~{a}~{R})-3-(1,3-benzodioxol-5-yl)-1,3,3~{a},4,6,6~{a}-hexahydrofuro[3,4-c]furan-6-yl]-2-methoxy-phenol	46	26	356.37	356.126	C20H20O6	3.2	66.38	3	6	1	6	1	0	2	0.91	0	0.4	5	307.27	f	f	f	O1c2ccc(cc2OC1)C3OCC4C(OCC34)c5ccccc5	1.07	Furanoid lignans	Furan lignans	Lignans, neolignans and related compounds	Furan lignans	Shikimates and Phenylpropanoids	Lignans	Furofuranoid lignans	f	Actinodaphne longifolia|Angelica acutiloba|Angelica gigas|Angelica sinensis|Anthotroche blackii|Aplophyllum villosum|Archaster typicus|Artemisia argyi|Artemisia montana|Artemisia princeps|Asarum heterotropoides|Asarum sieboldii|Asiasarum heterotropoides|Asiasarum sieboldii|Beaucarnea recurvata|Centaurea arenaria|Cinnamomum camphora|Citrus maxima|Clitocybe subilludens|Cota saguramica|Cotylelobium …	Australian natural products|CMAUP (cCollective molecular activities of useful plants)|ChEBI NPs|KNApSaCK|Latin America dataset|NPASS|NPAtlas|NPEdia|NuBBEDB|Super Natural II|TCMDB@Taiwan (Traditional Chinese Medicine database)|VietHerb	10.1016/S0031-9422(00)89656-9|10.1016/j.fitote.2017.06.004|10.1016/j.jep.2018.04.017|10.1055/s-2008-1074882|10.7164/antibiotics.47.487	(+)-piperitol|Regiomontanin|52151-92-5|CLA6B4LBF3|Sesamin monocatechol 3-methylate|4-(3S|3aR|6S|6aR)-3-(1|3-benzodioxol-5-yl)-1|3|3a|4|6|6a-hexahydrofuro3|4-cfuran-6-yl-2-methoxyphenol|4-((1S|3aR|4S|6aR)-4-(1|3-Benzodioxol-5-yl)tetrahydro-1H|3H-furo(3|4-C)furan-1-yl)-2-methoxyphenol|(+)-Regiomontanin|UNII-CLA6B4LBF3|CHEMBL1688935|SCHEMBL12600768|CHEBI:141003|AKOS040760638|FS-8647|C21954|4-(1S|3aR…	52151-92-5
CNP0262086.1	-0.57	CC[C@@H]1OC(=O)C2=C1C=C(OC)C(OC)=C2O	InChI=1S/C12H14O5/c1-4-7-6-5-8(15-2)11(16-3)10(13)9(6)12(14)17-7/h5,7,13H,4H2,1-3H3/t7-/m0/s1	XQERYNXDLZZXIC-ZETCQYMHSA-N	(3S)-3-ethyl-7-hydroxy-5,6-dimethoxy-3H-2-benzofuran-1-one	(3~{S})-3-ethyl-7-hydroxy-5,6-dimethoxy-3~{H}-isobenzofuran-1-one	31	17	238.24	238.084	C12H14O5	2.03	64.99	3	5	1	5	1	0	1	0.82	0	0.42	2	211.29	f	f	f	O1Cc2ccccc2C1	1.72	Benzofurans	Benzofuranones	Organoheterocyclic compounds	Benzofuranones	Polyketides	Cyclic polyketides	Phthalide derivatives	f	Anthemis fuscata|Citrullus colocynthis|Pittosporum illicioides|Pteris japonica	CMAUP (cCollective molecular activities of useful plants)|NPASS|Phyto4Health|Super Natural II	10.1021/np8004503	CHEMBL408147
CNP0262810.0	-0.57	COC1=CC=CC2=C1C(C=O)=C(CO)OC(C)=C2	InChI=1S/C14H14O4/c1-9-6-10-4-3-5-12(17-2)14(10)11(7-15)13(8-16)18-9/h3-7,16H,8H2,1-2H3	CREMPVZYABCSKM-UHFFFAOYSA-N		4-(hydroxymethyl)-6-methoxy-2-methyl-3-benzoxepine-5-carbaldehyde	32	18	246.26	246.089	C14H14O4	1.99	55.76	3	4	1	4	1	0	1	0.83	0	0.21	2	NA	f	f	f	O1C=Cc2ccccc2C=C1	1.1	Benzoxepines	Benzoxepines	Organoheterocyclic compounds	Benzoxepines	Polyketides			f		Super Natural II|UNPD (Universal Natural Products Database)
CNP0269678.1	-0.57	O=C1C=C(CCC2=CC=C(O)C=C2)C[C@H](O)C1	InChI=1S/C14H16O3/c15-12-5-3-10(4-6-12)1-2-11-7-13(16)9-14(17)8-11/h3-7,14-15,17H,1-2,8-9H2/t14-/m0/s1	FRAXRFVPQJOMRI-AWEZNQCLSA-N		(5~{S})-5-hydroxy-3-[2-(4-hydroxyphenyl)ethyl]cyclohex-2-en-1-one	33	17	232.28	232.11	C14H16O3	1.97	57.53	3	3	2	3	2	0	1	0.84	0	0.36	2	NA	f	f	f	c1ccc(cc1)CCC2=CCCCC2	1.21	Phenols	1-hydroxy-2-unsubstituted benzenoids	Benzenoids	1-hydroxy-2-unsubstituted benzenoids	Shikimates and Phenylpropanoids			f		Super Natural II
CNP0302757.0	-0.57	CC(=O)N(C)CCC1=CC=C2OC(C)(C)C=CC2=C1	InChI=1S/C16H21NO2/c1-12(18)17(4)10-8-13-5-6-15-14(11-13)7-9-16(2,3)19-15/h5-7,9,11H,8,10H2,1-4H3	LXVRFYVHYMCDDM-UHFFFAOYSA-N		~{N}-[2-(2,2-dimethylchromen-6-yl)ethyl]-~{N}-methyl-acetamide	40	19	259.35	259.157	C16H21NO2	2.89	29.54	3	2	0	2	0	0	1	0.84	0	0.44	2	NA	f	f	f	O1c2ccccc2C=CC1	1.04	Benzopyrans	1-benzopyrans	Organoheterocyclic compounds	2,2-dimethyl-1-benzopyrans				f		UNPD (Universal Natural Products Database)
CNP0304986.0	-0.57	CC(=O)CC1=CC2=C(C=C1O)OC(C)=CC2=O	InChI=1S/C13H12O4/c1-7(14)3-9-5-10-12(16)4-8(2)17-13(10)6-11(9)15/h4-6,15H,3H2,1-2H3	ZCRSHBKIDJDVSO-UHFFFAOYSA-N		6-acetonyl-7-hydroxy-2-methyl-chromen-4-one	29	17	232.23	232.074	C13H12O4	1.94	67.51	2	4	1	4	1	0	2	0.86	0	0.23	2	NA	f	f	f	O1C=CCc2ccccc12	1.12	Benzopyrans	1-benzopyrans	Organoheterocyclic compounds	Chromones	Polyketides	Chromanes	Chromones	f		Super Natural II|UNPD (Universal Natural Products Database)
CNP0306101.2	-0.57	CCC(C)[C@H](NC(=O)N1C[C@H]2C[C@@H](C1)C1=CC=CC(=O)N1C2)C(=O)O	InChI=1S/C18H25N3O4/c1-3-11(2)16(17(23)24)19-18(25)20-8-12-7-13(10-20)14-5-4-6-15(22)21(14)9-12/h4-6,11-13,16H,3,7-10H2,1-2H3,(H,19,25)(H,23,24)/t11?,12-,13+,16+/m1/s1	WVBLMKYZCTVUCU-CBTWCMCJSA-N	AKOS030496342	(2~{S})-3-methyl-2-[[(1~{S},9~{S})-6-oxo-7,11-diazatricyclo[7.3.1.0^{2,7}]trideca-2,4-diene-11-carbonyl]amino]pentanoic acid	50	25	347.42	347.185	C18H25N3O4	1.48	91.64	4	4	2	4	2	0	1	0.86	0	0.61	3	317.78	f	f	f	C=1C=C2N(CC1)CC3CNCC2C3	-0.67	Lupin alkaloids	Cytisine and derivatives	Alkaloids and derivatives	Cytisine and derivatives	Alkaloids	Lysine alkaloids	Pyridine alkaloids	f		InterBioScreen Ltd		(2S|3R)-3-methyl-2-((1R|5R)-8-oxo-2|3|4|5|6|8-hexahydro-1H-1|5-methanopyrido1|2-a1|5diazocine-3-carboxamido)pentanoic acid
CNP0346337.0	-0.57	COC1=CC(OC)=C2N=C3OCCC3=C(OC)C2=N1	InChI=1S/C13H14N2O4/c1-16-8-6-9(17-2)14-11-10(8)15-13-7(4-5-19-13)12(11)18-3/h6H,4-5H2,1-3H3	YHWMXFUCIMKCHW-UHFFFAOYSA-N		2,4,9-trimethoxy-7,8-dihydrofuro[2,3-b][1,5]naphthyridine	33	19	262.26	262.095	C13H14N2O4	1.59	62.7	3	6	0	6	0	0	2	0.84	0	0.39	3	NA	f	f	f	n1cccc2nc3OCCc3cc12	0.54	Diazanaphthalenes	Naphthyridines	Organoheterocyclic compounds	Naphthyridines	Alkaloids			f		AfroDB|ZINC NP
CNP0415928.2	-0.57	CC(C)[C@]12CN3C[C@](C(C)C)(C[N@@](C1)[C@@H]3C1=CN(C)C3=CC=CC=C31)C2=O	InChI=1S/C23H31N3O/c1-15(2)22-11-25-13-23(16(3)4,21(22)27)14-26(12-22)20(25)18-10-24(5)19-9-7-6-8-17(18)19/h6-10,15-16,20H,11-14H2,1-5H3/t20-,22-,23+	DCHHWWCDLKPIGJ-MUSUJDOFSA-N	5,7-diisopropyl-2-(1-methylindol-3-yl)-1,3-diazatricyclo[3.3.1.1^{3,7}]decan-6-one	5,7-diisopropyl-2-(1-methylindol-3-yl)-1,3-diazatricyclo[3.3.1.1^{3,7}]decan-6-one	58	27	365.52	365.247	C23H31N3O	3.68	28.48	3	4	0	4	0	0	2	0.83	0	0.61	6	NA	f	f	f	c1ccc2c(c1)[nH]cc2C3N4CC5CN3CC(C4)C5	-0.16	Indoles and derivatives	N-alkylindoles	Organoheterocyclic compounds	N-alkylindoles	Alkaloids	Tryptophan alkaloids		f		Super Natural II
CNP0424434.1	-0.57	COC(=O)C1=CCC[C@H]([C@]2(C)CC[C@@H](C(C)(C)O)O2)C1	InChI=1S/C16H26O4/c1-15(2,18)13-8-9-16(3,20-13)12-7-5-6-11(10-12)14(17)19-4/h6,12-13,18H,5,7-10H2,1-4H3/t12-,13-,16-/m0/s1	GLZYRKYVXBYFCI-XEZPLFJOSA-N		methyl (5~{S})-5-[(2~{S},5~{S})-5-(1-hydroxy-1-methyl-ethyl)-2-methyl-tetrahydrofuran-2-yl]cyclohexene-1-carboxylate	46	20	282.38	282.183	C16H26O4	2.59	55.76	3	4	1	4	1	0	0	0.81	0	0.81	2	278.84	f	f	f	O1CCCC1C2CC=CCC2	2.49	Tetrahydrofurans	Tetrahydrofurans	Organoheterocyclic compounds	Tetrahydrofurans	Terpenoids	Sesquiterpenoids	Bisabolane sesquiterpenoids	f	Podolepis rugata	KNApSaCK		4-Tetrahydro-5-(1-hydroxy-1-methylethyl)-2-methyl-2-furanyl-1-cyclohexene-1-carboxylic acid methyl ester
CNP0428989.0	-0.57	OC1=CC=C(Br)C=C1OC1=CC=C(Br)C=C1	InChI=1S/C12H8Br2O2/c13-8-1-4-10(5-2-8)16-12-7-9(14)3-6-11(12)15/h1-7,15H	GADOGJSKUPYKLP-UHFFFAOYSA-N	4-bromo-2-(4-bromophenoxy)-Phenol	4-bromo-2-(4-bromophenoxy)phenol	24	16	344	341.889	C12H8Br2O2	4.71	29.46	2	2	1	2	1	0	2	0.86	0	0	2	NA	f	f	f	O(c1ccccc1)c2ccccc2	0.12	Benzene and substituted derivatives	Diphenylethers	Benzenoids	Bromodiphenyl ethers	Shikimates and Phenylpropanoids			f	Lamellodysidea herbacea	CMNPD	10.1016/0040-4020(77)88001-0	1087545-27-4|880872-48-0|1-(4\u2032-dibromophenoxy)-2-hydroxy-5-bromobenzene	880872-48-0
CNP0431465.0	-0.57	CN1C(=O)NC(CC2=CNC3=CC(Br)=CC=C23)C1=O	InChI=1S/C13H12BrN3O2/c1-17-12(18)11(16-13(17)19)4-7-6-15-10-5-8(14)2-3-9(7)10/h2-3,5-6,11,15H,4H2,1H3,(H,16,19)	MHDMIMLUOVNJBD-UHFFFAOYSA-N		5-[(6-bromo-1~{H}-indol-3-yl)methyl]-3-methyl-imidazolidine-2,4-dione	31	19	322.16	321.011	C13H12BrN3O2	2.02	65.2	2	2	2	2	2	0	2	0.83	0	0.23	3	NA	f	f	f	c1ccc2c(c1)[nH]cc2CC3NCNC3	0.05	Azolidines	Imidazolidines	Organoheterocyclic compounds	Hydantoins	Alkaloids	Peptide alkaloids		f	Hyrtios erectus	CMNPD	10.1039/c9np00069k	5\u2019-(6-bromo-1H-indol-3-yl)methyl-3\u2019-methylimidazolidine-2\u2019|4\u2019-dione
CNP0442399.1	-0.57	CC1(C)CC(=O)C([C@@H]2COC3=C2C(=O)CC(C)(C)C3)=C(O)C1	InChI=1S/C18H24O4/c1-17(2)5-11(19)15(12(20)6-17)10-9-22-14-8-18(3,4)7-13(21)16(10)14/h10,19H,5-9H2,1-4H3/t10-/m0/s1	DDAQRKLHNSBQDD-JTQLQIEISA-N		(3~{S})-3-(2-hydroxy-4,4-dimethyl-6-oxo-cyclohexen-1-yl)-6,6-dimethyl-2,3,5,7-tetrahydrobenzofuran-4-one	46	22	304.39	304.167	C18H24O4	3.48	63.6	1	4	1	4	1	0	0	0.81	0	0.67	3	NA	f	f	f	O1C2=C(CCCC2)C(C3=CCCCC3)C1	0.41	Organooxygen compounds	Carbonyl compounds	Organic oxygen compounds	Cyclohexenones	Terpenoids	Sesquiterpenoids	Caryophyllane sesquiterpenoids	f		Super Natural II|Supernatural3		(3S)-3-(2-hydroxy-4|4-dimethyl-6-oxocyclohex-1-en-1-yl)-6|6-dimethyl-2|3|5|7-tetrahydro-1-benzofuran-4-one
CNP0450494.0	-0.57	CC(=O)NC1=CC(N=NC2=CC=CC=C2)=C(C)C(NC(C)=O)=C1	InChI=1S/C17H18N4O2/c1-11-16(19-13(3)23)9-15(18-12(2)22)10-17(11)21-20-14-7-5-4-6-8-14/h4-10H,1-3H3,(H,18,22)(H,19,23)	ITXPVCPHNFIJFO-UHFFFAOYSA-N	AKOS004900799	~{N}-(3-acetamido-4-methyl-5-phenylazo-phenyl)acetamide	41	23	310.36	310.143	C17H18N4O2	4.33	82.92	4	4	2	4	2	0	2	0.82	0	0.18	2	NA	f	f	f	N(=Nc1ccccc1)c2ccccc2	-1.15	Azobenzenes	Azobenzenes	Organoheterocyclic compounds	Azobenzenes	Alkaloids			f		Super Natural II|Supernatural3		N-(3-acetamido-4-methyl-5-phenyldiazenylphenyl)acetamide
CNP0463700.0	-0.57	O=C(O)C1=CC2=CC(Br)=CC=C2O1	InChI=1S/C9H5BrO3/c10-6-1-2-7-5(3-6)4-8(13-7)9(11)12/h1-4H,(H,11,12)	QKUWZCOVKRUXKX-UHFFFAOYSA-N	10242-11-2	5-bromobenzofuran-2-carboxylic acid	18	13	241.04	239.942	C9H5BrO3	2.89	50.44	1	2	1	2	1	0	2	0.83	0	0	2	NA	f	f	f	o1ccc2ccccc12	-0.39	Benzofurans	Benzofurans	Organoheterocyclic compounds	Benzofurans	Shikimates and Phenylpropanoids			f		Super Natural II		5-Bromobenzofuran-2-carboxylic acid|CHEMBL1738916|MFCD00093973|5-BROMO-2-BENZOFURANCARBOXYLIC ACID|SCHEMBL2198563|DTXSID20352750|QKUWZCOVKRUXKX-UHFFFAOYSA-N|AMY40743|BBL011977|BDBM50345231|STK319356|AKOS000103501|MB00634|BP-20072|SY045625|DB-026322|CS-0062572|EN300-37049|H11401|2Y-0823|W-204455|Q27466925|F3099-6012|Z111570846|UNJ
CNP0536171.1	-0.57	COC1=CC=C(N2CCN(C[C@@H]3CCCN4CCCC[C@H]34)CC2)C=C1	InChI=1S/C21H33N3O/c1-25-20-9-7-19(8-10-20)23-15-13-22(14-16-23)17-18-5-4-12-24-11-3-2-6-21(18)24/h7-10,18,21H,2-6,11-17H2,1H3/t18-,21+/m0/s1	RQXAUJCOECZWTF-GHTZIAJQSA-N		(1~{S},9~{a}~{R})-1-[[4-(4-methoxyphenyl)piperazin-1-yl]methyl]-2,3,4,6,7,8,9,9~{a}-octahydro-1~{H}-quinolizine	58	25	343.52	343.262	C21H33N3O	3.08	18.95	4	4	0	4	0	0	1	0.84	0	0.71	4	NA	f	f	f	c1ccc(cc1)N2CCN(CC2)CC3CCCN4CCCCC43	-0.75	Diazinanes	Piperazines	Organoheterocyclic compounds	Phenylpiperazines	Alkaloids	Lysine alkaloids	Quinolizidine alkaloids	f		Supernatural3		(1S|9aR)-1-4-(4-methoxyphenyl)piperazin-1-ylmethyl-2|3|4|6|7|8|9|9a-octahydro-1H-quinolizine
CNP0568133.1	-0.57	N#CC1=CC=C(N2[C@@H]3CC[C@H]2C[C@@H](O)C3)C2=CC=CC=C12	InChI=1S/C18H18N2O/c19-11-12-5-8-18(17-4-2-1-3-16(12)17)20-13-6-7-14(20)10-15(21)9-13/h1-5,8,13-15,21H,6-7,9-10H2/t13-,14+,15+	ATKWLNSCJYLXPF-FICVDOATSA-N	4-[(1~{R},5~{S})-3-hydroxy-8-azabicyclo[3.2.1]octan-8-yl]naphthalene-1-carbonitrile	4-[(1~{R},5~{S})-3-hydroxy-8-azabicyclo[3.2.1]octan-8-yl]naphthalene-1-carbonitrile	39	21	278.36	278.142	C18H18N2O	3.2	47.26	1	3	1	3	1	0	2	0.87	0	0.39	4	NA	f	f	f	c1ccc2c(c1)cccc2N3C4CCCC3CC4	-0.26	Naphthalenes	Naphthalenes	Benzenoids	Naphthalenes	Alkaloids			f		DrugBankNP
CNP0590523.2	-0.57	O=C(C1=CC=CC(Br)=C1)N1CC[C@@]2(C1)C(=O)NC1=CC=CC=C12	InChI=1S/C18H15BrN2O2/c19-13-5-3-4-12(10-13)16(22)21-9-8-18(11-21)14-6-1-2-7-15(14)20-17(18)23/h1-7,10H,8-9,11H2,(H,20,23)/t18-/m0/s1	SOLGMKNOJIPLBZ-SFHVURJKSA-N		(3~{R})-1'-(3-bromobenzoyl)spiro[indoline-3,3'-pyrrolidine]-2-one	38	23	371.23	370.032	C18H15BrN2O2	3.19	49.41	1	2	1	2	1	0	2	0.84	0	0.22	4	NA	f	f	f	c1ccc(cc1)CN2CCC3(c4ccccc4NC3)C2	-0.71	Benzene and substituted derivatives	Benzoic acids and derivatives	Benzenoids	3-halobenzoic acids and derivatives	Alkaloids	Tryptophan alkaloids	Simple oxindole alkaloids	f		Supernatural3		(3R)-1'-(3-bromobenzoyl)spiro1H-indole-3|3'-pyrrolidine-2-one
CNP0598435.1	-0.57	COC1=CC=CC([C@H]2CC(C3=CC=CC=C3)=NC3(CCN(C)CC3)N2)=C1O	InChI=1S/C22H27N3O2/c1-25-13-11-22(12-14-25)23-18(16-7-4-3-5-8-16)15-19(24-22)17-9-6-10-20(27-2)21(17)26/h3-10,19,24,26H,11-15H2,1-2H3/t19-/m1/s1	ZNVAJWGMPSAYTQ-LJQANCHMSA-N		2-methoxy-6-[(2~{R})-9-methyl-4-phenyl-1,5,9-triazaspiro[5.5]undec-4-en-2-yl]phenol	54	27	365.48	365.21	C22H27N3O2	3.35	57.09	3	5	2	5	2	0	2	0.88	0	0.41	4	343.54	f	f	f	N1=C(c2ccccc2)CC(NC13CCNCC3)c4ccccc4	-0.03	Azaspirodecane derivatives	Azaspirodecane derivatives	Organoheterocyclic compounds	Azaspirodecane derivatives	Alkaloids	Tyrosine alkaloids	Isoquinoline alkaloids	f		Supernatural3		2-methoxy-6-(2R)-9-methyl-4-phenyl-1|5|9-triazaspiro5.5undec-4-en-2-ylphenol
CNP0009009.1	-0.58	CC1=CN([C@H]2[C@@H]3OCC(O3)[C@@H](NCC3=C(C)ON=C3C)[C@@H]2O)N=C1	InChI=1S/C16H22N4O4/c1-8-4-18-20(6-8)14-15(21)13(12-7-22-16(14)23-12)17-5-11-9(2)19-24-10(11)3/h4,6,12-17,21H,5,7H2,1-3H3/t12?,13-,14-,15+,16-/m1/s1	YETOTESQAMQPJW-KMVIYXDESA-N	(2S,3S,4R,5R)-2-[(3,5-dimethyl-1,2-oxazol-4-yl)methylamino]-4-(4-methylpyrazol-1-yl)-6,8-dioxabicyclo[3.2.1]octan-3-ol	(2~{S},3~{S},4~{R},5~{R})-2-[(3,5-dimethylisoxazol-4-yl)methylamino]-4-(4-methylpyrazol-1-yl)-6,8-dioxabicyclo[3.2.1]octan-3-ol	46	24	334.38	334.164	C16H22N4O4	0.61	94.57	4	8	2	8	2	0	2	0.85	0	0.63	4	NA	f	f	f	n1occ(c1)CNC2CC(n3nccc3)C4OCC2O4	-0.9	Oxepanes	Oxepanes	Organoheterocyclic compounds	Oxepanes	Alkaloids			f		ZINC NP
CNP0010906.4	-0.58	CC(=O)N1C[C@@H]2C3=CC=CC=C3CCN2[C@@H]1C1=CC=CC=C1	InChI=1S/C19H20N2O/c1-14(22)21-13-18-17-10-6-5-7-15(17)11-12-20(18)19(21)16-8-3-2-4-9-16/h2-10,18-19H,11-13H2,1H3/t18-,19+/m1/s1	CXYABMLZUZJIQY-MOPGFXCFSA-N		1-[(3~{S},10~{b}~{S})-3-phenyl-3,5,6,10~{b}-tetrahydro-1~{H}-imidazo[5,1-a]isoquinolin-2-yl]ethanone	42	22	292.38	292.158	C19H20N2O	3.15	23.55	1	2	0	2	0	0	2	0.81	0	0.32	4	NA	f	f	f	c1ccc(cc1)C2NCC3c4ccccc4CCN23	-0.14	Isoquinolines and derivatives	Benzylisoquinolines	Organoheterocyclic compounds	Benzylisoquinolines	Alkaloids	Tyrosine alkaloids	Isoquinoline alkaloids	f		ZINC NP
CNP0016848.1	-0.58	O=C(CC1=CC=CC=C1)N1CC2(CN(CC3=CC=CC=C3)C[C@H]3C[C@@H](O)CN32)C1	InChI=1S/C24H29N3O2/c28-22-12-21-14-25(13-20-9-5-2-6-10-20)16-24(27(21)15-22)17-26(18-24)23(29)11-19-7-3-1-4-8-19/h1-10,21-22,28H,11-18H2/t21-,22-/m1/s1	XTTCVRAIIHAAFQ-FGZHOGPDSA-N		1-[(7~{R},8~{a}~{R})-2-benzyl-7-hydroxy-spiro[1,3,6,7,8,8~{a}-hexahydropyrrolo[1,2-a]pyrazine-4,3'-azetidine]-1'-yl]-2-phenyl-ethanone	58	29	391.52	391.226	C24H29N3O2	1.76	47.02	4	4	1	4	1	0	2	0.86	0	0.46	5	NA	f	f	f	c1ccc(cc1)CN2CC3N(CCC3)C4(C2)CN(CCc5ccccc5)C4	-0.43	Benzene and substituted derivatives	Phenylacetamides	Benzenoids	Phenylacetamides	Alkaloids			f		ZINC NP
CNP0026176.1	-0.58	O=C(O)C1=CC=CC=C1C(=O)NC[C@H]1CN2C=CN=C2CO1	InChI=1S/C15H15N3O4/c19-14(11-3-1-2-4-12(11)15(20)21)17-7-10-8-18-6-5-16-13(18)9-22-10/h1-6,10H,7-9H2,(H,17,19)(H,20,21)/t10-/m0/s1	BBDLWFISVBAINF-JTQLQIEISA-N		2-[[(6~{S})-6,8-dihydro-5~{H}-imidazo[2,1-c][1,4]oxazin-6-yl]methylcarbamoyl]benzoic acid	37	22	301.3	301.106	C15H15N3O4	0.91	93.45	4	5	2	5	2	0	2	0.88	0	0.27	3	NA	f	f	f	n1ccn2c1COC(CNCc3ccccc3)C2	-0.88	Benzene and substituted derivatives	Benzoic acids and derivatives	Benzenoids	Benzamides	Alkaloids	Nicotinic acid alkaloids	Pyridine alkaloids	f		ZINC NP
CNP0069257.0	-0.58	O=C(NC1=CC=CC(Cl)=C1)OCCCl	InChI=1S/C9H9Cl2NO2/c10-4-5-14-9(13)12-8-3-1-2-7(11)6-8/h1-3,6H,4-5H2,(H,12,13)	GYJQWEIGUGMFMU-UHFFFAOYSA-N	587-56-4	2-chloroethyl ~{N}-(3-chlorophenyl)carbamate	23	14	234.08	233.001	C9H9Cl2NO2	3.13	38.33	3	2	1	2	1	0	1	0.82	0	0.22	1	NA	f	f	f	c1ccccc1	-1.71	Benzene and substituted derivatives	Phenylcarbamic acid esters	Benzenoids	Phenylcarbamic acid esters				f		Super Natural II|Supernatural3		CEPC|2-chloroethyl N-(3-chlorophenyl)carbamate|2-CHLOROETHYL (3-CHLOROPHENYL)CARBAMATE|38WV7DH6MV|NSC-28523|Carbanilic acid| m-chloro-| 2-chloroethyl ester|Carbamic acid| (3-chlorophenyl)-| 2-chloroethyl ester|NSC 28523|AI3-22781|UNII-38WV7DH6MV|SCHEMBL1412559|DTXSID80207398|AKOS004909643|CS-0365253|ETHANOL| 2-CHLORO-| M-CHLOROCARBANILATE|CARBAMIC ACID| N-(3-CHLOROPHENYL)-| 2-CHLOROETHYL ESTER
CNP0072031.1	-0.58	CC1(C)C[C@H](O)C[C@]1(C)C1=CC=C(C(=O)O)C=C1	InChI=1S/C15H20O3/c1-14(2)8-12(16)9-15(14,3)11-6-4-10(5-7-11)13(17)18/h4-7,12,16H,8-9H2,1-3H3,(H,17,18)/t12-,15+/m0/s1	JGTUMRIHXGOGSV-SWLSCSKDSA-N	Flamvelutpenoid F	4-[(1~{S},4~{S})-4-hydroxy-1,2,2-trimethyl-cyclopentyl]benzoic acid	38	18	248.32	248.141	C15H20O3	2.82	57.53	2	2	2	2	2	0	1	0.85	0	0.53	2	NA	f	f	f	c1ccc(cc1)C2CCCC2	1.39	Prenol lipids	Sesquiterpenoids	Lipids and lipid-like molecules	Sesquiterpenoids	Terpenoids	Sesquiterpenoids	Cuparane sesquiterpenoids	f	Flammulina velutipes	NPAtlas	10.1021/acs.joc.6b01971	CHEBI:218699|4-(1S|4S)-4-hydroxy-1|2|2-trimethylcyclopentylbenzoic acid|Flamvelutpenoid F
CNP0075528.0	-0.58	COC1=CC=C2C(=C1)OC(C1=CC=CC=C1)CC2O	InChI=1S/C16H16O3/c1-18-12-7-8-13-14(17)10-15(19-16(13)9-12)11-5-3-2-4-6-11/h2-9,14-15,17H,10H2,1H3	GMKMWNMOLXKFNU-UHFFFAOYSA-N		7-methoxy-2-phenyl-chroman-4-ol	35	19	256.3	256.11	C16H16O3	3.25	38.69	2	3	1	3	1	0	2	0.9	0	0.25	3	NA	f	f	f	O1c2ccccc2CCC1c3ccccc3	1.09	Flavonoids	O-methylated flavonoids	Phenylpropanoids and polyketides	7-O-methylated flavonoids	Shikimates and Phenylpropanoids	Flavonoids	Flavandiols (Leucoanthocyanidins)	f	Pancratium maritimum	ANPDB|NANPDB (Natural Products from Northern African Sources)		4-hydroxy-7-methoxyflavan
CNP0110083.1	-0.58	O=C(NC1=CC=C2[C@@H]3C[C@@H](CN(CC4CCCCC4)C3)CN2C1=O)C1=CC=NC=C1	InChI=1S/C24H30N4O2/c29-23(19-8-10-25-11-9-19)26-21-6-7-22-20-12-18(15-28(22)24(21)30)14-27(16-20)13-17-4-2-1-3-5-17/h6-11,17-18,20H,1-5,12-16H2,(H,26,29)/t18-,20+/m0/s1	LPZGYHUFCMDGHM-AZUAARDMSA-N		~{N}-[(1~{R},9~{S})-11-(cyclohexylmethyl)-6-oxo-7,11-diazatricyclo[7.3.1.0^{2,7}]trideca-2,4-dien-5-yl]pyridine-4-carboxamide	60	30	406.53	406.237	C24H30N4O2	3.5	67.23	4	5	1	5	1	0	2	0.84	0	0.54	5	NA	f	f	f	n1ccc(cc1)CNC2=CC=C3N(C2)CC4CN(CC3C4)CC5CCCCC5	-1.19	Lupin alkaloids	Cytisine and derivatives	Alkaloids and derivatives	Cytisine and derivatives	Alkaloids	Lysine alkaloids	Pyridine alkaloids	f		Super Natural II|ZINC NP
CNP0150232.0	-0.58	COC1=CC2=C(C=C1OC)CN(CC1=CC(=O)C(O)=CO1)CC2	InChI=1S/C17H19NO5/c1-21-16-5-11-3-4-18(8-12(11)6-17(16)22-2)9-13-7-14(19)15(20)10-23-13/h5-7,10,20H,3-4,8-9H2,1-2H3	GUTCFBBJIMNIIU-UHFFFAOYSA-N	1190285-68-7	2-[(6,7-dimethoxy-3,4-dihydro-1~{H}-isoquinolin-2-yl)methyl]-5-hydroxy-pyran-4-one	42	23	317.34	317.126	C17H19NO5	1.92	72.14	4	6	1	6	1	0	2	0.93	0	0.35	3	282.02	f	f	f	O1C=CCC=C1CN2Cc3ccccc3CC2	-0.07	Tetrahydroisoquinolines	Tetrahydroisoquinolines	Organoheterocyclic compounds	Tetrahydroisoquinolines	Alkaloids	Tyrosine alkaloids		f		InterBioScreen Ltd|Super Natural II		2-((6|7-dimethoxy-3|4-dihydroisoquinolin-2(1H)-yl)methyl)-5-hydroxy-4H-pyran-4-one|starbld0027069|BBL035067|STL426080|AKOS022191426|VS-12851|CS-0364174|2-(6|7-dimethoxy-1|2|3|4-tetrahydroisoquinolin-2-yl)methyl-5-hydroxy-4H-pyran-4-one
CNP0166699.1	-0.58	CC1=C(C)C2=CC=C(OCC(=O)N3CCC[C@@H]3C(=O)O)C(C)=C2OC1=O	InChI=1S/C19H21NO6/c1-10-11(2)19(24)26-17-12(3)15(7-6-13(10)17)25-9-16(21)20-8-4-5-14(20)18(22)23/h6-7,14H,4-5,8-9H2,1-3H3,(H,22,23)/t14-/m1/s1	CILMVYLOUANTLX-CQSZACIVSA-N	MLS001139433	(2~{R})-1-[2-(3,4,8-trimethyl-2-oxo-chromen-7-yl)oxyacetyl]pyrrolidine-2-carboxylic acid	47	26	359.38	359.137	C19H21NO6	2.17	97.05	4	5	1	5	1	0	2	0.84	0	0.42	3	317.93	f	f	f	O(c1ccc2C=CCOc2c1)CCN3CCCC3	-0.61	Carboxylic acids and derivatives	Amino acids, peptides, and analogues	Organic acids and derivatives	N-acyl-alpha amino acids	Shikimates and Phenylpropanoids	Coumarins	Simple coumarins	f		InterBioScreen Ltd|PubChem NPs|Super Natural II		SMR000647075|CHEMBL1574794|BDBM52035|cid_6569026|HMS2267P08|EiM07-17035|AKOS030498646|(2R)-1-2-(3|4|8-trimethyl-2-oxochromen-7-yl)oxyacetylpyrrolidine-2-carboxylic acid|AB00864405-06|(2R)-1-2-(2-keto-3|4|8-trimethyl-chromen-7-yl)oxyacetylproline|(2R)-1-1-oxo-2-(3|4|8-trimethyl-2-oxo-1-benzopyran-7-yl)oxyethyl-2-pyrrolidinecarboxylic acid|(2R)-1-2-(3|4|8-trimethyl-2-oxidanylidene-chromen-7-yl)oxye…
CNP0243433.0	-0.58	COC1=CC=C2C(=C1)CCC1=CC(O)=C(OC)C=C12	InChI=1S/C16H16O3/c1-18-12-5-6-13-10(7-12)3-4-11-8-15(17)16(19-2)9-14(11)13/h5-9,17H,3-4H2,1-2H3	AVOTWVOFZGUXNA-UHFFFAOYSA-N		3,7-dimethoxy-9,10-dihydrophenanthren-2-ol	35	19	256.3	256.11	C16H16O3	3.18	38.69	2	3	1	3	1	0	2	0.9	0	0.25	3	NA	f	f	f	c1ccc2c(c1)-c3ccccc3CC2	0.61	Phenanthrenes and derivatives	Phenanthrenes and derivatives	Benzenoids	Phenanthrenes and derivatives	Shikimates and Phenylpropanoids	Phenanthrenoids	Phenanthrenes	f		UNPD (Universal Natural Products Database)
CNP0252365.1	-0.58	CS(=O)(=O)C1=CC=C(C2=CNC([C@@H]3COCCN3C3CCC3)=N2)C=C1	InChI=1S/C18H23N3O3S/c1-25(22,23)15-7-5-13(6-8-15)16-11-19-18(20-16)17-12-24-10-9-21(17)14-3-2-4-14/h5-8,11,14,17H,2-4,9-10,12H2,1H3,(H,19,20)/t17-/m0/s1	WYRSPXNXTBMJJJ-KRWDZBQOSA-N	(3R)-4-cyclobutyl-3-[4-(4-methylsulfonylphenyl)-1H-imidazol-2-yl]morpholine	(3~{R})-4-cyclobutyl-3-[4-(4-methylsulfonylphenyl)-1~{H}-imidazol-2-yl]morpholine	48	25	361.47	361.146	C18H23N3O3S	2.41	75.29	4	5	1	5	1	0	2	0.91	0	0.5	4	NA	f	f	f	[N]1C=C(N=C1C2N(CCOC2)C3CCC3)c4ccccc4	-1.02	Azoles	Imidazoles	Organoheterocyclic compounds	Phenylimidazoles	Alkaloids	Lysine alkaloids	Quinolizidine alkaloids	f		ZINC NP
CNP0348485.1	-0.58	COC1=CC2=C(C=C1OC)C1=C(N2)[C@@H]2CCCCN2CC1	InChI=1S/C17H22N2O2/c1-20-15-9-12-11-6-8-19-7-4-3-5-14(19)17(11)18-13(12)10-16(15)21-2/h9-10,14,18H,3-8H2,1-2H3/t14-/m0/s1	AFVMSZFXJMRJFZ-AWEZNQCLSA-N	MLS000728595	(12~{b}~{S})-9,10-dimethoxy-1,2,3,4,6,7,12,12~{b}-octahydroindolo[2,3-a]quinolizine	43	21	286.38	286.168	C17H22N2O2	3.27	37.49	2	3	1	3	1	0	2	0.92	0	0.53	4	268.53	f	f	f	c1ccc2c(c1)[nH]c3c2CCN4CCCCC34	0.26	Indoles and derivatives	Pyridoindoles	Organoheterocyclic compounds	Beta carbolines	Alkaloids	Tryptophan alkaloids	Yohimbine-like alkaloids	f		GNPS (Global Natural Products Social Molecular Networking)|PubChem NPs		CHEMBL1725362|HMS2267K19|SMR000470782|MLS000728595
CNP0389176.1	-0.58	COC1=CC=C(CCN2CC(=O)N3CSC[C@H]3C2=O)C=C1	InChI=1S/C15H18N2O3S/c1-20-12-4-2-11(3-5-12)6-7-16-8-14(18)17-10-21-9-13(17)15(16)19/h2-5,13H,6-10H2,1H3/t13-/m0/s1	UCGJVPPMSLGWPL-ZDUSSCGKSA-N	STL529796	(8~{a}~{R})-7-[2-(4-methoxyphenyl)ethyl]-1,3,6,8~{a}-tetrahydrothiazolo[3,4-a]pyrazine-5,8-dione	39	21	306.39	306.104	C15H18N2O3S	0.98	49.85	4	4	0	4	0	0	1	0.83	0	0.47	3	271.12	f	f	f	S1CN2CCN(CCc3ccccc3)CC2C1	-0.72	Carboxylic acids and derivatives	Amino acids, peptides, and analogues	Organic acids and derivatives	Alpha amino acids	Alkaloids			f		InterBioScreen Ltd|Super Natural II		AKOS032432612|(8aR)-7-2-(4-methoxyphenyl)ethyltetrahydro1|3thiazolo3|4-apyrazine-5|8-dione
CNP0397306.0	-0.58	COC1=C2CN(C)CCC2=C(S(=O)(=O)N2CCCCC2)C2=C1OCO2	InChI=1S/C17H24N2O5S/c1-18-9-6-12-13(10-18)14(22-2)15-16(24-11-23-15)17(12)25(20,21)19-7-4-3-5-8-19/h3-11H2,1-2H3	RXIBBARDWLFHGJ-UHFFFAOYSA-N	STL519829	4-methoxy-6-methyl-9-(1-piperidylsulfonyl)-7,8-dihydro-5~{H}-[1,3]dioxolo[4,5-g]isoquinoline	49	25	368.46	368.141	C17H24N2O5S	1.59	68.31	3	6	0	6	0	0	1	0.81	0	0.65	4	319.1	f	f	f	O1c2cc3c(c(SN4CCCCC4)c2OC1)CCNC3	-0.5	Tetrahydroisoquinolines	Tetrahydroisoquinolines	Organoheterocyclic compounds	Tetrahydroisoquinolines	Alkaloids	Tyrosine alkaloids		f		InterBioScreen Ltd|Super Natural II		AKOS032440615|4-methoxy-6-methyl-9-(piperidin-1-ylsulfonyl)-5|6|7|8-tetrahydro-1|3dioxolo4|5-gisoquinoline
CNP0400570.0	-0.58	COC1=CC(O)=C(C=C(C)C)C(OC)=C1OC	InChI=1S/C13H18O4/c1-8(2)6-9-10(14)7-11(15-3)13(17-5)12(9)16-4/h6-7,14H,1-5H3	WFAJYEPIRPEAOT-UHFFFAOYSA-N		3,4,5-trimethoxy-2-(2-methylprop-1-enyl)phenol	35	17	238.28	238.121	C13H18O4	2.84	47.92	4	4	1	4	1	0	1	0.88	0	0.39	1	NA	f	f	f	c1ccccc1	1.05	Phenols	Methoxyphenols	Benzenoids	Methoxyphenols				f		UNPD (Universal Natural Products Database)
CNP0407806.1	-0.58	COC1=CC2=C(C=C1O)[C@@]1(C)CCCC(C)(C)[C@@H]1CC2	InChI=1S/C18H26O2/c1-17(2)8-5-9-18(3)13-11-14(19)15(20-4)10-12(13)6-7-16(17)18/h10-11,16,19H,5-9H2,1-4H3/t16-,18+/m0/s1	SIQSVCRIJUURID-FUHWJXTLSA-N		(4~{b}~{S},8~{a}~{S})-2-methoxy-4~{b},8,8-trimethyl-5,6,7,8~{a},9,10-hexahydrophenanthren-3-ol	46	20	274.4	274.193	C18H26O2	4.43	29.46	1	2	1	2	1	0	1	0.82	0	0.67	3	NA	f	f	f	c1ccc2c(c1)CCC3CCCCC23	2.41	Prenol lipids	Diterpenoids	Lipids and lipid-like molecules	Diterpenoids	Terpenoids	Diterpenoids	Podocarpane diterpenoids	f		Super Natural II
CNP0418744.2	-0.58	CC1=CC(O)=C([C@H]2OC(=O)C3=CC=CC=C32)C(=O)N1CC(=O)O	InChI=1S/C16H13NO6/c1-8-6-11(18)13(15(21)17(8)7-12(19)20)14-9-4-2-3-5-10(9)16(22)23-14/h2-6,14,18H,7H2,1H3,(H,19,20)/t14-/m0/s1	BWXHLQHGSLZQTO-AWEZNQCLSA-N		2-[4-hydroxy-6-methyl-2-oxo-3-[(1~{S})-3-oxo-1~{H}-isobenzofuran-1-yl]-1-pyridyl]acetic acid	36	23	315.28	315.074	C16H13NO6	1.21	105.83	3	6	2	6	2	0	2	0.82	0	0.19	3	NA	f	f	f	O1Cc2ccccc2C1C3=CC=CNC3	-0.12	Benzofurans	Benzofuranones	Organoheterocyclic compounds	Benzofuranones	Polyketides	Cyclic polyketides	Phthalide derivatives	f		Super Natural II
CNP0424844.1	-0.58	COC1=CC2=C(C(O)=C1C1=CC(=O)CC1)[C@@H]1C=CO[C@@H]1O2	InChI=1S/C16H14O5/c1-19-11-7-12-14(10-4-5-20-16(10)21-12)15(18)13(11)8-2-3-9(17)6-8/h4-7,10,16,18H,2-3H2,1H3/t10-,16+/m0/s1	JRUMBKYTDKXCJC-MGPLVRAMSA-N	Aflatoxin D1	3-[(3~{a}~{R},8~{b}~{S})-8-hydroxy-6-methoxy-3~{a},8~{b}-dihydrofuro[2,3-b]benzofuran-7-yl]cyclopent-2-en-1-one	35	21	286.28	286.084	C16H14O5	2.49	64.99	2	5	1	5	1	0	1	0.9	0	0.31	4	243.27	f	f	f	O1C=CC2c3cc(ccc3OC12)C4=CCCC4	2.6	Coumarans	Coumarans	Organoheterocyclic compounds	Coumarans	Polyketides	Chromanes	Aflatoxins	f		KNApSaCK		52373-83-8|2-Cyclopenten-1-one| 3-((3aS|8aR)-3a|8a-dihydro-4-hydroxy-6-methoxyfuro(2|3-b)benzofuran-5-yl)-|SCHEMBL3489445|JRUMBKYTDKXCJC-MGPLVRAMSA-|DTXSID30966786|3-(4-Hydroxy-6-methoxy-3a|8a-dihydrofuro2|3-b1benzofuran-5-yl)cyclopent-2-en-1-one|2-Cyclopenten-1-one| 3-(3a|8a-dihydro-4-hydroxy-6-methoxyfuro(2|3-b)benzofuran-5-yl)-| (3aS-cis)-|InChI=1\/C16H14O5\/c1-19-11-7-12-14(10-4-5-20-16(10)21…	52373-83-8
CNP0428572.0	-0.58	CN(C=O)CCC1=CNC2=CC(Br)=CC=C12	InChI=1S/C12H13BrN2O/c1-15(8-16)5-4-9-7-14-12-6-10(13)2-3-11(9)12/h2-3,6-8,14H,4-5H2,1H3	DYXAOEGGNVOXSC-UHFFFAOYSA-N		~{N}-[2-(6-bromo-1~{H}-indol-3-yl)ethyl]-~{N}-methyl-formamide	29	16	281.15	280.021	C12H13BrN2O	2.56	36.1	4	1	1	1	1	0	2	0.86	0	0.25	2	NA	f	f	f	c1ccc2[nH]ccc2c1	0.22	Indoles and derivatives	Indoles	Organoheterocyclic compounds	Indoles	Alkaloids	Tryptophan alkaloids	Simple indole alkaloids	f	Flustra foliacea	CMNPD	10.1039/np9840100551	6-bromo-N-formyl-N-methyltryptamine
CNP0436485.0	-0.58	COC(=O)NC1=CC(Br)=C(Br)C=C1C(=O)OC	InChI=1S/C10H9Br2NO4/c1-16-9(14)5-3-6(11)7(12)4-8(5)13-10(15)17-2/h3-4H,1-2H3,(H,13,15)	ZEBRFAIDLOLJGG-UHFFFAOYSA-N	methyl 4,5-dibromo-2-(methoxycarbonylamino)benzoate	methyl 4,5-dibromo-2-(methoxycarbonylamino)benzoate	26	17	366.99	364.89	C10H9Br2NO4	3.18	64.63	2	4	1	4	1	0	1	0.82	0	0.2	1	NA	f	f	f	c1ccccc1	-0.78	Benzene and substituted derivatives	Phenylcarbamic acid esters	Benzenoids	Phenylcarbamic acid esters	Alkaloids	Anthranilic acid alkaloids	Anthranillic acid derivatives	f	Laurencia similis	CMNPD	10.1039/c7np00052a	CHEMBL3818414|No Data
CNP0468360.1	-0.58	CC[C@H]1CN(C(=O)C(C)(C)C)CC[C@H]1CC(=O)NCCN(C)C	InChI=1S/C18H35N3O2/c1-7-14-13-21(17(23)18(2,3)4)10-8-15(14)12-16(22)19-9-11-20(5)6/h14-15H,7-13H2,1-6H3,(H,19,22)/t14-,15-/m0/s1	TVJQYZOELOIKFX-GJZGRUSLSA-N		~{N}-[2-(dimethylamino)ethyl]-2-[(3~{R},4~{S})-1-(2,2-dimethylpropanoyl)-3-ethyl-4-piperidyl]acetamide	58	23	325.5	325.273	C18H35N3O2	1.98	52.65	6	3	1	3	1	0	0	0.81	0	0.89	1	NA	f	f	f	N1CCCCC1	-1.15	Piperidines	N-acylpiperidines	Organoheterocyclic compounds	N-acylpiperidines	Alkaloids			f		Super Natural II
CNP0488539.0	-0.58	COC1=CC=C(NC(=O)N2CC3(CC(=O)N(CC4CC4)O3)C2)C=C1	InChI=1S/C17H21N3O4/c1-23-14-6-4-13(5-7-14)18-16(22)19-10-17(11-19)8-15(21)20(24-17)9-12-2-3-12/h4-7,12H,2-3,8-11H2,1H3,(H,18,22)	BMNLLIRVWABUOV-UHFFFAOYSA-N		6-(cyclopropylmethyl)-~{N}-(4-methoxyphenyl)-7-oxo-5-oxa-2,6-diazaspiro[3.4]octane-2-carboxamide	45	24	331.37	331.153	C17H21N3O4	1.86	71.11	4	4	1	4	1	0	1	0.91	0	0.53	4	NA	f	f	f	O1N(CCC12CN(CNc3ccccc3)C2)CC4CC4	-0.75	Benzene and substituted derivatives	N-phenylureas	Benzenoids	N-phenylureas	Alkaloids			f		Supernatural3		6-(cyclopropylmethyl)-N-(4-methoxyphenyl)-7-oxo-5-oxa-2|6-diazaspiro3.4octane-2-carboxamide
CNP0491378.0	-0.58	COC1=CC=CC=C1C1=CC=C(C(=O)O)O1	InChI=1S/C12H10O4/c1-15-9-5-3-2-4-8(9)10-6-7-11(16-10)12(13)14/h2-7H,1H3,(H,13,14)	CHWVDGYLKPLBES-UHFFFAOYSA-N	5-(2-methoxyphenyl)-2-furoic acid	5-(2-methoxyphenyl)furan-2-carboxylic acid	26	16	218.21	218.058	C12H10O4	2.65	59.67	3	3	1	3	1	0	2	0.86	0	0.08	2	NA	f	f	f	o1cccc1-c2ccccc2	-0.41	Furans	Furoic acid and derivatives	Organoheterocyclic compounds	Furoic acids				f		DrugBankNP|Supernatural3		5-(2-methoxyphenyl)furan-2-carboxylic acid|54023-04-0|5-(2-METHOXYPHENYL)-FURANE-2-CARBOXYLIC ACID|CHEMBL372832|B21|SMR000033603|MLS000047592|SCHEMBL5842967|DTXSID10354561|HMS2310N08|HMS3604M16|KUC100868N|KUC100902N|BDBM50175430|AKOS002134633|DB07407|NCGC00051553-02|PD005283|DB-332545|EU-0033228|NS00068257|EN300-10334938|SR-01000597060|Q27096628|Z992243672|5-(2-Methoxyphenyl)-2-furoic acid	54023-04-0
CNP0505607.1	-0.58	C[C@@H]1CC2=CC=CC=C2N1NC(=O)C1=CC=C(Cl)C(S(N)(=O)=O)=C1	InChI=1S/C16H16ClN3O3S/c1-10-8-11-4-2-3-5-14(11)20(10)19-16(21)12-6-7-13(17)15(9-12)24(18,22)23/h2-7,9-10H,8H2,1H3,(H,19,21)(H2,18,22,23)/t10-/m1/s1	NDDAHWYSQHTHNT-SNVBAGLBSA-N	(R)-Indapamide	4-chloro-~{N}-[(2~{R})-2-methylindolin-1-yl]-3-sulfamoyl-benzamide	40	24	365.84	365.06	C16H16ClN3O3S	2.08	92.5	3	4	2	4	2	0	2	0.87	0	0.19	3	NA	f	f	f	c1ccc(cc1)CNN2c3ccccc3CC2	-1.65	Benzene and substituted derivatives	Benzenesulfonamides	Benzenoids	Benzenesulfonamides	Alkaloids			f		Super Natural II|Supernatural3		(-)-Indapamide|Indapamide| (R)-|77083-52-4|SGU94ZAH05|NIOSH\/CV2451400|CV24514000|Benzamide| 3-(aminosulfonyl)-4-chloro-N-(2|3-dihydro-2-methyl-1H-indol-1-yl)-| (R)-|R-(-)-4-Chloro-N-(2-beta-methyl-1-indolinyl)-3-sulfamoylbenzamide|Benzamide| 4-chloro-N-(2-beta-methyl-1-indolinyl)-3-sulfamoyl-| R-(-)-|3-(Aminosulfonyl)-4-chloro-N-((2R)-2|3-dihydro-2-methyl-1H-indol-1-yl)benzamide|UNII-SGU94ZAH05|…	77083-52-4
CNP0515234.2	-0.58	CC[C@]1(C)C[C@@]2(CCCN(CCO)C2)CCO1	InChI=1S/C14H27NO2/c1-3-13(2)11-14(6-10-17-13)5-4-7-15(12-14)8-9-16/h16H,3-12H2,1-2H3/t13-,14-/m1/s1	MZVXBAVVUVTNQC-ZIAGYGMSSA-N		2-[(6~{R},10~{R})-10-ethyl-10-methyl-9-oxa-2-azaspiro[5.5]undecan-2-yl]ethanol	44	17	241.37	241.204	C14H27NO2	2.04	32.7	3	3	1	3	1	0	0	0.82	0	1	2	NA	f	f	f	O1CCC2(CNCCC2)CC1	0.18	Azaspirodecane derivatives	Azaspirodecane derivatives	Organoheterocyclic compounds	Azaspirodecane derivatives	Alkaloids	Lysine alkaloids	Piperidine alkaloids	f		Supernatural3		2-(6R|10R)-10-ethyl-10-methyl-9-oxa-2-azaspiro5.5undecan-2-ylethanol
CNP0516420.1	-0.58	COC1=CC=CC(CN2CCN3C(=O)N(C)C[C@H]3C2)=N1	InChI=1S/C14H20N4O2/c1-16-9-12-10-17(6-7-18(12)14(16)19)8-11-4-3-5-13(15-11)20-2/h3-5,12H,6-10H2,1-2H3/t12-/m0/s1	VXRWBPLUPMWYQO-LBPRGKRZSA-N	NCGC00393198-01	(8~{a}~{R})-7-[(6-methoxy-2-pyridyl)methyl]-2-methyl-5,6,8,8~{a}-tetrahydro-1~{H}-imidazo[1,5-a]pyrazin-3-one	40	20	276.34	276.159	C14H20N4O2	0.64	48.91	3	4	0	4	0	0	1	0.81	0	0.57	3	NA	f	f	f	n1ccccc1CN2CCN3CNCC3C2	-1.6	Imidazopyrazines	Imidazopyrazines	Organoheterocyclic compounds	Imidazopyrazines	Alkaloids			f		Supernatural3		(8aR)-7-(6-methoxypyridin-2-yl)methyl-2-methyl-5|6|8|8a-tetrahydro-1H-imidazo1|5-apyrazin-3-one
CNP0004954.1	-0.59	CN1C(=O)CO[C@H](C2=CC=C(NC(=O)C(C)(C)C)C=C2)[C@H]1CO	InChI=1S/C17H24N2O4/c1-17(2,3)16(22)18-12-7-5-11(6-8-12)15-13(9-20)19(4)14(21)10-23-15/h5-8,13,15,20H,9-10H2,1-4H3,(H,18,22)/t13-,15-/m1/s1	PILPZFVRUSLCDH-UKRRQHHQSA-N	NCGC00392916-01	~{N}-[4-[(2~{R},3~{R})-3-(hydroxymethyl)-4-methyl-5-oxo-morpholin-2-yl]phenyl]-2,2-dimethyl-propanamide	47	23	320.39	320.174	C17H24N2O4	1.56	78.87	3	4	2	4	2	0	1	0.89	0	0.53	2	NA	f	f	f	O1CCNCC1c2ccccc2	-0.08	Oxazinanes	Morpholines	Organoheterocyclic compounds	Phenylmorpholines	Alkaloids			f		ZINC NP
CNP0007659.0	-0.59	CC(C)(C)CC(=O)N1CCC(O)(C2=CSC(CN3CCOCC3)=N2)CC1	InChI=1S/C19H31N3O3S/c1-18(2,3)12-17(23)22-6-4-19(24,5-7-22)15-14-26-16(20-15)13-21-8-10-25-11-9-21/h14,24H,4-13H2,1-3H3	XZBFIHSIRBFMJK-UHFFFAOYSA-N		1-[4-hydroxy-4-[2-(morpholinomethyl)thiazol-4-yl]-1-piperidyl]-3,3-dimethyl-butan-1-one	57	26	381.54	381.209	C19H31N3O3S	2.22	65.9	4	6	1	6	1	0	1	0.87	0	0.79	3	NA	f	f	f	n1c(scc1C2CCNCC2)CN3CCOCC3	-1.49	Piperidines	N-acylpiperidines	Organoheterocyclic compounds	N-acylpiperidines	Alkaloids			f		ZINC NP
CNP0009842.1	-0.59	CCCC[C@@H](NC(=O)C1=CC=C(Cl)C=C1)C(=O)O	InChI=1S/C13H16ClNO3/c1-2-3-4-11(13(17)18)15-12(16)9-5-7-10(14)8-6-9/h5-8,11H,2-4H2,1H3,(H,15,16)(H,17,18)/t11-/m1/s1	CGELAGQAQFTJJP-LLVKDONJSA-N		(2~{R})-2-[(4-chlorobenzoyl)amino]hexanoic acid	34	18	269.73	269.082	C13H16ClNO3	2.71	66.4	6	2	2	2	2	0	1	0.83	0	0.39	1	NA	f	f	f	c1ccccc1	-0.5	Benzene and substituted derivatives	Benzoic acids and derivatives	Benzenoids	Hippuric acids and derivatives	Amino acids and Peptides	Small peptides	Aminoacids	f		ZINC NP
CNP0010588.1	-0.59	CC1=CC=C2N=C([C@H]3CCN(C4CCCCC4)C3)NC2=C1	InChI=1S/C18H25N3/c1-13-7-8-16-17(11-13)20-18(19-16)14-9-10-21(12-14)15-5-3-2-4-6-15/h7-8,11,14-15H,2-6,9-10,12H2,1H3,(H,19,20)/t14-/m0/s1	ISYMAFVDMFWSTA-AWEZNQCLSA-N		2-[(3~{S})-1-cyclohexylpyrrolidin-3-yl]-6-methyl-1~{H}-benzimidazole	46	21	283.42	283.205	C18H25N3	3.99	31.92	2	2	1	2	1	0	2	0.9	0	0.61	4	NA	f	f	f	N=1c2ccccc2[N]C1C3CN(CC3)C4CCCCC4	-1.39	Benzimidazoles	Benzimidazoles	Organoheterocyclic compounds	Benzimidazoles	Alkaloids	Lysine alkaloids	Quinolizidine alkaloids	f		ZINC NP
CNP0010858.1	-0.59	O=C(C1CCOCC1)N1CCOC[C@H](OC2=CN=CC=N2)C1	InChI=1S/C15H21N3O4/c19-15(12-1-6-20-7-2-12)18-5-8-21-11-13(10-18)22-14-9-16-3-4-17-14/h3-4,9,12-13H,1-2,5-8,10-11H2/t13-/m1/s1	IZQIDNFYJVCWPO-CYBMUJFWSA-N	NCGC00393159-01	[(6~{R})-6-pyrazin-2-yloxy-1,4-oxazepan-4-yl]-tetrahydropyran-4-yl-methanone	43	22	307.35	307.153	C15H21N3O4	0.51	73.78	3	6	0	6	0	0	1	0.81	0	0.67	3	NA	f	f	f	n1ccnc(OC2COCCN(C2)CC3CCOCC3)c1	-1.42	Oxazepines	1,4-oxazepines	Organoheterocyclic compounds	1,4-oxazepines	Alkaloids	Lysine alkaloids		f		ZINC NP
CNP0014539.1	-0.59	O=C(O)C1=CC=C(CNC[C@H]2CN3C=CN=C3CO2)C=C1	InChI=1S/C15H17N3O3/c19-15(20)12-3-1-11(2-4-12)7-16-8-13-9-18-6-5-17-14(18)10-21-13/h1-6,13,16H,7-10H2,(H,19,20)/t13-/m0/s1	CMXQTHGWFMZXDZ-ZDUSSCGKSA-N		4-[[[(6~{S})-6,8-dihydro-5~{H}-imidazo[2,1-c][1,4]oxazin-6-yl]methylamino]methyl]benzoic acid	38	21	287.32	287.127	C15H17N3O3	1.27	76.38	5	5	2	5	2	0	2	0.87	0	0.33	3	NA	f	f	f	n1ccn2c1COC(CNCc3ccccc3)C2	-0.73	Benzene and substituted derivatives	Benzoic acids and derivatives	Benzenoids	Benzoic acids	Alkaloids	Nicotinic acid alkaloids	Pyridine alkaloids	f		ZINC NP
CNP0014867.1	-0.59	N#CC1=CC=C(CN2C[C@@H]3C[C@H]2C(=O)N(CC2CC2)C2=CC=CC=C2O3)C=C1	InChI=1S/C23H23N3O2/c24-12-16-5-7-17(8-6-16)13-25-15-19-11-21(25)23(27)26(14-18-9-10-18)20-3-1-2-4-22(20)28-19/h1-8,18-19,21H,9-11,13-15H2/t19-,21-/m0/s1	JATOTCWOLUPCNR-FPOVZHCZSA-N		4-[[(1~{S},11~{S})-9-(cyclopropylmethyl)-10-oxo-2-oxa-9,12-diazatricyclo[9.2.1.0^{3,8}]tetradeca-3,5,7-trien-12-yl]methyl]benzonitrile	51	28	373.46	373.179	C23H23N3O2	3.34	56.57	4	4	0	4	0	0	2	0.82	0	0.39	5	NA	f	f	f	O1c2ccccc2N(CC3N(Cc4ccccc4)CC1C3)CC5CC5	-0.62	Carboxylic acids and derivatives	Amino acids, peptides, and analogues	Organic acids and derivatives	Alpha amino acids	Alkaloids			f		ZINC NP
CNP0073350.0	-0.59	COC1=C(C2=CC=C(O)C=C2)C(=O)C=C(C2=CC=CC=C2)C1=O	InChI=1S/C19H14O4/c1-23-19-17(13-7-9-14(20)10-8-13)16(21)11-15(18(19)22)12-5-3-2-4-6-12/h2-11,20H,1H3	BDDHPUZVPUVKNL-UHFFFAOYSA-N	Floricolin B	2-(4-hydroxyphenyl)-3-methoxy-5-phenyl-1,4-benzoquinone	37	23	306.32	306.089	C19H14O4	2.99	63.6	3	4	1	4	1	0	2	0.89	0	0.05	3	NA	f	f	f	c1ccc(cc1)C2=CCC(=CC2)c3ccccc3	1.3	Organooxygen compounds	Carbonyl compounds	Organic oxygen compounds	Quinones	Shikimates and Phenylpropanoids	Terphenyls	p-Terphenyls	f	Floricola striata	NPASS|NPAtlas	10.1021/acs.jnatprod.6b00197	CHEMBL3914877|CHEBI:205719|2-(4-hydroxyphenyl)-3-methoxy-5-phenylcyclohexa-2|5-diene-1|4-dione|Floricolin B
CNP0164058.1	-0.59	COC1=CC=C2C3=C(C(=O)N(C)C2=C1OC)[C@@H](OC(C)=O)[C@H](O)C(C)(C)O3	InChI=1S/C19H23NO7/c1-9(21)26-16-12-14(27-19(2,3)17(16)22)10-7-8-11(24-5)15(25-6)13(10)20(4)18(12)23/h7-8,16-17,22H,1-6H3/t16-,17+/m1/s1	INTMQLCEYGYOHG-SJORKVTESA-N		[(3~{S},4~{R})-3-hydroxy-7,8-dimethoxy-2,2,6-trimethyl-5-oxo-3,4-dihydropyrano[3,2-c]quinolin-4-yl] acetate	50	27	377.39	377.147	C19H23NO7	1.69	96.22	3	8	1	8	1	0	2	0.81	0	0.47	3	330.83	f	f	f	O1C=2c3ccccc3NCC2CCC1	1.94	Steroids and steroid derivatives	Oxosteroids	Lipids and lipid-like molecules	16-oxosteroids	Alkaloids	Anthranilic acid alkaloids	Quinoline alkaloids	f		ConMedNP
CNP0166925.0	-0.59	COC1=C(O)C(C)=CC2=C1C1=CC(=O)C(C)(C)C1=CC2=O	InChI=1S/C17H16O4/c1-8-5-10-12(18)7-11-9(6-13(19)17(11,2)3)14(10)16(21-4)15(8)20/h5-7,20H,1-4H3	LFSUFCYQYMSWMN-UHFFFAOYSA-N	TRIGOXYPHIN N	8-hydroxy-9-methoxy-3,3,7-trimethyl-cyclopenta[a]naphthalene-2,5-dione	37	21	284.31	284.105	C17H16O4	2.82	63.6	1	4	1	4	1	0	1	0.86	0	0.29	3	NA	f	f	f	c1ccc2c(c1)C3=CCCC3=CC2	1.86	Naphthalenes	Naphthalenes	Benzenoids	Naphthalenes	Terpenoids	Diterpenoids	Podocarpane diterpenoids	f	Beilschmiedia tooram|Spermacoce alata|Sphaeria obiones	NPASS|UNPD (Universal Natural Products Database)		CHEMBL2430308
CNP0179295.0	-0.59	CC1=CC2=C(C(=O)C(C)(C)C2)C(C)=C1CCO	InChI=1S/C15H20O2/c1-9-7-11-8-15(3,4)14(17)13(11)10(2)12(9)5-6-16/h7,16H,5-6,8H2,1-4H3	YKQBHPHKXJKKAB-UHFFFAOYSA-N	Pterosin Z	6-(2-hydroxyethyl)-2,2,5,7-tetramethyl-indan-1-one	37	17	232.32	232.146	C15H20O2	2.6	37.3	2	2	1	2	1	0	1	0.85	0	0.53	2	231.52	f	f	f	c1ccc2c(c1)CCC2	1.71	Indanes	Indanones	Benzenoids	Indanones	Terpenoids	Sesquiterpenoids	Illudalane sesquiterpenoids	f	Artemisia lactiflora|Attalea excelsa|Buddleja davidii|Caragana jubata|Catalpa ovata|Cibotium barometz|Citrus hassaku|Commelina communis|Conostylis setosa|Coutarea latifolia|Crepidiastrum sonchifolium|Dipsacus asper|Duguetia calycina|Epirrhoe sperryi|Eriogonum brevicaule|Eriostemon spicatus|Galium triflorum|Garcinia pyrifera|Geigeria acaulis|Greenwayodendron oliveri|Guarea rhopalocarpa|Hymenothrix…	Australian natural products|CMAUP (cCollective molecular activities of useful plants)|NPASS|Super Natural II|TCMDB@Taiwan (Traditional Chinese Medicine database)|TCMID (Traditional Chinese Medicine Integrated Database)|UNPD (Universal Natural Products Database)|ZINC NP	10.1016/j.phytochem.2016.05.001|10.1021/acs.jnatprod.7b00889|10.1246/cl.1972.375	34169-69-2|6-(2-hydroxyethyl)-2|2|5|7-tetramethyl-3H-inden-1-one|HQ 2; Hypolepin B|PterosinZ|2|3-Dihydro-6-(2-hydroxyethyl)-2|2|5|7-tetramethyl-1H-inden-1-one|CHEMBL567819|SCHEMBL1742692|DTXSID30955711|1H-Inden-1-one| 2|3-dihydro-6-(2-hydroxyethyl)-2|2|5|7-tetramethyl-|AKOS032948846|FS-9774|6-(2-Hydroxyethyl)-2|2|5|7-tetramethyl-2|3-dihydro-1H-inden-1-one|hypolepin B|pterosin Z	34169-69-2
CNP0179453.1	-0.59	CC1=CC=CC(O[C@H]2COCCN(C(=O)C3=CN=CC=N3)C2)=N1	InChI=1S/C16H18N4O3/c1-12-3-2-4-15(19-12)23-13-10-20(7-8-22-11-13)16(21)14-9-17-5-6-18-14/h2-6,9,13H,7-8,10-11H2,1H3/t13-/m1/s1	MKLDTJHSRNJSJO-CYBMUJFWSA-N		[(6~{R})-6-[(6-methyl-2-pyridyl)oxy]-1,4-oxazepan-4-yl]-pyrazin-2-yl-methanone	41	23	314.35	314.138	C16H18N4O3	1.1	77.44	3	6	0	6	0	0	2	0.84	0	0.38	3	NA	f	f	f	n1ccnc(c1)CN2CCOCC(Oc3ncccc3)C2	-1.81	Diazines	Pyrazines	Organoheterocyclic compounds	Pyrazinecarboxamides	Alkaloids	Nicotinic acid alkaloids	Pyridine alkaloids	f		ZINC NP
CNP0257430.0	-0.59	CN(C)CCNC(=O)C1=CC=CC2=C1C=CN2C	InChI=1S/C14H19N3O/c1-16(2)10-8-15-14(18)12-5-4-6-13-11(12)7-9-17(13)3/h4-7,9H,8,10H2,1-3H3,(H,15,18)	ISDOYOLQWMCDRG-UHFFFAOYSA-N	N-(2-(dimethylamino)ethyl)-1-methyl-1H-indole-4-carboxamide	~{N}-[2-(dimethylamino)ethyl]-1-methyl-indole-4-carboxamide	37	18	245.33	245.153	C14H19N3O	1.47	37.27	4	3	1	3	1	0	2	0.89	0	0.36	2	239.22	f	f	f	c1ccc2[nH]ccc2c1	-1.59	Indoles and derivatives	Indolecarboxylic acids and derivatives	Organoheterocyclic compounds	Indolecarboxamides and derivatives	Alkaloids	Tryptophan alkaloids	Simple indole alkaloids	f		InterBioScreen Ltd|Super Natural II		N-2-(dimethylamino)ethyl-1-methyl-1H-indole-4-carboxamide|STL521646|AKOS032442682
CNP0283296.2	-0.59	COC1=CC=C(C[C@@H]2C3=CC4=C(C=C3CC[N+]2(C)C)OCO4)C=C1O	InChI=1S/C20H23NO4/c1-21(2)7-6-14-10-19-20(25-12-24-19)11-15(14)16(21)8-13-4-5-18(23-3)17(22)9-13/h4-5,9-11,16H,6-8,12H2,1-3H3/p+1/t16-/m1/s1	UWJDPLOJHYXDPK-MRXNPFEDSA-O		5-[[(5~{R})-6,6-dimethyl-7,8-dihydro-5~{H}-[1,3]dioxolo[4,5-g]isoquinolin-6-ium-5-yl]methyl]-2-methoxy-phenol	49	25	342.42	342.17	[C20H24NO4]+	3.05	47.92	3	4	1	4	1	0	2	0.87	1	0.4	4	NA	f	f	f	O1c2cc3c(cc2OC1)C(NCC3)Cc4ccccc4	1.53	Isoquinolines and derivatives	Benzylisoquinolines	Organoheterocyclic compounds	Benzylisoquinolines	Alkaloids	Tyrosine alkaloids	Isoquinoline alkaloids	f		Super Natural II
CNP0322292.5	-0.59	O=C(O)[C@H]1CCCN1C(=O)[C@@H]1CS[C@H]2C3=CC=CC=C3C(=O)N12	InChI=1S/C16H16N2O4S/c19-13-9-4-1-2-5-10(9)15-18(13)12(8-23-15)14(20)17-7-3-6-11(17)16(21)22/h1-2,4-5,11-12,15H,3,6-8H2,(H,21,22)/t11-,12+,15+/m1/s1	DMMAZPQZHAUUOG-XUJVJEKNSA-N		(2~{R})-1-[(3~{R},9~{b}~{S})-5-oxo-3,9~{b}-dihydro-2~{H}-thiazolo[2,3-a]isoindole-3-carbonyl]pyrrolidine-2-carboxylic acid	39	23	332.38	332.083	C16H16N2O4S	1.33	77.92	2	4	1	4	1	0	1	0.88	0	0.44	4	NA	f	f	f	S1CC(N2Cc3ccccc3C12)CN4CCCC4	-0.57	Carboxylic acids and derivatives	Amino acids, peptides, and analogues	Organic acids and derivatives	Dipeptides	Amino acids and Peptides			f		Super Natural II
CNP0327962.0	-0.59	CC1=NC2=CC=C(C(=O)O)C=C2C2=C1CC(C)O2	InChI=1S/C14H13NO3/c1-7-5-10-8(2)15-12-4-3-9(14(16)17)6-11(12)13(10)18-7/h3-4,6-7H,5H2,1-2H3,(H,16,17)	HZMWUIGUTIJYJZ-UHFFFAOYSA-N	2,4-Dimethyl-2,3-dihydro-furo[3,2-c]quinoline-8-carboxylic acid	2,4-dimethyl-2,3-dihydrofuro[3,2-c]quinoline-8-carboxylic acid	31	18	243.26	243.09	C14H13NO3	2.56	59.42	1	3	1	3	1	0	2	0.84	0	0.29	3	215.95	f	f	f	n1cc2c(OCC2)c3ccccc13	0.06	Quinolines and derivatives	Furanoquinolines	Organoheterocyclic compounds	Furanoquinolines	Alkaloids			f		InterBioScreen Ltd		361368-55-0|2|4-dimethyl-2|3-dihydrofuro3|2-cquinoline-8-carboxylic acid|CBMicro_038271|Cambridge id 5936113|Oprea1_122741|Oprea1_686561|CCG-25997|STK076852|AKOS000620470|AKOS016344364|BIM-0038239.P001|SR-01000530889	361368-55-0
CNP0335955.1	-0.59	O=C(C1=CC=CC=C1)N1C[C@@H]2COCCN2C2(C1)CN(C1CCCC1)C2	InChI=1S/C21H29N3O2/c25-20(17-6-2-1-3-7-17)22-12-19-13-26-11-10-24(19)21(14-22)15-23(16-21)18-8-4-5-9-18/h1-3,6-7,18-19H,4-5,8-16H2/t19-/m1/s1	BWJOEACSVKSDLK-LJQANCHMSA-N		[(9~{a}~{R})-1'-cyclopentylspiro[1,3,4,7,9,9~{a}-hexahydropyrazino[2,1-c][1,4]oxazine-6,3'-azetidine]-8-yl]-phenyl-methanone	55	26	355.48	355.226	C21H29N3O2	1.84	36.02	2	4	0	4	0	0	1	0.81	0	0.67	5	NA	f	f	f	O1CCN2C(C1)CN(Cc3ccccc3)CC24CN(C4)C5CCCC5	-0.74	Benzene and substituted derivatives	Benzoic acids and derivatives	Benzenoids	Benzamides	Alkaloids	Lysine alkaloids	Quinolizidine alkaloids	f		ZINC NP
CNP0346829.1	-0.59	O=C1OC[C@@H]2CCN(CC3=CC=CN=C3)CC3=CC=CC=C3N12	InChI=1S/C18H19N3O2/c22-18-21-16(13-23-18)7-9-20(11-14-4-3-8-19-10-14)12-15-5-1-2-6-17(15)21/h1-6,8,10,16H,7,9,11-13H2/t16-/m0/s1	ZAHIVWLSLRJYRO-INIZCTEOSA-N		(6~{S})-9-(3-pyridylmethyl)-4-oxa-2,9-diazatricyclo[9.4.0.0^{2,6}]pentadeca-1(15),11,13-trien-3-one	42	23	309.37	309.148	C18H19N3O2	2.81	45.67	2	4	0	4	0	0	2	0.86	0	0.33	4	NA	f	f	f	n1cccc(c1)CN2Cc3ccccc3N4COCC4CC2	-1.12	Organonitrogen compounds	Amines	Organic nitrogen compounds	Aralkylamines	Alkaloids	Tryptophan alkaloids		f		ZINC NP
CNP0358625.1	-0.59	O=C1[C@@H]2C=C(C3=CC=CC=C3)[C@@H](CC2)N1CC1=CC=CC=C1	InChI=1S/C20H19NO/c22-20-17-11-12-19(18(13-17)16-9-5-2-6-10-16)21(20)14-15-7-3-1-4-8-15/h1-10,13,17,19H,11-12,14H2/t17-,19+/m0/s1	UTPVTAHVWBRKEL-PKOBYXMFSA-N		(1~{R},4~{S})-2-benzyl-6-phenyl-2-azabicyclo[2.2.2]oct-5-en-3-one	41	22	289.38	289.147	C20H19NO	3.89	20.31	3	1	0	1	0	0	2	0.84	0	0.25	5	274.05	f	f	f	c1ccc(cc1)C2=CC3CN(Cc4ccccc4)C2CC3	0.11	Piperidines	Benzylpiperidines	Organoheterocyclic compounds	N-benzylpiperidines	Alkaloids			f		ConMedNP
CNP0365083.3	-0.59	CCN1C(=O)[C@](O)([C@@H]2COC(C)(C)CC2=O)C2=CC=CC=C21	InChI=1S/C17H21NO4/c1-4-18-13-8-6-5-7-11(13)17(21,15(18)20)12-10-22-16(2,3)9-14(12)19/h5-8,12,21H,4,9-10H2,1-3H3/t12-,17-/m1/s1	NYDHJNTXRCFZHV-SJKOYZFVSA-N		(3~{S})-3-[(3~{S})-6,6-dimethyl-4-oxo-tetrahydropyran-3-yl]-1-ethyl-3-hydroxy-indolin-2-one	43	22	303.36	303.147	C17H21NO4	1.62	66.84	2	4	1	4	1	0	1	0.9	0	0.53	3	NA	f	f	f	O1CCCC(C1)C2c3ccccc3NC2	0.45	Indoles and derivatives	Indoles	Organoheterocyclic compounds	Indoles	Alkaloids	Tryptophan alkaloids	Quinoline alkaloids	f		Super Natural II
CNP0370380.0	-0.59	COC(=O)C1=C(CN(C)C)C2=CC(C)=CC=C2N1	InChI=1S/C14H18N2O2/c1-9-5-6-12-10(7-9)11(8-16(2)3)13(15-12)14(17)18-4/h5-7,15H,8H2,1-4H3	YFKNTUGOXWYJIC-UHFFFAOYSA-N	99276-54-7	methyl 3-[(dimethylamino)methyl]-5-methyl-1~{H}-indole-2-carboxylate	36	18	246.31	246.137	C14H18N2O2	2.32	45.33	3	3	1	3	1	0	2	0.85	0	0.36	2	237.23	f	f	f	c1ccc2[nH]ccc2c1	-0.72	Indoles and derivatives	Indolecarboxylic acids and derivatives	Organoheterocyclic compounds	Indolecarboxylic acids and derivatives	Alkaloids	Tryptophan alkaloids	Simple indole alkaloids	f		InterBioScreen Ltd|NPEdia		methyl 3-((dimethylamino)methyl)-5-methyl-1H-indole-2-carboxylate|starbld0033534|BBL029927|STL373405|AKOS015955404|VS-09508|CS-0335796|NPD14698
CNP0371557.0	-0.59	CC1=NC2=CC=C(I)C=C2C(=O)N1CCO	InChI=1S/C11H11IN2O2/c1-7-13-10-3-2-8(12)6-9(10)11(16)14(7)4-5-15/h2-3,6,15H,4-5H2,1H3	KDZGSUBGEHQCFE-UHFFFAOYSA-N	3-(2-hydroxyethyl)-6-iodo-2-methylquinazolin-4(3H)-one	3-(2-hydroxyethyl)-6-iodo-2-methyl-quinazolin-4-one	27	16	330.13	329.987	C11H11IN2O2	1.3	55.12	2	4	1	4	1	0	2	0.84	0	0.27	2	213.8	f	f	f	N1=CNCc2ccccc12	-1.79	Diazanaphthalenes	Benzodiazines	Organoheterocyclic compounds	Quinazolines	Alkaloids	Anthranilic acid alkaloids	Quinazoline alkaloids	f		InterBioScreen Ltd|NPEdia|Super Natural II		STL513736|AKOS030494881|NPD5274
CNP0373046.3	-0.59	COC1=CC=CC=C1[C@@]1(CC(=O)N2CCCC2)CCO[C@@H](C(C)C)C1	InChI=1S/C21H31NO3/c1-16(2)19-14-21(10-13-25-19,15-20(23)22-11-6-7-12-22)17-8-4-5-9-18(17)24-3/h4-5,8-9,16,19H,6-7,10-15H2,1-3H3/t19-,21+/m1/s1	ICPZAUNHRGQUIK-CTNGQTDRSA-N		2-[(2~{R},4~{S})-2-isopropyl-4-(2-methoxyphenyl)tetrahydropyran-4-yl]-1-pyrrolidin-1-yl-ethanone	56	25	345.48	345.23	C21H31NO3	3.78	38.77	5	3	0	3	0	0	1	0.82	0	0.67	3	NA	f	f	f	O1CCC(c2ccccc2)(CC1)CCN3CCCC3	-0.15	Phenol ethers	Anisoles	Benzenoids	Anisoles				f		Super Natural II
CNP0376641.2	-0.59	CC(C)(C)[C@@](C)(O)C#CCN1CCCC[C@H]1C1=CC=CN=C1	InChI=1S/C19H28N2O/c1-18(2,3)19(4,22)11-8-14-21-13-6-5-10-17(21)16-9-7-12-20-15-16/h7,9,12,15,17,22H,5-6,10,13-14H2,1-4H3/t17-,19-/m0/s1	IYKQTVFUXRFGAO-HKUYNNGSSA-N		(3~{R})-2,2,3-trimethyl-6-[(2~{S})-2-(3-pyridyl)-1-piperidyl]hex-4-yn-3-ol	50	22	300.45	300.22	C19H28N2O	3.41	36.36	2	3	1	3	1	0	1	0.85	0	0.63	2	NA	f	f	f	n1cccc(c1)C2NCCCC2	-0.39		Alkaloids and derivatives	Alkaloids and derivatives	Alkaloids and derivatives	Alkaloids	Nicotinic acid alkaloids	Pyridine alkaloids	f		Super Natural II
CNP0394805.2	-0.59	COC1=CC=C(CCN[C@@H]2CCOC(C)(C)C2)C=C1	InChI=1S/C16H25NO2/c1-16(2)12-14(9-11-19-16)17-10-8-13-4-6-15(18-3)7-5-13/h4-7,14,17H,8-12H2,1-3H3/t14-/m1/s1	HGHJDDRQDDJMLV-CQSZACIVSA-N		(4~{R})-~{N}-[2-(4-methoxyphenyl)ethyl]-2,2-dimethyl-tetrahydropyran-4-amine	44	19	263.38	263.189	C16H25NO2	2.78	30.49	5	3	1	3	1	0	1	0.89	0	0.63	2	NA	f	f	f	O1CCC(NCCc2ccccc2)CC1	0.17	Phenol ethers	Anisoles	Benzenoids	Anisoles	Alkaloids			f		Super Natural II
CNP0397404.0	-0.59	COC1=CC=C2NC=C(CNCC(C)C)C2=C1	InChI=1S/C14H20N2O/c1-10(2)7-15-8-11-9-16-14-5-4-12(17-3)6-13(11)14/h4-6,9-10,15-16H,7-8H2,1-3H3	OQFQCYUVJYOFLS-UHFFFAOYSA-N	1114597-44-2	~{N}-[(5-methoxy-1~{H}-indol-3-yl)methyl]-2-methyl-propan-1-amine	37	17	232.33	232.158	C14H20N2O	2.92	37.05	5	2	2	2	2	0	2	0.83	0	0.43	2	232.67	f	f	f	c1ccc2[nH]ccc2c1	-0.51	Indoles and derivatives	Indoles	Organoheterocyclic compounds	Indoles	Alkaloids	Tryptophan alkaloids	Simple indole alkaloids	f		InterBioScreen Ltd		N-(5-methoxy-1H-indol-3-yl)methyl-2-methylpropan-1-amine|(5-methoxy-1H-indol-3-yl)methyl(2-methylpropyl)amine|BBL032137|STK501602|AKOS000321514|VS-11014
CNP0400891.1	-0.59	CC(C)C1=C(C(=O)N[C@H]2CCOC(C)(C)C2)N=C(Br)S1	InChI=1S/C14H21BrN2O2S/c1-8(2)11-10(17-13(15)20-11)12(18)16-9-5-6-19-14(3,4)7-9/h8-9H,5-7H2,1-4H3,(H,16,18)/t9-/m0/s1	GKFVHHOEGKTFMI-VIFPVBQESA-N		2-bromo-~{N}-[(4~{S})-2,2-dimethyltetrahydropyran-4-yl]-5-isopropyl-thiazole-4-carboxamide	41	20	361.3	360.051	C14H21BrN2O2S	3.72	51.22	3	4	1	4	1	0	1	0.89	0	0.71	2	NA	f	f	f	n1cscc1CNC2CCOCC2	-0.47	Azoles	Thiazoles	Organoheterocyclic compounds	Thiazolecarboxamides				f		Super Natural II
[truncated: 5,920 more rows]
[truncated: 3 more columns]
