# Supplementary material for: Deep Learning-Based Virtual Screening Identifies Potential Small-Molecule Inhibitors of ASK1: Natural Product Lead Discovery for MASH
Source: Int J Mol Sci. 2026 Jul 20;27(14):6438. doi: 10.3390/ijms27146438 (PMC13411334; doi:10.3390/ijms27146438)
Supplement: Supplementary file 1 [file ijms-27-06438-s001.zip › Table S3.xlsx]

## Sheet: Sheet1
Table S3. Use diffdock to screen the CMNPD database for small molecule ligands that simultaneously match ASK1.
Ligand	Confidence	MOLECULAR_FORMULA	MOLECULAR_WEIGHT	MOLECULAR_MASS	ALOGP	ROTATABLE_BONDS	HBA	HBD	POLAR_SURFACE_AREA	AROMATIC_RINGS	HEAVY_ATOMS	QED_WEIGHTED	BLOOD_BRAIN_BARRIER_PENETRATION	BLOOD_BRAIN_BARRIER_PENETRATION_LEVEL	HUMAN_INTESTINAL_ABSORPTION_LEVEL	AQUEOUS_SOLUBILITY	AQUEOUS_SOLUBILITY_LEVEL	CYP2D6_BINDING_MODEL	HEPATOTOXICITY_MODEL	PLASMA_PROTEIN_BINDING_MODEL	SMILES	STANDARD_INCHI	STANDARD_INCHI_KEY
CMNPD25082	25	C19H22Br2O3	458.19	455.994	3.9333	8	3	1	46.53	0	24	0.259707	0.83	0	0	-4.251	2	FALSE	FALSE	TRUE	Br\C=C\C#C[C@@H](Br)[C@H](O)CCCCC#CC#CCCCC(=O)OC	InChI=1S/C19H22Br2O3/c1-24-19(23)15-10-8-6-4-2-3-5-7-9-14-18(22)17(21)13-11-12-16-20/h12,16-18,22H,5,7-10,14-15H2,1H3/b16-12+/t17-,18-/m1/s1	FDCPNRDPYOQPJY-AENFJUBXSA-N
CMNPD20811	22	C18H32O4	312.45	312.23	3.8261	14	3	3	77.76	0	22	0.33639	-0.031	2	0	-2.482	3	FALSE	FALSE	TRUE	C(\C=C/CCCCC)(O)C(\C=C\CCCCCCC(O)=O)O	InChI=1S/C18H32O4/c1-2-3-4-7-10-13-16(19)17(20)14-11-8-5-6-9-12-15-18(21)22/h10-11,13-14,16-17,19-20H,2-9,12,15H2,1H3,(H,21,22)/b13-10-,14-11+	GJGSSMGEAZMVTN-FXYWYECCSA-N
CMNPD10921	20	C37H45NO5	583.769	583.33	6.5912	7	6	3	98.07	3	43	0.271577	NA	4	2	-5.955	2	FALSE	TRUE	TRUE	C([C@@H]1[C@](C)([C@]2([H])[C@](O)(C[C@](C)(O)C[C@H]2C)C(=O)[C@@]1(C)O)C(\C=C\N(c(cc(cccc3)c3c4)c4)c5ccccc5)=O)(C)CC	InChI=1S/C37H45NO5/c1-7-24(2)31-35(5,32-25(3)22-34(4,41)23-37(32,43)33(40)36(31,6)42)30(39)19-20-38(28-15-9-8-10-16-28)29-18-17-26-13-11-12-14-27(26)21-29/h8-21,24-25,31-32,41-43H,7,22-23H2,1-6H3/b20-19+/t24?,25-,31-,32-,34-,35-,36+,37-/m1/s1	PBODNUVAXAPXJH-YTOGWHTISA-N
CMNPD22038	20	C16H15NO3	269.3	269.105	1.8896	2	3	2	58.56	2	20	0.87497	-0.636	3	0	-2.572	3	FALSE	FALSE	TRUE	c1c2c(ccc1)NC(=O)[C@@H](OC)[C@]2(O)c3ccccc3	InChI=1S/C16H15NO3/c1-20-14-15(18)17-13-10-6-5-9-12(13)16(14,19)11-7-3-2-4-8-11/h2-10,14,19H,1H3,(H,17,18)/t14-,16+/m1/s1	ZJKJPVOOYVJWFU-ZBFHGGJFSA-N
CMNPD31035	20	C9H16Br2O4	348.031	345.942	1.1017	3	4	3	69.92	0	15	0.668588	-0.839	3	0	-1.602	4	FALSE	FALSE	TRUE	C1[C@H](O)[C@H](O)[C@](O)(C(Br)Br)O[C@@H]1CCC	InChI=1S/C9H16Br2O4/c1-2-3-5-4-6(12)7(13)9(14,15-5)8(10)11/h5-8,12-14H,2-4H2,1H3/t5-,6+,7+,9-/m1/s1	CKSINPBEHXSBQN-UTSKPXGSSA-N
CMNPD9480	18	C10H10O5	210.185	210.053	1.1697	2	5	3	86.99	1	15	0.294982	-1.208	3	0	-1.059	4	FALSE	FALSE	FALSE	Oc1ccc(cc1O)\C=C(\C(OC)=O)/O	InChI=1S/C10H10O5/c1-15-10(14)9(13)5-6-2-3-7(11)8(12)4-6/h2-5,11-13H,1H3/b9-5-	WNDDCECTCQRHDZ-UITAMQMPSA-N
CMNPD21242	5.69	C26H42O4	418.618	418.308	5.7278	15	4	2	66.76	1	30	0.281978	NA	4	2	-4.587	2	FALSE	FALSE	TRUE	[C@@]1(OC(=O)C[C@H]1O)(C)C[C@](C)(CCCCCCCCCCCCc2ccccc2)O	InChI=1S/C26H42O4/c1-25(29,21-26(2)23(27)20-24(28)30-26)19-15-10-8-6-4-3-5-7-9-12-16-22-17-13-11-14-18-22/h11,13-14,17-18,23,27,29H,3-10,12,15-16,19-21H2,1-2H3/t23-,25+,26-/m1/s1	APUHCCTYZGXKTG-DMTNHVFBSA-N
CMNPD19855	5.26	C17H30O4	298.423	298.214	2.8225	6	4	2	66.76	0	21	0.584329	-0.457	2	0	-2.381	3	FALSE	FALSE	FALSE	C(CC([C@]1([H])C=C[C@](O)(C)CC1)C)C(C(C)(O)C)OC(=O)C	InChI=1S/C17H30O4/c1-12(14-8-10-17(5,20)11-9-14)6-7-15(16(3,4)19)21-13(2)18/h8,10,12,14-15,19-20H,6-7,9,11H2,1-5H3/t12?,14-,15?,17-/m1/s1	MRRPERXTYAKYME-LXDKRTHCSA-N
CMNPD24457	5.01	C14H18O3	234.295	234.126	3.0551	6	2	1	54.37	0	17	0.567332	-0.072	2	0	-2.839	3	FALSE	TRUE	TRUE	C(=O)(CC)\C(=C/C=C/C(/C)=C\C=C\C(=O)O)\C	InChI=1S/C14H18O3/c1-4-13(15)12(3)9-5-7-11(2)8-6-10-14(16)17/h5-10H,4H2,1-3H3,(H,16,17)/b7-5+,10-6+,11-8-,12-9-	WXPMMIGBSGSNEB-AAEGWTNESA-N
CMNPD7614	4.1	C13H7Br5O3	610.716	605.631	7.0056	3	3	1	38.69	2	21	0.380525	NA	4	2	-7.511	1	FALSE	TRUE	TRUE	Brc1cc(c(c(Br)c1Br)Oc2c(c(cc(Br)c2)Br)OC)O	InChI=1S/C13H7Br5O3/c1-20-12-7(16)2-5(14)3-9(12)21-13-8(19)4-6(15)10(17)11(13)18/h2-4,19H,1H3	LWXUPDPSLGLZAL-UHFFFAOYSA-N
CMNPD23708	4.05	C18H25BrO3	369.299	368.099	4.8175	9	2	1	46.53	0	22	0.468338	0.6	1	0	-4.056	2	FALSE	FALSE	TRUE	C(C(=O)O)[C@H]1O[C@H](C#C\C=C\CCCCCC\C=C\Br)CC1	InChI=1S/C18H25BrO3/c19-14-10-8-6-4-2-1-3-5-7-9-11-16-12-13-17(22-16)15-18(20)21/h5,7,10,14,16-17H,1-4,6,8,12-13,15H2,(H,20,21)/b7-5+,14-10+/t16-,17+/m1/s1	INEFUQORCBSYLQ-JFMIXGBKSA-N
CMNPD15222	3.56	C29H44O6	488.665	488.314	3.9249	6	6	3	99.52	0	35	0.297699	-0.76	3	0	-3.909	3	FALSE	FALSE	TRUE	[C@@H]1(CC[C@@]([C@]2(C(=C[C@@H]3OC(C)=O)[C@]([H])(CC[C@@H]4[C@H](C)\C=C\CC(C)C)[C@]4(C)C5)[C@@H]5O2)(CO)[C@]3(O)C1)O	InChI=1S/C29H44O6/c1-17(2)7-6-8-18(3)21-9-10-22-23-13-24(34-19(4)31)28(33)14-20(32)11-12-27(28,16-30)29(23)25(35-29)15-26(21,22)5/h6,8,13,17-18,20-22,24-25,30,32-33H,7,9-12,14-16H2,1-5H3/b8-6+/t18-,20+,21-,22+,24+,25-,26-,27-,28+,29+/m1/s1	GISOBMJDNMYZPS-UDFWMGMXSA-N
CMNPD191	2.91	C22H32O2	328.496	328.24	5.8292	2	2	2	40.46	1	24	0.529512	1.03	0	1	-6.19	1	TRUE	FALSE	TRUE	C[C@]([C@@](C)(C(C(C)(C)C1)C2)CC1)(C(=C)C2)Cc(c(O)c3)cc(O)c3	InChI=1S/C22H32O2/c1-15-7-10-19-20(2,3)11-6-12-21(19,4)22(15,5)14-16-13-17(23)8-9-18(16)24/h8-9,13,19,23-24H,1,6-7,10-12,14H2,2-5H3/t19?,21-,22-/m1/s1	KDDYVPUXJWAUGT-CEAUUGKZSA-N
CMNPD19279	2.91	C33H50O10	606.753	606.34	3.5489	8	9	5	170.82	0	43	0.257484	NA	4	3	-4.163	2	FALSE	FALSE	FALSE	C[C@]1(CC[C@H](O[C@@H]([C@@H]2O)O[C@@H]([C@H]([C@@H]2O)O)C(O)=O)C3)[C@@]3([H])CC[C@]([C@@]([H])(C(=O)C(O)=C4[C@@H](CC(CC(C)C)=O)C)[C@]4(C)CC5)([H])[C@@]15[H]	InChI=1S/C33H50O10/c1-15(2)12-18(34)13-16(3)22-24(35)25(36)23-20-7-6-17-14-19(8-10-32(17,4)21(20)9-11-33(22,23)5)42-31-28(39)26(37)27(38)29(43-31)30(40)41/h15-17,19-21,23,26-29,31,35,37-39H,6-14H2,1-5H3,(H,40,41)/t16-,17+,19+,20-,21+,23+,26+,27+,28-,29+,31-,32+,33-/m1/s1	CFFDFUDCYHFINU-HSSSCCAZSA-N
CMNPD22794	2.91	C31H36O3	456.626	456.266	7.79316	5	3	0	35.53	1	34	0.367544	NA	4	3	-9.781	0	TRUE	TRUE	TRUE	O1C(c2cc(C(C)C)ccc2C)(OC)C(c3c(c(C)ccc(C(C)C)c4)c4c(C)c3)=C(C)C1=O	InChI=1S/C31H36O3/c1-17(2)23-13-11-20(6)28-25(15-23)21(7)14-26(28)29-22(8)30(32)34-31(29,33-9)27-16-24(18(3)4)12-10-19(27)5/h10-18H,1-9H3	JMXIXGJDKQMCAP-UHFFFAOYSA-N
CMNPD22917	2.91	C24H32O10	480.51	480.2	0.5584	2	10	2	144.42	0	34	0.248851	NA	4	1	-2.604	3	FALSE	FALSE	FALSE	[C@@]12([C@]3(O1)[C@@H](OC2=O)\C=C(\C)/C[C@@H](O)[C@H](O)[C@@](C)([C@@H](OC(=O)C)C[C@@H](O4)[C@@]45C)[C@@]5([H])[C@@H]3OC(=O)C)C	InChI=1S/C24H32O10/c1-10-7-13(27)18(28)21(4)14(30-11(2)25)9-15-22(5,33-15)17(21)19(31-12(3)26)24-16(8-10)32-20(29)23(24,6)34-24/h8,13-19,27-28H,7,9H2,1-6H3/b10-8-/t13-,14+,15-,16+,17-,18+,19+,21+,22-,23+,24+/m1/s1	CZOYHZYZYNWFTH-HFNPHWKCSA-N
CMNPD30346	2.91	C14H14O4	246.262	246.089	3.21254	2	4	3	69.92	2	18	0.71146	-0.16	2	0	-3.419	3	FALSE	TRUE	TRUE	c1(O)cc(Oc2cc(O)cc(C)c2)cc(C)c1O	InChI=1S/C14H14O4/c1-8-3-10(15)6-11(4-8)18-12-5-9(2)14(17)13(16)7-12/h3-7,15-17H,1-2H3	MDEZIIAJIUNLER-UHFFFAOYSA-N
CMNPD9522	2.91	C10H13BrCl4O	370.929	367.89	4.2648	6	1	1	20.23	0	16	0.546648	0.671	1	0	-3.719	3	FALSE	TRUE	TRUE	ClC(\C=C\[C@@H](Cl)[C@](O)(\C=C\Cl)C)(CBr)CCl	InChI=1S/C10H13BrCl4O/c1-9(16,4-5-12)8(14)2-3-10(15,6-11)7-13/h2-5,8,16H,6-7H2,1H3/b3-2+,5-4+/t8-,9-,10?/m1/s1	VEKFWVZYABZACU-XYLWADSISA-N
CMNPD21894	2.12	C22H30O6	390.476	390.204	4.1675	11	4	4	115.06	1	28	0.421663	NA	4	2	-3.708	3	FALSE	FALSE	TRUE	O=C(c(cc(C\C=C(\CC\C=C(\CCC(C(C(O)=O)C)O)/C)/C)c1O)cc1)O	InChI=1S/C22H30O6/c1-14(7-9-17-13-18(22(27)28)10-12-20(17)24)5-4-6-15(2)8-11-19(23)16(3)21(25)26/h6-7,10,12-13,16,19,23-24H,4-5,8-9,11H2,1-3H3,(H,25,26)(H,27,28)/b14-7+,15-6+	NTUPPVZJNOAYQQ-UWQNIFAVSA-N
CMNPD4436	1	C28H40O7	488.621	488.277	4.54822	4	7	3	105.45	1	35	0.421787	NA	4	2	-5.889	2	FALSE	TRUE	FALSE	[C@@H]1([C@@H]([C@@H]([C@@H](O[C@H]1Oc2c(c(c(c(c2[C@H](C)CC3)[C@@]3([H])[C@@H](C)C4)[C@H]4\C=C(\C)/C)C)O)C)OC(=O)C)O)O	InChI=1S/C28H40O7/c1-12(2)10-18-11-14(4)19-9-8-13(3)20-22(19)21(18)15(5)23(30)27(20)35-28-25(32)24(31)26(16(6)33-28)34-17(7)29/h10,13-14,16,18-19,24-26,28,30-32H,8-9,11H2,1-7H3/t13-,14+,16+,18+,19-,24+,25+,26-,28+/m1/s1	NCLOUSJJVQDYSE-LKYCALBWSA-N
CMNPD264	0.64	C8H7Br2NO3	324.956	322.879	0.7332	2	3	2	80.39	0	14	0.785605	-1.4	3	0	-1.349	4	FALSE	TRUE	FALSE	C1(=O)C(Br)=CC(CC(N)=O)(O)C=C1Br	InChI=1S/C8H7Br2NO3/c9-4-1-8(14,3-6(11)12)2-5(10)7(4)13/h1-2,14H,3H2,(H2,11,12)	OPJJYFWUWHEWDE-UHFFFAOYSA-N
CMNPD23356	0.45	C11H13BrO2	257.127	256.01	3.59192	1	2	2	40.46	1	14	0.806568	0.418	1	0	-3.672	3	FALSE	TRUE	TRUE	C(/C)(\c1cc(O)c(C)c(O)c1Br)=C/C	InChI=1S/C11H13BrO2/c1-4-6(2)8-5-9(13)7(3)11(14)10(8)12/h4-5,13-14H,1-3H3/b6-4+	GJDLDVDYIRQJKY-GQCTYLIASA-N
CMNPD31083	0.42	C5H10N2O	114.148	114.079	0.0794	0	1	2	41.13	0	8	0.459757	-0.886	3	0	-0.218	4	FALSE	TRUE	FALSE	O=C(NCCCC1)N1	InChI=1S/C5H10N2O/c8-5-6-3-1-2-4-7-5/h1-4H2,(H2,6,7,8)	RLFFWWKJSJOYMQ-UHFFFAOYSA-N
CMNPD8618	0.32	C19H14BrN3	364.246	363.037	4.8052	1	1	2	43.94	4	23	0.487188	0.796	0	0	-7.311	1	FALSE	TRUE	FALSE	c1c2c(c3c(C(c4c5c(cc(Br)cc5)[nH]c4)=NCC3)[nH]2)ccc1	InChI=1S/C19H14BrN3/c20-11-5-6-13-15(10-22-17(13)9-11)18-19-14(7-8-21-18)12-3-1-2-4-16(12)23-19/h1-6,9-10,22-23H,7-8H2	FQLDHLCPGIIQJH-UHFFFAOYSA-N
CMNPD16530	0.29	C3H6O3S2	154.212	153.976	-0.5761	0	4	1	54.37	0	8	0.474408	-1.131	3	0	-0.122	4	FALSE	TRUE	FALSE	S1(SC[C@@H](O)C1)(=O)=O	InChI=1S/C3H6O3S2/c4-3-1-7-8(5,6)2-3/h3-4H,1-2H2/t3-/m1/s1	NGIJTYOKLKCHNE-GSVOUGTGSA-N
CMNPD27102	0.2	C10H12S	164.273	164.066	3.2047	3	1	0	0	1	11	0.488069	0.956	0	0	-3.756	3	FALSE	TRUE	TRUE	c1c(C(CCC)=S)cccc1	InChI=1S/C10H12S/c1-2-6-10(11)9-7-4-3-5-8-9/h3-5,7-8H,2,6H2,1H3	SUJREGAWUDSEFA-UHFFFAOYSA-N
CMNPD6734	0.15	C18H23N	253.389	253.183	5.51022	2	0	1	15.79	2	19	0.725966	1.332	0	1	-6.739	1	FALSE	TRUE	TRUE	c12c([C@@H](C)C[C@H]1C)c(c(c3c2[nH]cc3)\C=C\CC)C	InChI=1S/C18H23N/c1-5-6-7-14-13(4)16-11(2)10-12(3)17(16)18-15(14)8-9-19-18/h6-9,11-12,19H,5,10H2,1-4H3/b7-6+/t11-,12+/m0/s1	YGJOTNUEIJGQSG-FNSAGKMKSA-N
CMNPD16557	0.06	C8H8O2	136.15	136.052	1.5594	0	2	0	26.3	0	10	0.472199	-0.166	2	0	-1.978	4	FALSE	TRUE	FALSE	C(=C/C=C\C=C(/O1)\C)/C1=O	InChI=1S/C8H8O2/c1-7-5-3-2-4-6-8(9)10-7/h2-6H,1H3/b3-2-,6-4-,7-5-	BNPXAGUCVOIUHA-YOKUOFPWSA-N
CMNPD17487	0.05	C12H5Br3O2	420.882	417.784	5.8721	0	2	0	18.46	2	17	0.452375	1.222	0	0	-6.466	1	FALSE	TRUE	TRUE	c12c(cc(cc1)Br)Oc(c(cc3Br)O2)c(Br)c3	InChI=1S/C12H5Br3O2/c13-6-1-2-9-10(4-6)17-12-8(15)3-7(14)5-11(12)16-9/h1-5H	NLKFBKPFQWQPPL-UHFFFAOYSA-N
CMNPD1734	0.04	C8H4Br3N	353.839	350.789	4.4554	0	0	1	15.79	2	12	0.719622	0.958	0	0	-5.39	2	FALSE	TRUE	TRUE	c1(Br)cc2c(c(Br)c[nH]2)c(Br)c1	InChI=1S/C8H4Br3N/c9-4-1-5(10)8-6(11)3-12-7(8)2-4/h1-3,12H	LNNJLUBMMHQRBK-UHFFFAOYSA-N
CMNPD2840	0.04	C22H33ClN2O2	392.971	392.223	5.09458	1	2	1	38.18	0	27	0.497913	0.389	1	0	-4.757	2	FALSE	TRUE	TRUE	C1C[C@](OC(C)(C)[C@@]1([H])Cl)(C)[C@@]2([H])CC[C@]([C@@]([H])(CC[C@](O)(C)[C@@H]3[N+]#[C-])[C@@]23[H])([N+]#[C-])C	InChI=1S/C22H33ClN2O2/c1-19(2)16(23)10-13-22(5,27-19)15-8-11-20(3,25-7)14-9-12-21(4,26)18(24-6)17(14)15/h14-18,26H,8-13H2,1-5H3/t14-,15-,16-,17-,18+,20+,21+,22+/m0/s1	ULUHGZAAPMJKNO-JJAPNAJXSA-N
CMNPD2621	0.03	C20H30O2	302.458	302.225	5.9927	13	1	1	37.3	0	22	0.2575	1.096	0	1	-4.395	2	FALSE	FALSE	TRUE	C(=C\C=C\C=C\CCCC(O)=O)/CCC\C=C/C\C=C/CC	InChI=1S/C20H30O2/c1-2-3-4-5-6-7-8-9-10-11-12-13-14-15-16-17-18-19-20(21)22/h3-4,6-7,11-16H,2,5,8-10,17-19H2,1H3,(H,21,22)/b4-3-,7-6-,12-11+,14-13+,16-15+	XGTCGDUVXWLURC-ZHVIFANVSA-N
CMNPD1061	0.02	C15H18O	214.308	214.136	4.051	0	1	0	13.14	1	16	0.634663	0.814	0	0	-5.035	2	FALSE	TRUE	TRUE	c12c(occ1)CC(C=CCC3(C)C)=C3CC2	InChI=1S/C15H18O/c1-15(2)8-3-4-12-10-14-11(7-9-16-14)5-6-13(12)15/h3-4,7,9H,5-6,8,10H2,1-2H3	HTHPBLIQBZXLAT-UHFFFAOYSA-N
CMNPD1642	0	C11H12O2	176.215	176.084	2.5764	0	2	1	29.46	1	13	0.657922	0.109	1	0	-2.871	3	FALSE	TRUE	FALSE	C1(C)(Oc(ccc(O)c2)c2C=C1)C	InChI=1S/C11H12O2/c1-11(2)6-5-8-7-9(12)3-4-10(8)13-11/h3-7,12H,1-2H3	HZEJCQNPSQORHZ-UHFFFAOYSA-N
CMNPD16651	0	C13H11NO3	229.235	229.074	1.3295	3	3	1	73.3	2	17	0.862347	-1.005	3	0	-2.026	3	FALSE	TRUE	FALSE	c1cccc(CC2=CC(C(=CO2)C(=O)N)=O)c1	InChI=1S/C13H11NO3/c14-13(16)11-8-17-10(7-12(11)15)6-9-4-2-1-3-5-9/h1-5,7-8H,6H2,(H2,14,16)	RQWMGMIZGOCPMP-UHFFFAOYSA-N
CMNPD23709	0	C16H23BrO2	327.262	326.088	5.0501	10	1	1	37.3	0	19	0.450206	0.904	0	0	-4.074	2	FALSE	FALSE	TRUE	C(CCC#C\C=C\CCCCCC\C=C\Br)C(=O)O	InChI=1S/C16H23BrO2/c17-15-13-11-9-7-5-3-1-2-4-6-8-10-12-14-16(18)19/h2,4,13,15H,1,3,5,7,9-12,14H2,(H,18,19)/b4-2+,15-13+	MCRALKKPKVVBFM-GRRSNZMVSA-N
CMNPD28079	0	C31H50O2	454.739	454.381	8.2055	6	2	0	26.3	0	33	0.298444	NA	4	3	-8.753	0	FALSE	FALSE	TRUE	C1C[C@@]2(C)C(=CC[C@]3([H])[C@]2([H])CC[C@](C)([C@@]([H])([C@H](C)CC[C@@H](C)[C@@H]4C[C@H]4C)CC5)[C@]35[H])C[C@H]1OC(=O)C	InChI=1S/C31H50O2/c1-19(26-17-21(26)3)7-8-20(2)27-11-12-28-25-10-9-23-18-24(33-22(4)32)13-15-30(23,5)29(25)14-16-31(27,28)6/h9,19-21,24-29H,7-8,10-18H2,1-6H3/t19-,20-,21-,24+,25+,26+,27-,28+,29+,30+,31-/m1/s1	ZWFBHJHKXKVGTB-CFLWBEPZSA-N
CMNPD30664	0	C14H18O5	266.293	266.115	1.51732	3	5	3	86.99	1	19	0.721932	-1.01	3	0	-2.007	3	FALSE	TRUE	FALSE	c1(O)cc(C([C@@H]([C@H]2O[C@@H](C)CC2)O)=O)cc(O)c1C	InChI=1S/C14H18O5/c1-7-3-4-12(19-7)14(18)13(17)9-5-10(15)8(2)11(16)6-9/h5-7,12,14-16,18H,3-4H2,1-2H3/t7-,12-,14+/m0/s1	IVPHPOWDCQBSHT-ATMGAIRJSA-N
CMNPD432	0	C28H42O4	442.64	442.308	6.62712	13	4	2	66.76	1	32	0.265788	NA	4	3	-5.706	2	FALSE	FALSE	TRUE	C(/Cc(cc(cc1C)OC)c1O)=C(\CC(\C=C(/CCC[C@H]([C@H](C\C=C(/C)\C)O)C)\C)=O)/C	InChI=1S/C28H42O4/c1-19(2)11-14-27(30)22(5)10-8-9-20(3)15-25(29)16-21(4)12-13-24-18-26(32-7)17-23(6)28(24)31/h11-12,15,17-18,22,27,30-31H,8-10,13-14,16H2,1-7H3/b20-15-,21-12+/t22-,27+/m1/s1	GSHSDUNDUIODHM-WHIBRNCKSA-N
CMNPD1881	-0.01	C10H14BrCl3	320.485	317.934	4.9074	1	0	0	0	0	14	0.602395	1.036	0	0	-4.654	2	FALSE	TRUE	TRUE	[C@]1(Cl)(C[C@](C)([C@H](C[C@H]1Cl)Br)\C=C\Cl)C	InChI=1S/C10H14BrCl3/c1-9(3-4-12)6-10(2,14)8(13)5-7(9)11/h3-4,7-8H,5-6H2,1-2H3/b4-3+/t7-,8+,9+,10+/m0/s1	RUGBKCUWZCCZDR-UKVBZMNQSA-N
CMNPD24418	-0.03	C11H8Br3NO	409.903	406.816	4.5986	2	1	2	36.02	2	16	0.746803	0.697	1	0	-5.06	2	TRUE	TRUE	FALSE	c1cc(Cc2[nH]c(Br)c(Br)c2Br)ccc1O	InChI=1S/C11H8Br3NO/c12-9-8(15-11(14)10(9)13)5-6-1-3-7(16)4-2-6/h1-4,15-16H,5H2	WFENRQKTALRFAD-UHFFFAOYSA-N
CMNPD3735	-0.03	C9H7Br2NS	321.037	318.867	4.4148	1	1	1	15.79	2	13	0.769226	0.933	0	0	-5.298	2	FALSE	TRUE	TRUE	c1c(c2c(cc1Br)[nH]c(SC)c2)Br	InChI=1S/C9H7Br2NS/c1-13-9-4-6-7(11)2-5(10)3-8(6)12-9/h2-4,12H,1H3	GPRWPTHGPJRQFH-UHFFFAOYSA-N
CMNPD24458	-0.04	C2H2FO2	77.034	77.0044	-1.2942	1	2	0	40.13	0	5	0.390207	NA	4	2	0.972	5	FALSE	FALSE	FALSE	C(F)C(=O)[O-]	InChI=1S/C2H3FO2/c3-1-2(4)5/h1H2,(H,4,5)/p-1	QEWYKACRFQMRMB-UHFFFAOYSA-M
CMNPD4774	-0.04	C10H14Cl4	276.034	273.985	4.7513	1	0	0	0	0	14	0.606006	0.991	0	0	-4.528	2	FALSE	TRUE	TRUE	[C@]1(C)(C[C@](C)([C@H](C[C@H]1Cl)Cl)\C=C\Cl)Cl	InChI=1S/C10H14Cl4/c1-9(3-4-11)6-10(2,14)8(13)5-7(9)12/h3-4,7-8H,5-6H2,1-2H3/b4-3+/t7-,8+,9+,10-/m0/s1	UIRLQTKDEMKKKG-VQIRCWNTSA-N
CMNPD3998	-0.06	C10H13BrCl2	284.024	281.958	4.6102	1	0	0	0	0	13	0.616675	1.039	0	0	-4.503	2	FALSE	TRUE	TRUE	[C@@H]1([C@](C)(CC(C)=C(\C=C\Cl)C1)Cl)Br	InChI=1S/C10H13BrCl2/c1-7-6-10(2,13)9(11)5-8(7)3-4-12/h3-4,9H,5-6H2,1-2H3/b4-3+/t9-,10+/m1/s1	VUTYPBUUSNGOML-OKWQPMOJSA-N
CMNPD2556	-0.07	C9H7Br2N	288.97	286.895	4.00132	0	0	1	15.79	2	12	0.754112	0.772	0	0	-4.79	2	FALSE	TRUE	TRUE	c1(Br)c2c(cc(Br)c1)[nH]c(C)c2	InChI=1S/C9H7Br2N/c1-5-2-7-8(11)3-6(10)4-9(7)12-5/h2-4,12H,1H3	DNLBDZVKBISYIW-UHFFFAOYSA-N
CMNPD2750	-0.07	C11H11Br2N5O	389.051	386.933	2.1104	1	3	4	99.59	2	19	0.601444	-1.298	3	0	-3.571	3	FALSE	TRUE	FALSE	c12c(C(CCNC1=O)c3[nH]c(N)nc3)c(Br)c(Br)[nH]2	InChI=1S/C11H11Br2N5O/c12-7-6-4(5-3-16-11(14)17-5)1-2-15-10(19)8(6)18-9(7)13/h3-4,18H,1-2H2,(H,15,19)(H3,14,16,17)	MRMGABUTBNWSLA-UHFFFAOYSA-N
CMNPD3733	-0.07	C8H3Br4N	432.735	428.7	5.2179	0	0	1	15.79	2	13	0.587495	1.133	0	0	-6.076	1	FALSE	TRUE	TRUE	c1c(c2c(cc1Br)[nH]c(Br)c2Br)Br	InChI=1S/C8H3Br4N/c9-3-1-4(10)6-5(2-3)13-8(12)7(6)11/h1-2,13H	HYJQJQUXQBDKPQ-UHFFFAOYSA-N
CMNPD675	-0.07	C10H14Br2Cl2	364.936	361.884	4.7159	1	0	0	0	0	14	0.466384	1.198	0	0	-5.068	2	FALSE	TRUE	TRUE	[C@@H]1(Cl)\C(\[C@H](Cl)C(C)([C@@H](Br)C1)C)=C/CBr	InChI=1S/C10H14Br2Cl2/c1-10(2)8(12)5-7(13)6(3-4-11)9(10)14/h3,7-9H,4-5H2,1-2H3/b6-3+/t7-,8-,9-/m0/s1	WBDRSOKGNBUNSZ-AFEQIJMISA-N
CMNPD22317	-0.08	C20H28O3	316.441	316.204	4.1799	3	3	0	38.83	0	23	0.445268	0.557	1	0	-5.594	2	FALSE	FALSE	TRUE	C(\C=C(/C1CCC(CCCC(COC2=O)=C23)C13)\C)C4OC4(C)C	InChI=1S/C20H28O3/c1-12(7-10-16-20(2,3)23-16)15-9-8-13-5-4-6-14-11-22-19(21)18(14)17(13)15/h7,13,15-17H,4-6,8-11H2,1-3H3/b12-7-	QDXVVRSPPZAIPP-GHXNOFRVSA-N
CMNPD29751	-0.08	C23H32O3	356.506	356.235	4.7196	2	3	0	43.37	0	26	0.672501	0.601	1	0	-6.317	1	FALSE	FALSE	FALSE	C1=C[C@](C)([C@@]([H])(CC[C@](C)([C@@]([H])([C@@H](C(=O)OC)C)CC2)[C@@]23[H])[C@@]3([H])CC4)C4=CC1=O	InChI=1S/C23H32O3/c1-14(21(25)26-4)18-7-8-19-17-6-5-15-13-16(24)9-11-22(15,2)20(17)10-12-23(18,19)3/h9,11,13-14,17-20H,5-8,10,12H2,1-4H3/t14-,17-,18+,19-,20-,22-,23+/m0/s1	GCZQXRVRKJJMBD-ATUDNIAQSA-N
CMNPD825	-0.09	C9H5Br4N	446.762	442.716	5.2283	0	1	0	4.93	2	14	0.52222	1.351	0	1	-6.268	1	FALSE	TRUE	TRUE	c1(Br)cc2c(c(Br)c(Br)n2C)cc1Br	InChI=1S/C9H5Br4N/c1-14-7-3-6(11)5(10)2-4(7)8(12)9(14)13/h2-3H,1H3	CVMZSJYGMCTFEN-UHFFFAOYSA-N
CMNPD3207	-0.11	C10H14Cl4	276.034	273.985	4.7513	1	0	0	0	0	14	0.606006	0.991	0	0	-4.528	2	FALSE	TRUE	TRUE	[C@]1(Cl)(C[C@](\C=C\Cl)([C@H](C[C@H]1Cl)Cl)C)C	InChI=1S/C10H14Cl4/c1-9(3-4-11)6-10(2,14)8(13)5-7(9)12/h3-4,7-8H,5-6H2,1-2H3/b4-3+/t7-,8+,9-,10+/m0/s1	UIRLQTKDEMKKKG-GXFJTLABSA-N
CMNPD27877	-0.13	C10H9Br2NO4	366.993	364.89	3.1765	2	4	1	64.63	1	17	0.816184	-0.276	2	0	-3.834	3	FALSE	TRUE	TRUE	c1(Br)cc(C(=O)OC)c(NC(=O)OC)cc1Br	InChI=1S/C10H9Br2NO4/c1-16-9(14)5-3-6(11)7(12)4-8(5)13-10(15)17-2/h3-4H,1-2H3,(H,13,15)	ZEBRFAIDLOLJGG-UHFFFAOYSA-N
CMNPD7328	-0.16	C5H8O3	116.116	116.047	-0.3157	0	3	1	46.53	0	8	0.471663	-1.09	3	1	0.232	5	FALSE	TRUE	FALSE	C1C(C(OC1)(O)C)=O	InChI=1S/C5H8O3/c1-5(7)4(6)2-3-8-5/h7H,2-3H2,1H3	SDZFQGFPZSKQIA-UHFFFAOYSA-N
CMNPD1650	-0.17	C11H7BrN2O	263.094	261.974	3.1842	0	2	2	48.91	3	15	0.653965	-0.072	2	0	-4.004	2	FALSE	TRUE	TRUE	c1c2c(cnc1)[nH]c(c2cc3O)cc3Br	InChI=1S/C11H7BrN2O/c12-8-4-9-7(3-11(8)15)6-1-2-13-5-10(6)14-9/h1-5,14-15H	OJNAGUJVZYRAKW-UHFFFAOYSA-N
CMNPD16771	-0.17	C9H5Br4N	446.762	442.716	5.2283	0	1	0	4.93	2	14	0.52222	1.351	0	1	-6.268	1	FALSE	TRUE	TRUE	Cn1c(c(c(c1Br)Br)c(Br)cc2Br)c2	InChI=1S/C9H5Br4N/c1-14-6-3-4(10)2-5(11)7(6)8(12)9(14)13/h2-3H,1H3	DOZDSURIWXQFDW-UHFFFAOYSA-N
CMNPD18965	-0.17	C15H22BrClO	333.697	332.054	4.9814	1	1	0	9.23	0	18	0.485471	1.047	0	0	-5.516	2	FALSE	FALSE	TRUE	[C@@H]1(\C=C(/C)\C)CC(=C)[C@@]2(C[C@H](Br)[C@](Cl)(C)CC2)O1	InChI=1S/C15H22BrClO/c1-10(2)7-12-8-11(3)15(18-12)6-5-14(4,17)13(16)9-15/h7,12-13H,3,5-6,8-9H2,1-2,4H3/t12-,13+,14+,15-/m1/s1	ABDRCZBRWYOHQL-CBBWQLFWSA-N
CMNPD22370	-0.17	C17H22O2	258.361	258.162	4.16412	2	2	0	26.3	1	19	0.452024	0.77	0	0	-5.332	2	FALSE	FALSE	TRUE	c1(ccc([C@]2([C@@H](C)C(=C)CC2)C)c(OC(C)=O)c1)C	InChI=1S/C17H22O2/c1-11-6-7-15(16(10-11)19-14(4)18)17(5)9-8-12(2)13(17)3/h6-7,10,13H,2,8-9H2,1,3-5H3/t13-,17+/m0/s1	BKQYECZSMRDBER-SUMWQHHRSA-N
CMNPD2295	-0.17	C5H10N2O	114.148	114.079	0.1609	0	1	1	46.33	0	8	0.478789	-0.953	3	0	-0.168	4	FALSE	TRUE	FALSE	C1CN(C(N)=O)CC1	InChI=1S/C5H10N2O/c6-5(8)7-3-1-2-4-7/h1-4H2,(H2,6,8)	LCDCPQHFCOBUEF-UHFFFAOYSA-N
CMNPD16033	-0.18	C16H25NS	263.45	263.171	5.0305	2	2	0	12.36	0	18	0.386484	1.223	0	0	-5.989	2	FALSE	TRUE	TRUE	C1(=C[C@@]2(CC[C@@](N=C=S)(C)C2)[C@@H](C)CC1)C(C)C	InChI=1S/C16H25NS/c1-12(2)14-6-5-13(3)16(9-14)8-7-15(4,10-16)17-11-18/h9,12-13H,5-8,10H2,1-4H3/t13-,15-,16+/m0/s1	WSYICXWUFKOORH-CWRNSKLLSA-N
CMNPD1893	-0.18	C15H21Br	281.237	280.083	5.0203	2	0	0	0	0	16	0.492185	1.297	0	1	-5.496	2	TRUE	FALSE	TRUE	C1=C(CC=C([C@]2(C(=C)[C@@H](CBr)CC2)C)C1)C	InChI=1S/C15H21Br/c1-11-4-6-14(7-5-11)15(3)9-8-13(10-16)12(15)2/h4,7,13H,2,5-6,8-10H2,1,3H3/t13-,15-/m1/s1	KDVACJCIEWQYJX-UKRRQHHQSA-N
CMNPD28117	-0.18	C13H20O2	208.301	208.146	2.7731	4	2	1	37.3	0	15	0.569496	0.274	1	0	-3.3	3	TRUE	FALSE	TRUE	C1(C)=C(C)[C@@](O)(CCCCC)C(=C)C1=O	InChI=1S/C13H20O2/c1-5-6-7-8-13(15)10(3)9(2)12(14)11(13)4/h15H,4-8H2,1-3H3/t13-/m0/s1	FPCKKRMRGKIOLB-ZDUSSCGKSA-N
CMNPD3290	-0.19	C21H20N4S	360.486	360.141	4.5223	3	5	0	32.26	4	26	0.502846	0.63	1	0	-6.689	1	FALSE	TRUE	FALSE	N1(c(c(c(C=C1)c2c(cccc2)n3)c3c4CCN(C)C)c(scn5)c45)C	InChI=1S/C21H20N4S/c1-24(2)10-8-15-18-17-14(13-6-4-5-7-16(13)23-18)9-11-25(3)20(17)21-19(15)22-12-26-21/h4-7,9,11-12H,8,10H2,1-3H3	COKHRCLLFPZOEI-UHFFFAOYSA-N
CMNPD4723	-0.19	C17H20O2	256.345	256.146	4.3657	4	2	0	18.46	2	19	0.756365	0.973	0	0	-5.56	2	TRUE	TRUE	TRUE	c1cccc(c(c(cc2OC)C\C=C(\C)/C)OC)c12	InChI=1S/C17H20O2/c1-12(2)9-10-13-11-16(18-3)14-7-5-6-8-15(14)17(13)19-4/h5-9,11H,10H2,1-4H3	FODZPELOGMVDSF-UHFFFAOYSA-N
CMNPD9720	-0.19	C9H13N3O	179.223	179.106	0.41777	3	2	4	82.13	1	13	0.400621	-1.199	3	0	-0.681	4	FALSE	FALSE	FALSE	N(CCc(cc1O)ccc1)C(N)=N	InChI=1S/C9H13N3O/c10-9(11)12-5-4-7-2-1-3-8(13)6-7/h1-3,6,13H,4-5H2,(H4,10,11,12)	OZGANZKCVKSMQQ-UHFFFAOYSA-N
CMNPD30166	-0.2	C16H13N3O5S	359.363	359.058	1.7082	5	7	4	125.55	3	25	0.510968	NA	4	0	-3.795	3	FALSE	TRUE	FALSE	c1cc(nc(c2occ(C(=O)N[C@H](C(O)=O)CS)n2)c(O)c3)c3cc1	InChI=1S/C16H13N3O5S/c20-12-5-8-3-1-2-4-9(8)17-13(12)15-19-10(6-24-15)14(21)18-11(7-25)16(22)23/h1-6,11,20,25H,7H2,(H,18,21)(H,22,23)/t11-/m0/s1	RBQMFLPOEYGTJP-NSHDSACASA-N
CMNPD30911	-0.2	C9H13NO5	215.205	215.079	-0.6067	4	5	1	81.7	0	15	0.499593	-1.45	3	0	-0.65	4	FALSE	TRUE	FALSE	COC(=O)[C@H](C)NC(=O)\C=C\C(=O)OC	InChI=1S/C9H13NO5/c1-6(9(13)15-3)10-7(11)4-5-8(12)14-2/h4-6H,1-3H3,(H,10,11)/b5-4+/t6-/m0/s1	AXLMQGRRCSKYDG-OVCGOVNKSA-N
CMNPD10191	-0.21	C12H7Br2N	325.003	322.895	4.8461	0	0	1	15.79	3	15	0.608351	1.097	0	0	-6.39	1	FALSE	TRUE	TRUE	c12c(ccc(Br)c1)[nH]c(ccc(c3)Br)c23	InChI=1S/C12H7Br2N/c13-7-1-3-11-9(5-7)10-6-8(14)2-4-12(10)15-11/h1-6,15H	FIHILUSWISKVSR-UHFFFAOYSA-N
CMNPD16173	-0.21	C15H22O2	234.339	234.162	3.8032	1	2	1	29.46	0	17	0.424575	0.305	1	0	-3.941	3	FALSE	FALSE	TRUE	[H][C@]12[C@]([H])(CCC(=C)[C@](OO)(CC=C3C)[C@@]13[H])C2(C)C	InChI=1S/C15H22O2/c1-9-7-8-15(17-16)10(2)5-6-11-13(12(9)15)14(11,3)4/h7,11-13,16H,2,5-6,8H2,1,3-4H3/t11-,12+,13-,15+/m0/s1	PQSFAAXMBHDTEL-SFDCQRBFSA-N
CMNPD21960	-0.22	C23H17Cl2N3O2	438.314	437.07	5.354	1	3	2	61.12	4	30	0.393937	0.622	1	0	-8.172	0	TRUE	TRUE	TRUE	c1cc2c(cc1Cl)[C@]3(c([nH]c(ccc(Cl)c4)c45)c5c(c[nH]c6C(OC)=O)c36)CN2C	InChI=1S/C23H17Cl2N3O2/c1-28-10-23(15-8-12(25)4-6-17(15)28)19-14(9-26-20(19)22(29)30-2)18-13-7-11(24)3-5-16(13)27-21(18)23/h3-9,26-27H,10H2,1-2H3/t23-/m1/s1	FEZAUMRIJDPBGI-HSZRJFAPSA-N
CMNPD29314	-0.22	C15H21BrO	297.236	296.078	3.9674	0	1	0	17.07	0	17	0.488279	0.683	1	0	-5.185	2	FALSE	TRUE	TRUE	C1(=O)[C@H](C)[C@]2(C(=C)[C@@H](CC2)C3)[C@@]3(C)[C@@H](C)[C@H]1Br	InChI=1S/C15H21BrO/c1-8-11-5-6-15(8)10(3)13(17)12(16)9(2)14(15,4)7-11/h9-12H,1,5-7H2,2-4H3/t9-,10-,11?,12+,14+,15-/m0/s1	XZRLMXNBJHJEMX-LLJGMGNXSA-N
CMNPD4	-0.22	C2H4S5	188.389	187.892	3.326	0	5	0	0	0	7	0.53319	0.762	0	0	-3.104	3	FALSE	TRUE	FALSE	S1SCSSCS1	InChI=1S/C2H4S5/c1-3-4-2-6-7-5-1/h1-2H2	DZKOKXZNCDGVRY-UHFFFAOYSA-N
CMNPD13468	-0.23	C11H10N2O	186.214	186.079	1.4538	0	1	2	44.89	2	14	0.642319	-0.344	2	0	-3.013	3	FALSE	TRUE	FALSE	C1(c2c(c3c([nH]2)cccc3)CCN1)=O	InChI=1S/C11H10N2O/c14-11-10-8(5-6-12-11)7-3-1-2-4-9(7)13-10/h1-4,13H,5-6H2,(H,12,14)	FZHZQHNKCPJTNQ-UHFFFAOYSA-N
CMNPD1938	-0.23	C8H7BrN2O2	243.06	241.969	1.0934	0	2	2	61.96	1	13	0.716024	-0.937	3	0	-1.972	4	FALSE	TRUE	FALSE	c12c(C(CCNC1=O)=O)cc(Br)[nH]2	InChI=1S/C8H7BrN2O2/c9-6-3-4-5(12)1-2-10-8(13)7(4)11-6/h3,11H,1-2H2,(H,10,13)	INYSELGLAAADNH-UHFFFAOYSA-N
CMNPD650	-0.23	C10H13Br2Cl3	399.381	395.845	5.4485	5	0	0	0	0	15	0.426154	1.3	0	1	-4.871	2	TRUE	TRUE	TRUE	[C@@](Cl)(C)([C@@H](Cl)\C=C\[C@](C)(Cl)CBr)\C=C\Br	InChI=1S/C10H13Br2Cl3/c1-9(14,7-12)4-3-8(13)10(2,15)5-6-11/h3-6,8H,7H2,1-2H3/b4-3+,6-5+/t8-,9-,10+/m0/s1	XSMHHESOHBEVBV-ULZRVHDFSA-N
CMNPD16193	-0.24	C21H30O4	346.467	346.214	4.0561	1	4	1	55.76	0	25	0.574607	0.214	1	0	-5.396	2	FALSE	FALSE	TRUE	C1C[C@H]2C(C)(C)C(=C(C(O3)=O)CC2)[C@@]3(OC)C\C(\C)=C\[C@@H](O)CC1=C	InChI=1S/C21H30O4/c1-13-6-7-15-8-9-17-18(20(15,3)4)21(24-5,25-19(17)23)12-14(2)11-16(22)10-13/h11,15-16,22H,1,6-10,12H2,2-5H3/b14-11+/t15-,16+,21-/m1/s1	PEIJBVSHZDEKRL-ZEJWHYPOSA-N
CMNPD3996	-0.24	C10H14Br2Cl2	364.936	361.884	5.0635	1	0	0	0	0	14	0.570092	1.059	0	0	-4.718	2	FALSE	TRUE	TRUE	C1[C@H]([C@](C)(C[C@@](Br)(C)[C@H]1\C=C\Cl)Cl)Br	InChI=1S/C10H14Br2Cl2/c1-9(12)6-10(2,14)8(11)5-7(9)3-4-13/h3-4,7-8H,5-6H2,1-2H3/b4-3+/t7-,8+,9-,10-/m0/s1	FMMSUHFXIOENCO-QICLPRRKSA-N
CMNPD6809	-0.24	C10H19N	153.269	153.152	2.4864	0	1	1	12.03	0	11	0.527145	0.428	1	0	-2.892	3	FALSE	FALSE	TRUE	C1CCNCCCC\C=C/C1	InChI=1S/C10H19N/c1-2-4-6-8-10-11-9-7-5-3-1/h1-2,11H,3-10H2/b2-1-	WJQHEQOBNCAXOE-UPHRSURJSA-N
CMNPD15799	-0.25	C12H20O3	212.289	212.141	2.1894	6	3	1	46.53	0	15	0.542003	-0.135	2	0	-2.343	3	FALSE	FALSE	TRUE	C(CCCC[C@@H]1OC(=O)C=C1)C(O)(C)C	InChI=1S/C12H20O3/c1-12(2,14)9-5-3-4-6-10-7-8-11(13)15-10/h7-8,10,14H,3-6,9H2,1-2H3/t10-/m0/s1	RFEPDQFPTNCOBK-JTQLQIEISA-N
CMNPD15914	-0.25	C4H11N3O3S	181.217	181.052	-1.30053	3	3	3	107.48	0	11	0.284751	NA	4	1	0.51	5	FALSE	FALSE	FALSE	C(CN(C)C(=N)N)S(=O)(O)=O	InChI=1S/C4H11N3O3S/c1-7(4(5)6)2-3-11(8,9)10/h2-3H2,1H3,(H3,5,6)(H,8,9,10)	OHBBYVURTRABPA-UHFFFAOYSA-N
CMNPD18465	-0.25	C18H10Br2N2O2	446.098	443.911	5.1777	2	3	2	65.98	4	24	0.417633	0.452	1	0	-7.011	1	FALSE	TRUE	TRUE	Brc1cc(cc(Br)c1O)C(=O)c2nccc(c3c(cccc3)[nH]4)c24	InChI=1S/C18H10Br2N2O2/c19-12-7-9(8-13(20)18(12)24)17(23)16-15-11(5-6-21-16)10-3-1-2-4-14(10)22-15/h1-8,22,24H	LDRUYDYVJKQZJS-UHFFFAOYSA-N
CMNPD1782	-0.26	C11H16	148.249	148.125	3.475	2	0	0	0	0	11	0.525856	0.921	0	0	-3.705	3	FALSE	FALSE	TRUE	C1=CCC(C=CC1)\C=C/CC	InChI=1S/C11H16/c1-2-3-8-11-9-6-4-5-7-10-11/h3-4,6-8,10-11H,2,5,9H2,1H3/b8-3-	KIFXGGYCNMHCSX-BAQGIRSFSA-N
CMNPD24656	-0.26	C12H14O3	206.241	206.094	2.1525	2	3	2	53.6	2	15	0.791175	-0.456	2	0	-2.129	3	FALSE	TRUE	TRUE	c1(CO)cc(cc(C(O)(C)C)o2)c2cc1	InChI=1S/C12H14O3/c1-12(2,14)11-6-9-5-8(7-13)3-4-10(9)15-11/h3-6,13-14H,7H2,1-2H3	CBBKDEHVIWWZFV-UHFFFAOYSA-N
CMNPD22088	-0.27	C15H18O3	246.306	246.126	2.0961	0	3	0	51.21	0	18	0.614927	-0.439	2	0	-3.65	3	FALSE	TRUE	FALSE	C1(C[C@]2([C@](C)(C(CC(C)(C)C3=O)=C3C2=O)[C@H]1C)[H])=O	InChI=1S/C15H18O3/c1-7-10(16)5-8-12(17)11-9(15(7,8)4)6-14(2,3)13(11)18/h7-8H,5-6H2,1-4H3/t7-,8+,15+/m0/s1	SWDVSGDRGHLMOB-HQMDJKHHSA-N
CMNPD9699	-0.27	C5H5BrN2O	189.012	187.959	0.8761	1	1	2	58.88	1	9	0.67608	-0.843	3	0	-1.239	4	FALSE	TRUE	FALSE	c1cc(Br)[nH]c1C(=O)N	InChI=1S/C5H5BrN2O/c6-4-2-1-3(8-4)5(7)9/h1-2,8H,(H2,7,9)	IUCIXLJBQZTUQS-UHFFFAOYSA-N
CMNPD17152	-0.28	C15H24O	220.356	220.183	3.5519	1	1	1	20.23	0	16	0.669982	0.605	1	0	-3.92	3	FALSE	FALSE	TRUE	[C@H]1(C=C[C@](O)(C)[C@]([H])(CC[C@H](C)C2)[C@]12[H])C(C)=C	InChI=1S/C15H24O/c1-10(2)12-7-8-15(4,16)14-6-5-11(3)9-13(12)14/h7-8,11-14,16H,1,5-6,9H2,2-4H3/t11-,12-,13-,14+,15+/m0/s1	NQKWUNQUPNPCCJ-BTFPBAQTSA-N
CMNPD18958	-0.28	C10H13BrCl2	284.024	281.958	4.6322	4	0	0	0	0	13	0.400805	1.101	0	0	-4.195	2	FALSE	TRUE	TRUE	C\C(\C=C\[C@H](Cl)[C@](C=C)(Cl)C)=C\Br	InChI=1S/C10H13BrCl2/c1-4-10(3,13)9(12)6-5-8(2)7-11/h4-7,9H,1H2,2-3H3/b6-5+,8-7-/t9-,10-/m0/s1	NYXZIUNCCXZQRA-CQGACKNZSA-N
CMNPD20885	-0.28	C21H24BrN3O	414.347	413.11	3.4872	0	2	2	48.13	2	26	0.693651	0.246	1	0	-6.682	1	FALSE	TRUE	TRUE	c12c(cc(Br)cc1)[nH]c(C(C)(C)[C@@]3([H])[C@]4(CN5[C@](CCC5)(C(=O)N4)C3)C6)c26	InChI=1S/C21H24BrN3O/c1-19(2)16-10-21-6-3-7-25(21)11-20(16,24-18(21)26)9-14-13-5-4-12(22)8-15(13)23-17(14)19/h4-5,8,16,23H,3,6-7,9-11H2,1-2H3,(H,24,26)/t16-,20+,21-/m0/s1	LMABZAWQQDGLLN-DQLDELGASA-N
CMNPD7616	-0.28	C6H4Br2O2	267.904	265.858	2.6228	0	2	2	40.46	1	10	0.758772	0.066	1	0	-2.636	3	FALSE	TRUE	TRUE	c1(c(cc(cc1Br)O)O)Br	InChI=1S/C6H4Br2O2/c7-4-1-3(9)2-5(10)6(4)8/h1-2,9-10H	VUSBEMYPAFPCBJ-UHFFFAOYSA-N
CMNPD22398	-0.29	C8H8BrNO3	246.06	244.969	1.2622	2	3	2	72.55	1	13	0.824526	-0.91	3	0	-1.973	4	FALSE	TRUE	FALSE	c1(c(cc(cc1O)C(N)=O)Br)OC	InChI=1S/C8H8BrNO3/c1-13-7-5(9)2-4(8(10)12)3-6(7)11/h2-3,11H,1H3,(H2,10,12)	DMUVIOZYEPRDMZ-UHFFFAOYSA-N
CMNPD696	-0.29	C15H18Br2O	374.116	371.972	5.30332	1	1	1	20.23	1	18	0.70722	1.184	0	0	-6.147	1	FALSE	FALSE	TRUE	c1(C)c(Br)c(O)c([C@]2([C@](C3)(C)[C@@H]3CC2)C)cc1Br	InChI=1S/C15H18Br2O/c1-8-11(16)6-10(13(18)12(8)17)14(2)5-4-9-7-15(9,14)3/h6,9,18H,4-5,7H2,1-3H3/t9-,14+,15+/m1/s1	RZKAMLNZFWGFSP-NKZPBKNFSA-N
CMNPD745	-0.29	C15H25Br2ClO	416.625	413.996	5.6587	1	1	0	9.23	0	19	0.50136	1.222	0	0	-6.155	1	FALSE	TRUE	TRUE	[C@]1([H])(CC[C@@](C)(Br)[C@H](Cl)C1)[C@]2(OC(C)(C)[C@H](Br)CC2)C	InChI=1S/C15H25Br2ClO/c1-13(2)11(16)6-8-15(4,19-13)10-5-7-14(3,17)12(18)9-10/h10-12H,5-9H2,1-4H3/t10-,11+,12+,14+,15-/m0/s1	FGWVVJIZZSRMKT-PRSHDEELSA-N
CMNPD16356	-0.31	C22H34O6	394.508	394.236	2.5029	1	6	1	82.06	0	28	0.688385	-1.058	3	0	-3.369	3	FALSE	FALSE	FALSE	[C@H](O[C@H]1C[C@](O)(C(CC2)=O)C)([C@]([H])([C@@]1([H])[C@H](OC(C)=O)[C@H](C)C3)[C@]3([H])[C@@H](C)CO4)[C@]24C	InChI=1S/C22H34O6/c1-11-8-14-12(2)10-26-22(5)7-6-16(24)21(4,25)9-15-18(17(14)20(22)28-15)19(11)27-13(3)23/h11-12,14-15,17-20,25H,6-10H2,1-5H3/t11-,12+,14+,15+,17+,18+,19-,20+,21+,22+/m1/s1	XZPFJFYBJFLLCW-SQPDVZHRSA-N
CMNPD29216	-0.31	C14H14O4	246.262	246.089	2.782	3	4	2	58.92	2	18	0.873856	-0.22	2	0	-2.97	3	FALSE	TRUE	TRUE	O(C)c(ccc1O)cc1c2cc(ccc2O)OC	InChI=1S/C14H14O4/c1-17-9-3-5-13(15)11(7-9)12-8-10(18-2)4-6-14(12)16/h3-8,15-16H,1-2H3	ZOTPRNGZOCVFQN-UHFFFAOYSA-N
CMNPD30582	-0.31	C12H14O5	238.239	238.084	0.4316	3	4	3	86.99	1	17	0.710551	-1.34	3	0	-1.053	4	FALSE	TRUE	FALSE	c1cc(O[C@]([H])([C@@](O)(C)CO)C2)c2cc1C(=O)O	InChI=1S/C12H14O5/c1-12(16,6-13)10-5-8-4-7(11(14)15)2-3-9(8)17-10/h2-4,10,13,16H,5-6H2,1H3,(H,14,15)/t10-,12+/m0/s1	FJADDADWSOQZDZ-CMPLNLGQSA-N
CMNPD519	-0.31	C20H30O2	302.458	302.225	4.6015	3	2	1	37.3	0	22	0.773485	0.665	1	0	-5.104	2	FALSE	FALSE	TRUE	C(=C\C(=O)\C(\C)=C/[C@]([H])([C@]1(C)CC\C=C(\C)/C)[C@]1([H])CC2)/[C@@]2(O)C	InChI=1S/C20H30O2/c1-14(2)7-6-10-20(5)16-8-11-19(4,22)12-9-18(21)15(3)13-17(16)20/h7,9,12-13,16-17,22H,6,8,10-11H2,1-5H3/b12-9+,15-13-/t16-,17-,19+,20+/m0/s1	GOPQMHRRJQRZMP-KRVYURTOSA-N
CMNPD1019	-0.32	C11H11NO3	205.213	205.074	1.3245	1	4	0	48.3	1	15	0.694381	-0.559	3	0	-2.492	3	FALSE	TRUE	FALSE	C1(=O)C(C)=C(C(c(cn2C)c1c2)=O)OC	InChI=1S/C11H11NO3/c1-6-9(13)7-4-12(2)5-8(7)10(14)11(6)15-3/h4-5H,1-3H3	PJDGYSDUUGRCMJ-UHFFFAOYSA-N
CMNPD19568	-0.32	C18H17Br2NO3	455.146	452.958	3.7116	1	4	1	49.77	1	24	0.702168	0.028	1	0	-4.874	2	FALSE	TRUE	FALSE	C1(C(=CC2(C=C1Br)CC(c(c3cc(OC)c4O)c24)N(C)CC3)Br)=O	InChI=1S/C18H17Br2NO3/c1-21-4-3-9-5-13(24-2)17(23)15-14(9)12(21)8-18(15)6-10(19)16(22)11(20)7-18/h5-7,12,23H,3-4,8H2,1-2H3	CHIIYNHRBKMNTF-UHFFFAOYSA-N
CMNPD28636	-0.32	C13H8N2O2	224.219	224.059	2.4812	1	3	1	63.08	3	17	0.644787	-0.282	2	0	-3.91	3	FALSE	TRUE	TRUE	OC(c1c(nc(cccc2)c2n3)c3ccc1)=O	InChI=1S/C13H8N2O2/c16-13(17)8-4-3-7-11-12(8)15-10-6-2-1-5-9(10)14-11/h1-7H,(H,16,17)	JGCSKOVQDXEQHI-UHFFFAOYSA-N
CMNPD29215	-0.32	C21H20O5	352.386	352.131	3.82962	4	5	1	72.83	2	26	0.722596	0.073	1	0	-5.373	2	FALSE	TRUE	TRUE	c1(OC\C=C(/C)\C)cc(C(=O)c(c(O)cc(OC)c2)c2C3=O)c3cc1C	InChI=1S/C21H20O5/c1-11(2)5-6-26-18-10-15-14(7-12(18)3)20(23)16-8-13(25-4)9-17(22)19(16)21(15)24/h5,7-10,22H,6H2,1-4H3	CIDXOQQWDKFWSE-UHFFFAOYSA-N
CMNPD4775	-0.32	C10H14Cl4	276.034	273.985	4.7513	1	0	0	0	0	14	0.606006	0.991	0	0	-4.528	2	FALSE	TRUE	TRUE	[C@]1([C@H](Cl)C[C@H]([C@](Cl)(C)C1)Cl)(C)\C=C\Cl	InChI=1S/C10H14Cl4/c1-9(3-4-11)6-10(2,14)8(13)5-7(9)12/h3-4,7-8H,5-6H2,1-2H3/b4-3+/t7-,8-,9+,10+/m1/s1	UIRLQTKDEMKKKG-AGDSKLNSSA-N
CMNPD586	-0.32	C11H18	150.265	150.141	3.699	3	0	0	0	0	11	0.538036	1.059	0	0	-3.998	3	FALSE	FALSE	TRUE	C1C=CC(CCCC)CC=C1	InChI=1S/C11H18/c1-2-3-8-11-9-6-4-5-7-10-11/h4,6-7,10-11H,2-3,5,8-9H2,1H3	IRKYSUMPMNRVDS-UHFFFAOYSA-N
CMNPD27162	-0.33	C16H20N2O2	272.348	272.152	2.0304	3	2	1	49.41	1	20	0.855935	-0.358	2	0	-3.098	3	FALSE	FALSE	FALSE	N1\C(=C/c2ccccc2)\C(=O)N(C)[C@H](CC(C)C)C1=O	InChI=1S/C16H20N2O2/c1-11(2)9-14-15(19)17-13(16(20)18(14)3)10-12-7-5-4-6-8-12/h4-8,10-11,14H,9H2,1-3H3,(H,17,19)/b13-10-/t14-/m1/s1	LOVLOUWGLUGEOM-QLKUMGTLSA-N
CMNPD8810	-0.33	C11H16O	164.248	164.12	2.5421	3	1	0	12.53	0	12	0.461045	0.506	1	0	-3.181	3	FALSE	FALSE	TRUE	C1C[C@H]([C@@H]2O[C@H]2C=C)[C@H](C=C)C1	InChI=1S/C11H16O/c1-3-8-6-5-7-9(8)11-10(4-2)12-11/h3-4,8-11H,1-2,5-7H2/t8-,9+,10+,11+/m1/s1	VMVNIIHXLAFGJO-RCWTZXSCSA-N
CMNPD13505	-0.34	C7H7FN2O4	202.141	202.039	-1.1513	2	5	1	81.16	1	14	0.61369	-1.68	3	0	-0.286	4	FALSE	TRUE	FALSE	C(C(OC)=O)N1C=C(F)C(=O)NC1=O	InChI=1S/C7H7FN2O4/c1-14-5(11)3-10-2-4(8)6(12)9-7(10)13/h2H,3H2,1H3,(H,9,12,13)	ATGWGHLJNFEABD-UHFFFAOYSA-N
CMNPD16746	-0.34	C16H20O2	244.334	244.146	4.04	2	2	1	29.46	1	18	0.795497	0.562	1	0	-4.385	2	FALSE	FALSE	TRUE	C(c1c(O)cc(C=CC(C)(C)O2)c2c1)(C)(C)C=C	InChI=1S/C16H20O2/c1-6-15(2,3)12-10-14-11(9-13(12)17)7-8-16(4,5)18-14/h6-10,17H,1H2,2-5H3	NGIOBTJUOUOZNP-UHFFFAOYSA-N
CMNPD29090	-0.34	C16H20O5	292.331	292.131	1.35532	0	5	2	75.99	1	21	0.754773	-0.929	3	0	-2.69	3	FALSE	TRUE	FALSE	C12=C(C=C(O)C(=O)C=C1C)O[C@@]3([C@@H](O)[C@H](C)CO3)[C@H](C)C2	InChI=1S/C16H20O5/c1-8-4-12(17)13(18)6-14-11(8)5-10(3)16(21-14)15(19)9(2)7-20-16/h4,6,9-10,15,19H,5,7H2,1-3H3,(H,17,18)/t9-,10-,15+,16-/m1/s1	PLRNIDHEWWILCN-VNWXUBODSA-N
CMNPD28107	-0.35	C8H10O3	154.165	154.063	0.8372	2	3	0	43.37	0	11	0.5533	-0.629	3	0	-1.413	4	FALSE	FALSE	FALSE	C1(C)=CC(CC(C)=O)OC1=O	InChI=1S/C8H10O3/c1-5-3-7(4-6(2)9)11-8(5)10/h3,7H,4H2,1-2H3	WBKBGAAXKWHLHJ-UHFFFAOYSA-N
CMNPD3697	-0.35	C10H14Cl4	276.034	273.985	4.7513	1	0	0	0	0	14	0.606006	0.991	0	0	-4.528	2	FALSE	TRUE	TRUE	C(/[C@](C)(C[C@]1(Cl)C)[C@@H](Cl)C[C@H]1Cl)=C\Cl	InChI=1S/C10H14Cl4/c1-9(3-4-11)6-10(2,14)8(13)5-7(9)12/h3-4,7-8H,5-6H2,1-2H3/b4-3+/t7-,8+,9+,10+/m0/s1	UIRLQTKDEMKKKG-UKVBZMNQSA-N
CMNPD4449	-0.35	C15H18O2	230.307	230.131	3.5319	2	2	0	26.3	0	17	0.535542	0.452	1	0	-4.442	2	TRUE	FALSE	FALSE	C=C([C@@H]1CC(=C(C)C(=O)O2)C2=C[C@@]1(C)C=C)C	InChI=1S/C15H18O2/c1-6-15(5)8-13-11(7-12(15)9(2)3)10(4)14(16)17-13/h6,8,12H,1-2,7H2,3-5H3/t12-,15+/m0/s1	LKYACQYLIXCXCR-SWLSCSKDSA-N
CMNPD5378	-0.35	C5H8O3	116.116	116.047	-0.4731	3	3	1	54.37	0	8	0.506838	-1.232	3	0	0.74	5	FALSE	TRUE	FALSE	C(=O)(C)C(CCO)=O	InChI=1S/C5H8O3/c1-4(7)5(8)2-3-6/h6H,2-3H2,1H3	LKLKMCUVBQDYFU-UHFFFAOYSA-N
CMNPD18602	-0.36	C18H14O7	342.303	342.074	2.528	3	7	0	92.04	3	25	0.533254	-0.719	3	0	-4.041	2	FALSE	TRUE	TRUE	c12c(cc(C(OC)=O)cc1OC)Oc(cccc3C(OC)=O)c3C2=O	InChI=1S/C18H14O7/c1-22-12-7-9(17(20)23-2)8-13-15(12)16(19)14-10(18(21)24-3)5-4-6-11(14)25-13/h4-8H,1-3H3	HDHWXNWXFRRTAE-UHFFFAOYSA-N
CMNPD3205	-0.36	C10H14BrClO	265.578	263.992	3.1124	0	1	0	9.23	0	13	0.48298	0.504	1	0	-3.677	3	FALSE	TRUE	TRUE	[C@@H]1(Br)C[C@H]2C(=CC1(C)C)[C@]([H])(Cl)CO2	InChI=1S/C10H14BrClO/c1-10(2)4-6-7(12)5-13-8(6)3-9(10)11/h4,7-9H,3,5H2,1-2H3/t7-,8+,9-/m1/s1	IZRFVDARYRVGND-HRDYMLBCSA-N
CMNPD660	-0.36	C10H15Cl3	241.589	240.024	4.3525	5	0	0	0	0	13	0.495749	1.167	0	0	-4.24	2	TRUE	TRUE	TRUE	C(/CCl)=C(/C)\[C@@H](Cl)C[C@H](Cl)C(C)=C	InChI=1S/C10H15Cl3/c1-7(2)9(12)6-10(13)8(3)4-5-11/h4,9-10H,1,5-6H2,2-3H3/b8-4+/t9-,10-/m0/s1	BNWJEEWYKQWKBV-DQRKKKBRSA-N
CMNPD1731	-0.37	C8H5Br2N	274.943	272.879	3.6929	0	0	1	15.79	2	11	0.754188	0.727	0	0	-4.542	2	FALSE	TRUE	TRUE	c1(Br)cc2c(c(Br)c[nH]2)cc1	InChI=1S/C8H5Br2N/c9-5-1-2-6-7(10)4-11-8(6)3-5/h1-4,11H	PJAIMBYNTXNOCN-UHFFFAOYSA-N
CMNPD20403	-0.37	C20H28O4	332.44	332.199	3.4593	0	4	1	55.76	0	24	0.419222	0.021	1	0	-4.766	2	FALSE	FALSE	TRUE	C(/C1)=C(\C[C@H](OC(=O)C2=C)[C@]2([H])C[C@H](O)[C@@](O[C@H]3C(=C)C1)(C)CC3)/C	InChI=1S/C20H28O4/c1-12-6-5-7-13(2)16-8-9-20(4,24-16)18(21)11-15-14(3)19(22)23-17(15)10-12/h6,15-18,21H,2-3,5,7-11H2,1,4H3/b12-6+/t15-,16-,17+,18+,20-/m1/s1	HNHDPFYELJZTEZ-CVWJOJEISA-N
CMNPD24629	-0.37	C19H26O2	286.415	286.193	4.1095	1	2	1	37.3	0	21	0.736537	0.472	1	0	-4.965	2	FALSE	FALSE	TRUE	C1C[C@@]2(O)C(=CC(=O)C3=C2CC[C@](C)(C=C)C3)C(C)(C)C1	InChI=1S/C19H26O2/c1-5-18(4)10-7-14-13(12-18)15(20)11-16-17(2,3)8-6-9-19(14,16)21/h5,11,21H,1,6-10,12H2,2-4H3/t18-,19-/m0/s1	MMWGIGCGTHYFEV-OALUTQOASA-N
CMNPD3710	-0.37	C15H23Br2ClO2	430.608	427.975	4.7547	1	2	1	29.46	0	20	0.608294	0.574	1	0	-4.943	2	FALSE	TRUE	TRUE	C1[C@]([H])(CC[C@@](Cl)(C)[C@H]1Br)[C@]2(O)C(=C)OC(C)(C)[C@H](Br)C2	InChI=1S/C15H23Br2ClO2/c1-9-15(19,8-12(17)13(2,3)20-9)10-5-6-14(4,18)11(16)7-10/h10-12,19H,1,5-8H2,2-4H3/t10-,11-,12+,14-,15+/m0/s1	LCWXSHUNEUSYLE-ZZVJUGKHSA-N
CMNPD16650	-0.38	C22H25NO6	399.443	399.168	2.0612	7	6	2	101.93	1	29	0.413429	-0.951	3	0	-3.98	3	FALSE	FALSE	FALSE	C12([C@H](C(NC1=O)(OC)C(c3ccccc3)=O)O)C(=O)C(C)=C(CC\C=C\CC)O2	InChI=1S/C22H25NO6/c1-4-5-6-10-13-16-14(2)17(24)21(29-16)19(26)22(28-3,23-20(21)27)18(25)15-11-8-7-9-12-15/h5-9,11-12,19,26H,4,10,13H2,1-3H3,(H,23,27)/b6-5+/t19-,21?,22?/m1/s1	DOQXBDAURVMBOF-BDLFRJSBSA-N
CMNPD3136	-0.38	C6H5BrO3	205.007	203.942	-0.0238	0	3	1	49.83	0	10	0.564907	-0.922	3	0	-0.652	4	FALSE	TRUE	FALSE	C1=C(Br)C([C@H](O2)[C@H]2[C@H]1O)=O	InChI=1S/C6H5BrO3/c7-2-1-3(8)5-6(10-5)4(2)9/h1,3,5-6,8H/t3-,5+,6-/m0/s1	LCDPFZRKMYSWHQ-LFRDXLMFSA-N
CMNPD8407	-0.38	C15H18O4	262.305	262.121	1.7272	0	4	0	51.36	0	19	0.492559	-0.497	2	0	-3.55	3	FALSE	TRUE	TRUE	[C@]1(O2)([C@@H]23)[C@](O4)([C@@]4(C)C3)CC(=C(C)C(=O)O5)[C@]5([H])C[C@H]1C	InChI=1S/C15H18O4/c1-7-4-10-9(8(2)12(16)17-10)5-14-13(3,19-14)6-11-15(7,14)18-11/h7,10-11H,4-6H2,1-3H3/t7-,10+,11+,13-,14-,15+/m1/s1	ZBBIEMDXCHNAQM-PKNVUWEXSA-N
CMNPD8808	-0.38	C11H18	150.265	150.141	3.5549	3	0	0	0	0	11	0.539576	1.012	0	0	-3.913	3	FALSE	FALSE	TRUE	C(/[C@@H]1[C@H](C=C)CCC1)=C\CC	InChI=1S/C11H18/c1-3-5-7-11-9-6-8-10(11)4-2/h4-5,7,10-11H,2-3,6,8-9H2,1H3/b7-5+/t10-,11+/m1/s1	XNCKGMZMUHONFG-HQVCXTMKSA-N
CMNPD24400	-0.39	C22H18N4O3	386.411	386.138	2.9403	4	5	3	118.52	3	29	0.595863	NA	4	1	-4.618	2	FALSE	TRUE	TRUE	c1cc(N(C)c(c(C(N)=O)ccc2C(=O)c3ccccc3)c2N4)c4c(C(N)=O)c1	InChI=1S/C22H18N4O3/c1-26-16-9-5-8-14(21(23)28)17(16)25-18-13(10-11-15(19(18)26)22(24)29)20(27)12-6-3-2-4-7-12/h2-11,25H,1H3,(H2,23,28)(H2,24,29)	LYHOSEPTWGRSRB-UHFFFAOYSA-N
CMNPD24934	-0.39	C14H20O4	252.31	252.136	1.9177	1	4	2	74.6	0	18	0.747295	-1.125	3	0	-1.627	4	FALSE	FALSE	FALSE	[C@]1(C(=O)C)(O)[C@]2(CCC(=O)C(O)=C2)C(C)(C)CC1	InChI=1S/C14H20O4/c1-9(15)14(18)7-6-12(2,3)13(14)5-4-10(16)11(17)8-13/h8,17-18H,4-7H2,1-3H3/t13-,14+/m0/s1	FYMHINMBSOOGLD-UONOGXRCSA-N
CMNPD27023	-0.39	C11H15I2NO	431.055	430.924	3.0085	4	2	0	12.47	1	15	0.680643	0.691	1	0	-3.845	3	FALSE	TRUE	TRUE	c1c(I)c(OC)c(I)cc1CCN(C)C	InChI=1S/C11H15I2NO/c1-14(2)5-4-8-6-9(12)11(15-3)10(13)7-8/h6-7H,4-5H2,1-3H3	ITXNYYFSIPJGFG-UHFFFAOYSA-N
CMNPD2798	-0.39	C15H24	204.357	204.188	4.7252	1	0	0	0	0	15	0.579229	1.373	0	1	-5.713	2	FALSE	TRUE	TRUE	C1(=CC2=C(C(CC1)C)CCC2C)C(C)C	InChI=1S/C15H24/c1-10(2)13-7-5-11(3)14-8-6-12(4)15(14)9-13/h9-12H,5-8H2,1-4H3	YLPOFTFBOIPYLE-UHFFFAOYSA-N
CMNPD28538	-0.39	C11H16O4	212.245	212.105	1.1834	3	4	1	63.6	0	15	0.563355	-0.627	3	0	-2.23	3	FALSE	TRUE	FALSE	CCC(C1=CC(C(C(O1)=O)(CC)O)=O)C	InChI=1S/C11H16O4/c1-4-7(3)8-6-9(12)11(14,5-2)10(13)15-8/h6-7,14H,4-5H2,1-3H3	BFMBMAYEIRORGQ-UHFFFAOYSA-N
CMNPD30452	-0.39	C15H22O3	250.338	250.157	2.4521	2	2	2	57.53	0	18	0.791146	-0.414	2	0	-2.746	3	FALSE	FALSE	TRUE	C1[C@@]([H])(C=C(C(=O)O)[C@]([H])(CC2)[C@]23C)[C@]3([H])C[C@]1(C)CO	InChI=1S/C15H22O3/c1-14(8-16)6-9-5-10(13(17)18)11-3-4-15(11,2)12(9)7-14/h5,9,11-12,16H,3-4,6-8H2,1-2H3,(H,17,18)/t9-,11+,12+,14-,15+/m1/s1	DPGWEFMANROYDO-ONAWRNRTSA-N
CMNPD7805	-0.39	C20H28O3	316.441	316.204	4.1056	2	3	1	46.53	0	23	0.615926	0.327	1	0	-4.695	2	FALSE	FALSE	TRUE	[C@@]12([H])[C@]([H])(CC\C(=C\CCC1=C)\C)\C(=C/C=C/C(C)(O)C)\COC2=O	InChI=1S/C20H28O3/c1-14-7-5-8-15(2)18-17(11-10-14)16(13-23-19(18)21)9-6-12-20(3,4)22/h6-7,9,12,17-18,22H,2,5,8,10-11,13H2,1,3-4H3/b12-6+,14-7+,16-9-/t17-,18+/m1/s1	SAIKKQLCXTYHIM-XEDSIKSMSA-N
CMNPD22278	-0.4	C8H9ClO4	204.609	204.019	0.6401	3	4	0	52.6	0	13	0.3847	-0.664	3	0	-1.596	4	FALSE	FALSE	TRUE	O=C(\C=C\CCl)O[C@H]1CC(=O)OC1	InChI=1S/C8H9ClO4/c9-3-1-2-7(10)13-6-4-8(11)12-5-6/h1-2,6H,3-5H2/b2-1+/t6-/m0/s1	UINAZEUJWWJECT-IPWVHJGXSA-N
CMNPD24559	-0.4	C13H12N2O2	228.251	228.09	1.7556	0	3	0	42.31	2	17	0.689084	-0.225	2	0	-3.798	3	FALSE	TRUE	TRUE	n1(c2c(c3)cccc2)c3C(N(C)C(C)C1=O)=O	InChI=1S/C13H12N2O2/c1-8-12(16)15-10-6-4-3-5-9(10)7-11(15)13(17)14(8)2/h3-8H,1-2H3	CXUNMGUSARNJTG-UHFFFAOYSA-N
CMNPD30567	-0.4	C15H24O2	236.355	236.178	2.9549	1	2	1	37.3	0	17	0.759715	0.188	1	0	-3.715	3	FALSE	TRUE	TRUE	C1[C@H](O)C(=CC(=O)[C@H](C(C)C)C2)[C@@]2(C)[C@@H](C)C1	InChI=1S/C15H24O2/c1-9(2)11-8-15(4)10(3)5-6-13(16)12(15)7-14(11)17/h7,9-11,13,16H,5-6,8H2,1-4H3/t10-,11-,13-,15+/m0/s1	QWBHWCOOWMUEJA-TZQJONAQSA-N
CMNPD3194	-0.4	C9H9Br3O2	388.881	385.815	4.3413	3	2	0	26.3	0	14	0.672071	0.625	1	0	-4.327	2	TRUE	FALSE	TRUE	O1\C(\C(Br)=C(CCCC)C1=O)=C(/Br)\Br	InChI=1S/C9H9Br3O2/c1-2-3-4-5-6(10)7(8(11)12)14-9(5)13/h2-4H2,1H3	VGADRJOQALVEDC-UHFFFAOYSA-N
CMNPD10499	-0.41	C16H25NS	263.45	263.171	4.68768	2	2	0	23.79	0	18	0.674942	0.861	0	0	-5.633	2	FALSE	TRUE	TRUE	C1(C2C(C[C@H]1SC#N)(C)C3)(CC3C(C(C)C)C2)C	InChI=1S/C16H25NS/c1-10(2)12-5-13-15(3)6-11(12)7-16(13,4)14(8-15)18-9-17/h10-14H,5-8H2,1-4H3/t11?,12?,13?,14-,15?,16?/m1/s1	FWSLFNLAKLAERE-QZUGDJDFSA-N
CMNPD25522	-0.41	C22H32O5	376.493	376.225	3.8476	2	5	1	72.83	0	27	0.585349	-0.39	2	0	-4.386	2	FALSE	FALSE	TRUE	C([C@H](\C=C(\C)/CC[C@H]1OC(=O)C)[C@@](C(C)C)(O)CC2)(O[C@@]1(C)CCC3=O)=C23	InChI=1S/C22H32O5/c1-13(2)22(25)11-8-16-18(24)9-10-21(5)19(26-15(4)23)7-6-14(3)12-17(22)20(16)27-21/h12-13,17,19,25H,6-11H2,1-5H3/b14-12-/t17-,19+,21-,22+/m0/s1	YHFKLHOTYBKBSV-NYDOANLMSA-N
CMNPD29445	-0.41	C8H9BrN2O2	245.076	243.985	0.9441	0	2	3	65.12	1	13	0.636522	-1.107	3	0	-1.146	4	FALSE	TRUE	FALSE	c12c([nH]c(Br)c1)C(=O)NCCC2O	InChI=1S/C8H9BrN2O2/c9-6-3-4-5(12)1-2-10-8(13)7(4)11-6/h3,5,11-12H,1-2H2,(H,10,13)	RJBUUAPHWOFATA-UHFFFAOYSA-N
CMNPD30493	-0.41	C13H15NO3	233.267	233.105	1.5983	0	3	1	55.4	0	17	0.510445	-0.649	3	0	-2.794	3	FALSE	TRUE	FALSE	C(=C(/C)\C)(/C(=O)\C(=C(/O[C@@H](C)C1)\C=C1)\C2=O)\N2	InChI=1S/C13H15NO3/c1-7(2)11-12(15)10(13(16)14-11)9-6-4-5-8(3)17-9/h4,6,8H,5H2,1-3H3,(H,14,16)/b10-9+/t8-/m0/s1	SICSPZGTMAHWBZ-VPOJCXOPSA-N
CMNPD5977	-0.41	C15H22BrClO	333.697	332.054	4.6712	0	1	0	9.23	0	18	0.462152	0.848	0	0	-5.371	2	FALSE	TRUE	TRUE	C1C[C@H]2C(C)(C)[C@](C[C@H](Br)[C@@](C)(Cl)C3)([C@H]3O2)C1=C	InChI=1S/C15H22BrClO/c1-9-5-6-11-13(2,3)15(9)7-10(16)14(4,17)8-12(15)18-11/h10-12H,1,5-8H2,2-4H3/t10-,11-,12-,14-,15-/m0/s1	LRYORSJIDYKJNR-YLXLXVFQSA-N
CMNPD7615	-0.41	C12H5Br5O3	596.689	591.616	6.7026	2	3	2	49.69	2	20	0.379582	NA	4	2	-7.282	1	FALSE	TRUE	TRUE	c1(c(cc(cc1Br)Br)O)Oc(c(Br)c2Br)c(O)cc2Br	InChI=1S/C12H5Br5O3/c13-4-1-6(15)11(7(18)2-4)20-12-8(19)3-5(14)9(16)10(12)17/h1-3,18-19H	CMVKVDYOAXWOGA-UHFFFAOYSA-N
CMNPD11578	-0.42	C17H9Br2ClO4	472.516	469.856	5.2176	2	4	2	66.76	2	24	0.588667	0.296	1	0	-5.919	2	FALSE	TRUE	TRUE	c1(ccc(O)c(Br)c1)\C=C(/OC2=O)\C(=C2Br)c3ccc(O)c(Cl)c3	InChI=1S/C17H9Br2ClO4/c18-10-5-8(1-3-12(10)21)6-14-15(16(19)17(23)24-14)9-2-4-13(22)11(20)7-9/h1-7,21-22H/b14-6-	QHIKKPMDFHDGFT-NSIKDUERSA-N
CMNPD16175	-0.42	C15H24O2	236.355	236.178	2.6447	4	2	1	37.3	0	17	0.814469	-0.154	2	0	-2.72	3	FALSE	FALSE	TRUE	[C@@]1([H])([C@@]([H])(CC2)[C@]12C)[C@]3(C(C)(C)[C@]3([H])CC(C(=O)C)O)[H]	InChI=1S/C15H24O2/c1-8(16)11(17)7-10-12(14(10,2)3)13-9-5-6-15(9,13)4/h9-13,17H,5-7H2,1-4H3/t9-,10-,11?,12+,13+,15-/m1/s1	JKXJYVRJLPSTSD-SKGMCHDXSA-N
CMNPD1885	-0.42	C9H10Cl2O2	221.083	220.006	2.9573	1	2	0	26.3	0	13	0.635975	0.176	1	0	-3.193	3	FALSE	TRUE	TRUE	C1(O[C@@H](\C(=C/Cl)\C)CC(Cl)=C1C)=O	InChI=1S/C9H10Cl2O2/c1-5(4-10)8-3-7(11)6(2)9(12)13-8/h4,8H,3H2,1-2H3/b5-4-/t8-/m1/s1	ZLVMQAYISVAUPD-PULIVWKDSA-N
CMNPD28525	-0.42	C12H22O4	230.304	230.152	1.3993	7	3	3	77.76	0	16	0.617487	-1.025	3	0	-0.637	4	FALSE	FALSE	TRUE	OC(C[C@@H]1C[C@@H]1CCCC(O)(C)C(C)O)=O	InChI=1S/C12H22O4/c1-8(13)12(2,16)5-3-4-9-6-10(9)7-11(14)15/h8-10,13,16H,3-7H2,1-2H3,(H,14,15)/t8?,9-,10-,12?/m0/s1	VXAQATSKSFDXMV-QLWZBITOSA-N
CMNPD30350	-0.42	C15H24O2	236.355	236.178	2.9549	1	2	1	37.3	0	17	0.759715	0.068	1	0	-3.461	3	FALSE	TRUE	TRUE	[C@@]12([H])C(=CC(=O)[C@H]1C)[C@@]([H])(C(O)(C)C)CC(C)(C)C2	InChI=1S/C15H24O2/c1-9-11-7-14(2,3)8-12(15(4,5)17)10(11)6-13(9)16/h6,9,11-12,17H,7-8H2,1-5H3/t9-,11-,12-/m0/s1	PKCDWPUCZAGRDO-DLOVCJGASA-N
CMNPD5498	-0.42	C14H24Br2Cl2N2O	467.073	463.963	-5.1313	8	1	2	30.28	1	21	0.368871	NA	4	1	-1.269	4	FALSE	TRUE	FALSE	c1(c(cc(CC[NH2+]C)cc1Br)Br)OCCC[NH+](C)C.[Cl-].[Cl-]	InChI=1S/C14H22Br2N2O.2ClH/c1-17-6-5-11-9-12(15)14(13(16)10-11)19-8-4-7-18(2)3;;/h9-10,17H,4-8H2,1-3H3;2*1H	QQPQOKJLLATBGM-UHFFFAOYSA-N
CMNPD6155	-0.42	C10H7BrN2	235.084	233.979	2.99648	1	1	1	39.58	2	13	0.810213	0.106	1	0	-3.734	3	FALSE	TRUE	TRUE	c1cc2c(cc1Br)[nH]cc2CC#N	InChI=1S/C10H7BrN2/c11-8-1-2-9-7(3-4-12)6-13-10(9)5-8/h1-2,5-6,13H,3H2	MSIDSSLYDVKLRA-UHFFFAOYSA-N
CMNPD684	-0.42	C10H15ClO	186.682	186.081	2.4986	1	1	1	20.23	0	12	0.624361	0.245	1	0	-2.491	3	FALSE	TRUE	TRUE	C(=C1)\C(\CC(C)(C)[C@H]1O)=C\CCl	InChI=1S/C10H15ClO/c1-10(2)7-8(5-6-11)3-4-9(10)12/h3-5,9,12H,6-7H2,1-2H3/b8-5-/t9-/m0/s1	BWDHVVRXGNZMSK-RDOCRHDPSA-N
CMNPD12943	-0.43	C20H28O4	332.44	332.199	3.0764	2	4	2	66.76	0	24	0.463217	-0.282	2	0	-3.619	3	FALSE	FALSE	TRUE	[C@]12([C@]([H])(CCC([C@H](CCC1=C)O)=C)\C(=C\C=C\C(C)(O)C)\C(=O)OC2)[H]	InChI=1S/C20H28O4/c1-13-8-10-18(21)14(2)7-9-15-16(6-5-11-20(3,4)23)19(22)24-12-17(13)15/h5-6,11,15,17-18,21,23H,1-2,7-10,12H2,3-4H3/b11-5+,16-6-/t15-,17+,18+/m1/s1	DKAXGACCDFMXHY-ZZCQCBSDSA-N
CMNPD15104	-0.43	C8H17NO3	175.228	175.121	-1.2949	5	3	0	49.36	0	12	0.488206	NA	4	3	2.023	5	FALSE	FALSE	FALSE	C(C(C([O-])=O)C[N+](C)(C)C)OC	InChI=1S/C8H17NO3/c1-9(2,3)5-7(6-12-4)8(10)11/h7H,5-6H2,1-4H3	PAJPPKOLTBGLSP-UHFFFAOYSA-N
CMNPD15976	-0.43	C10H9NO3	191.186	191.058	1.6601	1	3	2	62.32	2	14	0.673611	-0.6	3	0	-2.437	3	FALSE	TRUE	FALSE	Oc1cc2c(cc1)[nH]cc2C(OC)=O	InChI=1S/C10H9NO3/c1-14-10(13)8-5-11-9-3-2-6(12)4-7(8)9/h2-5,11-12H,1H3	LRAADKIIEUFKEG-UHFFFAOYSA-N
CMNPD16688	-0.43	C17H16O8	348.307	348.085	2.3298	3	8	1	104.43	2	25	0.842883	-1.293	3	0	-3.037	3	FALSE	TRUE	FALSE	c12c(c(C(OC)=O)cc(OC)c1O)C(=O)C3=C(C=C(OC3OC)C)O2	InChI=1S/C17H16O8/c1-7-5-9-12(17(23-4)24-7)14(19)11-8(16(20)22-3)6-10(21-2)13(18)15(11)25-9/h5-6,17-18H,1-4H3	MUNKFZROFNVDJU-UHFFFAOYSA-N
CMNPD17961	-0.43	C17H32N3	278.464	278.259	1.3747	5	2	3	52.02	0	20	0.665481	0.158	1	0	-3.742	3	FALSE	FALSE	FALSE	[C@H]1(C[C@@]2([H])[C@]([C@]([H])([NH+]=C(N)N3)[C@H]1CCCCCC)([H])[C@@H]3CC2)C	InChI=1S/C17H31N3/c1-3-4-5-6-7-13-11(2)10-12-8-9-14-15(12)16(13)20-17(18)19-14/h11-16H,3-10H2,1-2H3,(H3,18,19,20)/p+1/t11-,12+,13+,14+,15-,16-/m1/s1	WLAJCPMJVVKJFQ-FOLNQXHWSA-O
CMNPD26003	-0.43	C15H18N2O3S2	338.454	338.076	1.1586	3	5	1	60.85	1	22	0.896094	-0.706	3	0	-2.865	3	FALSE	FALSE	TRUE	c1cc(C[C@@](SC)(C(=O)N(C)[C@@](SC)(CO)C2=O)N23)c3cc1	InChI=1S/C15H18N2O3S2/c1-16-12(19)14(21-2)8-10-6-4-5-7-11(10)17(14)13(20)15(16,9-18)22-3/h4-7,18H,8-9H2,1-3H3/t14-,15-/m1/s1	VRMGNHSNVZMDQN-HUUCEWRRSA-N
CMNPD279	-0.43	C5H2Br2N2	249.893	247.858	2.41138	0	1	1	39.58	1	9	0.753852	-0.01	2	0	-2.849	3	FALSE	TRUE	TRUE	c1(Br)cc([nH]c1Br)C#N	InChI=1S/C5H2Br2N2/c6-4-1-3(2-8)9-5(4)7/h1,9H	VNVJCGBSMPWVIT-UHFFFAOYSA-N
CMNPD28738	-0.43	C17H18O7	334.324	334.105	0.8621	2	7	3	113.29	1	24	0.734943	NA	4	0	-2.099	3	FALSE	TRUE	FALSE	C1(OC)=C(OC)C(=O)c2c(cc([C@H](O)[C@@H](O)[C@H](C)C3)c3c2O)C1=O	InChI=1S/C17H18O7/c1-6-4-7-8(13(20)11(6)18)5-9-10(12(7)19)15(22)17(24-3)16(23-2)14(9)21/h5-6,11,13,18-20H,4H2,1-3H3/t6-,11+,13+/m1/s1	JQLBWAXAMKBOIM-RWAWWYONSA-N
CMNPD4781	-0.43	C11H19ClO2	218.724	218.107	2.5152	7	2	1	29.46	0	14	0.525768	0.12	1	0	-1.928	4	FALSE	FALSE	TRUE	C=C(C)C(O)CC\C(=C\COC)\CCl	InChI=1S/C11H19ClO2/c1-9(2)11(13)5-4-10(8-12)6-7-14-3/h6,11,13H,1,4-5,7-8H2,2-3H3/b10-6-	ORTLPYMSRXBBBT-POHAHGRESA-N
CMNPD11677	-0.44	C15H12O4	256.257	256.074	2.82466	0	4	0	60.42	3	19	0.58014	-0.241	2	0	-4.087	2	FALSE	TRUE	TRUE	C1(C)=C(C)Oc(ccc2c3C=C(C)OC2=O)c3C1=O	InChI=1S/C15H12O4/c1-7-6-11-10(15(17)18-7)4-5-12-13(11)14(16)8(2)9(3)19-12/h4-6H,1-3H3	VSKWFVNKEZJFSV-UHFFFAOYSA-N
CMNPD14703	-0.44	C13H22O2	210.317	210.162	3.4646	7	2	0	26.3	0	15	0.474874	0.753	0	0	-4.226	2	FALSE	FALSE	TRUE	C(CCCC(C)CC)CC1C=CC(=O)O1	InChI=1S/C13H22O2/c1-3-11(2)7-5-4-6-8-12-9-10-13(14)15-12/h9-12H,3-8H2,1-2H3	OFMQUACVCCNBRR-UHFFFAOYSA-N
CMNPD1646	-0.44	C9H11I2NO	403.001	402.893	2.4056	3	2	1	35.25	1	13	0.78779	0.026	1	0	-3.172	3	FALSE	TRUE	TRUE	c1(c(I)cc(CCN)cc1I)OC	InChI=1S/C9H11I2NO/c1-13-9-7(10)4-6(2-3-12)5-8(9)11/h4-5H,2-3,12H2,1H3	FMEFEHVSTRVSMO-UHFFFAOYSA-N
CMNPD19523	-0.44	C12H16O3	208.257	208.11	2.77012	3	3	0	39.44	1	15	0.766316	0.076	1	0	-3.235	3	FALSE	FALSE	TRUE	O1C(=O)C(C)=C(OC)C=C1\C(\C)=C\CC	InChI=1S/C12H16O3/c1-5-6-8(2)10-7-11(14-4)9(3)12(13)15-10/h6-7H,5H2,1-4H3/b8-6+	KZSUTXHYJQMHKM-SOFGYWHQSA-N
CMNPD19569	-0.44	C18H19Br2NO3	457.162	454.973	3.5034	1	4	2	52.93	1	24	0.678509	-0.147	2	0	-4.258	2	FALSE	TRUE	FALSE	C1(C(=CC2(C=C1Br)CC(c(c3cc(OC)c4O)c24)N(C)CC3)Br)O	InChI=1S/C18H19Br2NO3/c1-21-4-3-9-5-13(24-2)17(23)15-14(9)12(21)8-18(15)6-10(19)16(22)11(20)7-18/h5-7,12,16,22-23H,3-4,8H2,1-2H3	JUGNWQJYSAIQSO-UHFFFAOYSA-N
CMNPD20630	-0.44	C20H28O	284.443	284.214	5.0965	1	1	0	17.07	0	21	0.483596	1.054	0	0	-6.341	1	FALSE	FALSE	TRUE	C1(C=C[C@]2([C@](C)(CC[C@@]([H])(C[C@](C=C)(C)CC3)[C@@]23C)C1=C)[H])=O	InChI=1S/C20H28O/c1-6-18(3)11-12-20(5)15(13-18)9-10-19(4)14(2)16(21)7-8-17(19)20/h6-8,15,17H,1-2,9-13H2,3-5H3/t15-,17-,18-,19+,20-/m0/s1	IFQOXYBOGBKXMZ-XCZFOBESSA-N
CMNPD27017	-0.44	C17H18O3	270.328	270.126	3.4947	4	3	0	43.37	1	20	0.786452	0.319	1	0	-4.628	2	FALSE	FALSE	TRUE	C1(OC)=CC(=O)c2c(ccc(CC\C=C(/C)\C)c2)C1=O	InChI=1S/C17H18O3/c1-11(2)5-4-6-12-7-8-13-14(9-12)15(18)10-16(20-3)17(13)19/h5,7-10H,4,6H2,1-3H3	MWMHDNZNMIGFLQ-UHFFFAOYSA-N
CMNPD2897	-0.44	C17H26O3	278.392	278.188	3.3355	3	3	0	38.83	0	20	0.451356	0.176	1	0	-4.167	2	FALSE	FALSE	FALSE	C1C=C(COC(=O)C)[C@]([H])(CC[C@](O2)(C)[C@@H]23)[C@@]3([H])[C@H]1C(C)C	InChI=1S/C17H26O3/c1-10(2)13-6-5-12(9-19-11(3)18)14-7-8-17(4)16(20-17)15(13)14/h5,10,13-16H,6-9H2,1-4H3/t13-,14+,15-,16+,17-/m1/s1	FJZAYGDATFTZAO-BPKGMFCQSA-N
CMNPD30425	-0.44	C19H26O3	302.414	302.188	3.0803	1	3	2	57.53	0	22	0.731878	-0.157	2	0	-3.744	3	FALSE	FALSE	TRUE	C1C[C@@]2(O)C(=CC(=O)C3=C2CC[C@](C)(C=C)[C@@H]3O)C(C)(C)C1	InChI=1S/C19H26O3/c1-5-18(4)10-7-12-15(16(18)21)13(20)11-14-17(2,3)8-6-9-19(12,14)22/h5,11,16,21-22H,1,6-10H2,2-4H3/t16-,18+,19+/m1/s1	LPJQROAWMVXSMD-NEWSRXKRSA-N
CMNPD5896	-0.44	C9H8O6S	244.224	244.004	0.966	4	4	2	100.9	1	16	0.60406	-1.376	3	0	-1.728	4	FALSE	FALSE	TRUE	c1(ccc(cc1)OS(O)(=O)=O)\C=C\C(=O)O	InChI=1S/C9H8O6S/c10-9(11)6-3-7-1-4-8(5-2-7)15-16(12,13)14/h1-6H,(H,10,11)(H,12,13,14)/b6-3+	OYDCCWNLILCHDJ-ZZXKWVIFSA-N
CMNPD702	-0.44	C15H22O	218.34	218.167	3.6177	2	1	1	20.23	0	16	0.701845	0.571	1	0	-3.726	3	FALSE	FALSE	TRUE	C1C=C(CC=C1[C@]2([C@@H](C)C(=C)CC2)C)CO	InChI=1S/C15H22O/c1-11-8-9-15(3,12(11)2)14-6-4-13(10-16)5-7-14/h4,7,12,16H,1,5-6,8-10H2,2-3H3/t12-,15+/m0/s1	FFSGCOHFSZTTRC-SWLSCSKDSA-N
CMNPD7664	-0.44	C11H16ClNO	213.708	213.092	-0.9269	2	1	1	20.23	1	14	0.63017	-0.409	2	1	-0.541	4	FALSE	TRUE	FALSE	c1cc(ccc1O)\C=C\[N+](C)(C)C.[Cl-]	InChI=1S/C11H15NO.ClH/c1-12(2,3)9-8-10-4-6-11(13)7-5-10;/h4-9H,1-3H3;1H/b9-8+;	JXCWEKNGQJPFMY-HRNDJLQDSA-N
CMNPD9412	-0.44	C15H22O2	234.339	234.162	2.7089	0	2	1	37.3	0	17	0.69944	-0.052	2	0	-3.391	3	FALSE	TRUE	TRUE	C1(C[C@]2(C([C@]([H])(CC(C)(C)C3)[C@@]3([H])[C@H]2O)=C1C)C)=O	InChI=1S/C15H22O2/c1-8-11(16)7-15(4)12(8)9-5-14(2,3)6-10(9)13(15)17/h9-10,13,17H,5-7H2,1-4H3/t9-,10+,13-,15+/m1/s1	MCUHUORHNRBSNW-JLBHGKSJSA-N
CMNPD11201	-0.45	C12H5Br5O2	580.69	575.621	6.997	2	2	1	29.46	2	19	0.388036	1.505	0	2	-7.405	1	FALSE	TRUE	TRUE	Brc1cc(c(cc1)Oc(c(c(c(Br)c2)Br)O)c2Br)Br	InChI=1S/C12H5Br5O2/c13-5-1-2-9(6(14)3-5)19-12-8(16)4-7(15)10(17)11(12)18/h1-4,18H	DQWSPMONGKASSJ-UHFFFAOYSA-N
CMNPD12663	-0.45	C12H5Br3O3	436.881	433.779	5.5777	0	3	1	38.69	2	18	0.499843	0.818	0	0	-6.095	1	FALSE	TRUE	TRUE	c12c(cc(Br)cc1O)Oc(c(cc(Br)c3)O2)c3Br	InChI=1S/C12H5Br3O3/c13-5-1-7(15)11-9(3-5)18-12-8(16)2-6(14)4-10(12)17-11/h1-4,16H	XZPITRJUKODSMI-UHFFFAOYSA-N
CMNPD15174	-0.45	C15H21ClO	252.785	252.128	5.09322	0	1	0	9.23	1	17	0.624721	1.325	0	1	-6.276	1	FALSE	TRUE	TRUE	C1CC[C@H](C)c2c(OC1(C)C)cc(C)c(Cl)c2	InChI=1S/C15H21ClO/c1-10-6-5-7-15(3,4)17-14-8-11(2)13(16)9-12(10)14/h8-10H,5-7H2,1-4H3/t10-/m0/s1	KJXMUNSAZJZNLR-JTQLQIEISA-N
CMNPD19847	-0.45	C16H24O3	264.365	264.173	3.2798	6	3	1	46.53	0	19	0.591299	0.103	1	0	-3.308	3	TRUE	FALSE	TRUE	C1C[C@H](C2=C(C[C@]([H])(\C=C\CCCCCC)O2)C1=O)O	InChI=1S/C16H24O3/c1-2-3-4-5-6-7-8-12-11-13-14(17)9-10-15(18)16(13)19-12/h7-8,12,15,18H,2-6,9-11H2,1H3/b8-7+/t12-,15+/m0/s1	CPAQHEJNJNOQTQ-RMRLKUHTSA-N
CMNPD23512	-0.45	C23H34O5	390.52	390.241	5.56942	9	5	0	46.15	1	28	0.515943	0.75	0	0	-5.648	2	FALSE	FALSE	TRUE	c12c(cc(c(C)c1OC)OC\C=C(/C)\CC\C=C(/C)\C)[C@](C)(OC)O[C@H]2OC	InChI=1S/C23H34O5/c1-15(2)10-9-11-16(3)12-13-27-19-14-18-20(21(24-6)17(19)4)22(25-7)28-23(18,5)26-8/h10,12,14,22H,9,11,13H2,1-8H3/b16-12+/t22-,23-/m1/s1	NUMMDABPEFZWBV-HJEBOZGUSA-N
CMNPD23962	-0.45	C15H22O3	250.338	250.157	3.0337	3	3	0	43.37	0	18	0.570924	-0.21	2	0	-3.336	3	FALSE	FALSE	TRUE	C1(=CC(C[C@@]1([H])CC(C)=O)(C)C)[C@@]2(C)OC(=O)CC2	InChI=1S/C15H22O3/c1-10(16)7-11-8-14(2,3)9-12(11)15(4)6-5-13(17)18-15/h9,11H,5-8H2,1-4H3/t11-,15+/m1/s1	SRPAIVZZHPVXLO-ABAIWWIYSA-N
CMNPD2482	-0.45	C15H12BrN3O	330.185	329.016	3.7671	1	3	2	61.27	3	20	0.713458	-0.04	2	0	-5.093	2	FALSE	TRUE	TRUE	C1(=NCCC1)c2nccc(c3c(c(O)cc(Br)c3)[nH]4)c24	InChI=1S/C15H12BrN3O/c16-8-6-10-9-3-5-18-15(11-2-1-4-17-11)14(9)19-13(10)12(20)7-8/h3,5-7,19-20H,1-2,4H2	APMWMIZJPYJHCI-UHFFFAOYSA-N
CMNPD26961	-0.45	C12H12N4O	228.255	228.101	0.5235	2	3	3	83.27	2	17	0.700477	-1.088	3	0	-2.664	3	FALSE	TRUE	FALSE	c1cc(c(C[C@@H]2C(=O)N=C(N)N2)c[nH]3)c3cc1	InChI=1S/C12H12N4O/c13-12-15-10(11(17)16-12)5-7-6-14-9-4-2-1-3-8(7)9/h1-4,6,10,14H,5H2,(H3,13,15,16,17)/t10-/m1/s1	FVJFIJCOIOSUIO-SNVBAGLBSA-N
CMNPD29409	-0.45	C7H10N2O	138.17	138.079	0.84944	1	3	0	34.89	1	10	0.539059	-0.484	2	0	-1.419	4	FALSE	TRUE	FALSE	c1(C)c(C=O)c(C)nn1C	InChI=1S/C7H10N2O/c1-5-7(4-10)6(2)9(3)8-5/h4H,1-3H3	HMTUBXVXHHITGO-UHFFFAOYSA-N
CMNPD31341	-0.45	C20H32O4	336.472	336.23	3.5228	0	4	2	66.76	0	24	0.524528	-0.064	2	0	-4.403	2	FALSE	FALSE	FALSE	[C@@H]12C[C@]([H])([C@H](C)C(=O)O1)C\C=C(/C)\[C@@H](O)CC\C(=C\CC[C@@]2(O)C)\C	InChI=1S/C20H32O4/c1-13-6-5-11-20(4,23)18-12-16(15(3)19(22)24-18)9-8-14(2)17(21)10-7-13/h6,8,15-18,21,23H,5,7,9-12H2,1-4H3/b13-6+,14-8+/t15-,16+,17-,18-,20-/m0/s1	PNMCIBFBQPGVAE-GRENSVRGSA-N
CMNPD13380	-0.46	C10H11BrO	227.101	225.999	2.9865	1	1	0	17.07	0	12	0.672485	0.307	1	0	-3.095	3	FALSE	TRUE	FALSE	CC1(C)C=C(C(C=C1)=O)\C=C/Br	InChI=1S/C10H11BrO/c1-10(2)5-3-9(12)8(7-10)4-6-11/h3-7H,1-2H3/b6-4-	IEGFKNRRZZTJIU-XQRVVYSFSA-N
CMNPD15127	-0.46	C20H12Br2N4O	484.151	481.938	5.7953	3	2	3	77.33	5	27	0.283603	NA	4	1	-7.694	1	FALSE	TRUE	TRUE	c12c(cc(Br)cc1)[nH]cc2C(=O)c3ncc(c4c[nH]c(cc5Br)c4cc5)[nH]3	InChI=1S/C20H12Br2N4O/c21-10-1-3-12-14(7-23-16(12)5-10)18-9-25-20(26-18)19(27)15-8-24-17-6-11(22)2-4-13(15)17/h1-9,23-24H,(H,25,26)	RSGZGJXKRHURTQ-UHFFFAOYSA-N
CMNPD1520	-0.46	C4H11ClO2S	158.65	158.017	-3.2582	2	2	1	37.3	0	8	0.4289	-0.836	3	1	0.422	5	FALSE	TRUE	FALSE	[S+](C)(C)(CCO)=O.[Cl-]	InChI=1S/C4H11O2S.ClH/c1-7(2,6)4-3-5;/h5H,3-4H2,1-2H3;1H/q+1;/p-1	PLNZFRZUPJUJMX-UHFFFAOYSA-M
CMNPD20030	-0.46	C11H6Br5N	551.696	546.642	6.744	2	1	1	12.03	2	17	0.321937	1.558	0	1	-7.358	1	TRUE	TRUE	TRUE	c1c(c(c2c(cc(NBr)c(Br)c2)c1Br)Br)CBr	InChI=1S/C11H6Br5N/c12-4-5-1-8(13)6-3-10(17-16)9(14)2-7(6)11(5)15/h1-3,17H,4H2	BDGVJGLZXWPMBC-UHFFFAOYSA-N
CMNPD22085	-0.46	C15H20O2	232.323	232.146	2.629	0	2	1	37.3	0	17	0.651843	-0.078	2	0	-3.355	3	FALSE	FALSE	FALSE	C1(C=C2[C@](C)([C@]([H])(CC(C)(C)C3)[C@@]3(O)C2)C1=C)=O	InChI=1S/C15H20O2/c1-9-11(16)5-10-6-15(17)8-13(2,3)7-12(15)14(9,10)4/h5,12,17H,1,6-8H2,2-4H3/t12-,14+,15+/m0/s1	CJYQFZYTBTVSGC-NWANDNLSSA-N
CMNPD22382	-0.46	C15H21BrO	297.236	296.078	4.56272	1	1	0	9.23	1	17	0.690305	1.014	0	0	-5.335	2	FALSE	TRUE	TRUE	Cc1ccc(cc1)[C@]2(C)CC[C@H](Br)C(C)(C)O2	InChI=1S/C15H21BrO/c1-11-5-7-12(8-6-11)15(4)10-9-13(16)14(2,3)17-15/h5-8,13H,9-10H2,1-4H3/t13-,15-/m0/s1	FLEXAEGNLIKFPT-ZFWWWQNUSA-N
CMNPD23794	-0.46	C18H10BrN2NaO5S	469.248	467.939	1.2667	2	5	3	118.24	5	28	0.204561	NA	4	1	-7.067	1	FALSE	TRUE	TRUE	c12c([nH]c(c3c(cc4)[nH]c(cc(OS([O-])(=O)=O)c(O)c5)c35)c14)cc(Br)cc2.[Na+]	InChI=1S/C18H11BrN2O5S.Na/c19-8-1-2-9-10-3-4-12-17(18(10)21-13(9)5-8)11-6-15(22)16(7-14(11)20-12)26-27(23,24)25;/h1-7,20-22H,(H,23,24,25);/q;+1/p-1	YGGAZXONFDXNCX-UHFFFAOYSA-M
CMNPD24304	-0.46	C17H24O2	260.377	260.178	3.2667	1	2	1	37.3	0	19	0.785391	0.078	1	0	-3.703	3	FALSE	FALSE	TRUE	OC[C@@]1(C)[C@]([H])(C=CC(=CC(=O)CC2)[C@]23[H])[C@]3(C)CCC1	InChI=1S/C17H24O2/c1-16(11-18)8-3-9-17(2)14-6-5-13(19)10-12(14)4-7-15(16)17/h4,7,10,14-15,18H,3,5-6,8-9,11H2,1-2H3/t14-,15-,16-,17+/m0/s1	VZTUEQDIHMRLMG-LUKYLMHMSA-N
CMNPD29153	-0.46	C15H20O3	248.322	248.141	2.8487	0	3	0	43.37	0	18	0.488812	0.155	1	0	-4.812	2	FALSE	TRUE	TRUE	C1(=C(C(=O)OC2=O)[C@]2([H])CC[C@H]3C)[C@]3([H])CC(C)(C)C1	InChI=1S/C15H20O3/c1-8-4-5-9-12(14(17)18-13(9)16)11-7-15(2,3)6-10(8)11/h8-10H,4-7H2,1-3H3/t8-,9+,10-/m1/s1	XISBONUQWBGHLA-KXUCPTDWSA-N
CMNPD294	-0.46	C13H20O3	224.3	224.141	2.032	3	3	1	54.37	0	16	0.746196	-0.548	3	0	-2.073	3	FALSE	FALSE	TRUE	C(=O)(CC(C)=O)C1=C(C)CC(O)CC1(C)C	InChI=1S/C13H20O3/c1-8-5-10(15)7-13(3,4)12(8)11(16)6-9(2)14/h10,15H,5-7H2,1-4H3	YXFUZWMZCJEIRZ-UHFFFAOYSA-N
CMNPD29638	-0.46	C20H32O4	336.472	336.23	3.1869	4	4	2	62.22	0	24	0.611273	-0.248	2	0	-3.483	3	FALSE	FALSE	TRUE	[C@@]1(C)(C=C)CC[C@]([H])([C@@]23[C@@]([H])(O2)C[C@H](C(O)(C)C)O[C@H]3O)C[C@]1([H])C(C)=C	InChI=1S/C20H32O4/c1-7-19(6)9-8-13(10-14(19)12(2)3)20-16(24-20)11-15(18(4,5)22)23-17(20)21/h7,13-17,21-22H,1-2,8-11H2,3-6H3/t13-,14+,15+,16-,17+,19-,20-/m0/s1	NLAGCUOEVCOYBD-RIACROSXSA-N
CMNPD3696	-0.46	C10H14BrCl3	320.485	317.934	4.9074	1	0	0	0	0	14	0.602395	1.017	0	0	-4.601	2	FALSE	TRUE	TRUE	C(/[C@](C)(C[C@]1(Cl)C)[C@@H](Cl)C[C@H]1Cl)=C\Br	InChI=1S/C10H14BrCl3/c1-9(3-4-11)6-10(2,14)8(13)5-7(9)12/h3-4,7-8H,5-6H2,1-2H3/b4-3+/t7-,8+,9+,10+/m0/s1	SXHBUXFDGVTGQV-UKVBZMNQSA-N
CMNPD73	-0.46	C10H12Br2Cl2O2	394.918	391.858	4.2352	2	2	1	29.46	0	16	0.709846	0.467	1	0	-4.116	2	FALSE	TRUE	TRUE	[C@@H]1(O[C@](C(Br)Br)(O)C(C)=C(Cl)C1)\C(\C)=C/Cl	InChI=1S/C10H12Br2Cl2O2/c1-5(4-13)8-3-7(14)6(2)10(15,16-8)9(11)12/h4,8-9,15H,3H2,1-2H3/b5-4-/t8-,10+/m0/s1	CVIPXLIMSIYMFK-BJLGHUSZSA-N
CMNPD7598	-0.46	C12H15NO4	237.255	237.1	-0.3577	2	4	1	69.59	1	17	0.713253	NA	4	1	0.083	5	FALSE	TRUE	FALSE	c1(cc2c(cc1O)[N+](C)(C)C(C([O-])=O)C2)OC	InChI=1S/C12H15NO4/c1-13(2)8-6-10(14)11(17-3)5-7(8)4-9(13)12(15)16/h5-6,9H,4H2,1-3H3,(H-,14,15,16)	LKDYZUFEUNNZLA-UHFFFAOYSA-N
CMNPD10192	-0.47	C12H7I2N	419.003	418.867	4.5303	0	0	1	15.79	3	15	0.516074	0.992	0	0	-6.119	1	FALSE	TRUE	TRUE	c12c(ccc(I)c1)[nH]c(ccc(c3)I)c23	InChI=1S/C12H7I2N/c13-7-1-3-11-9(5-7)10-6-8(14)2-4-12(10)15-11/h1-6,15H	PECAOKZHORDWAI-UHFFFAOYSA-N
CMNPD11676	-0.47	C16H16O4	272.3	272.105	3.44584	1	4	0	48.67	2	20	0.797463	-0.045	2	0	-4.211	2	FALSE	TRUE	TRUE	[C@@H]1(OC(C)=Cc(c2c(cc3)OC(C)=C(C)C2=O)c13)OC	InChI=1S/C16H16O4/c1-8-7-12-11(16(18-4)19-8)5-6-13-14(12)15(17)9(2)10(3)20-13/h5-7,16H,1-4H3/t16-/m0/s1	JGMJHOFAEHLACM-INIZCTEOSA-N
CMNPD13490	-0.47	C12H13N3O2	231.255	231.101	0.8228	2	4	1	67.92	1	17	0.766168	-0.918	3	0	-2.296	3	FALSE	TRUE	FALSE	NC1=N\C(\C(=O)N1C)=C/c(ccc2OC)cc2	InChI=1S/C12H13N3O2/c1-15-11(16)10(14-12(15)13)7-8-3-5-9(17-2)6-4-8/h3-7H,1-2H3,(H2,13,14)/b10-7-	GWKCHEJMMQELNU-YFHOEESVSA-N
CMNPD13671	-0.47	C22H34O7	410.507	410.23	1.9654	1	7	2	102.29	0	29	0.637253	-1.482	3	0	-3.083	3	FALSE	FALSE	FALSE	C1(O[C@@]([C@@H](O[C@H]23)[C@]([H])([C@@]2([H])[C@](C)(OC(=O)C)CC4)[C@]4([H])[C@H]1C)(C)CC[C@@H](O)[C@](C)(O)C3)=O	InChI=1S/C22H34O7/c1-11-13-6-8-21(4,28-12(2)23)17-14-10-20(3,26)15(24)7-9-22(5,29-19(11)25)18(27-14)16(13)17/h11,13-18,24,26H,6-10H2,1-5H3/t11-,13+,14+,15-,16+,17+,18+,20-,21-,22+/m1/s1	MATSVTSXOGSXAL-DZBBDLEOSA-N
CMNPD15696	-0.47	C18H16O4	296.322	296.105	3.1287	3	4	1	63.6	2	22	0.806229	0.048	1	0	-4.831	2	FALSE	TRUE	TRUE	c12c(C(c3c(cc(OC)cc3CCC)C1=O)=O)c(O)ccc2	InChI=1S/C18H16O4/c1-3-5-10-8-11(22-2)9-13-15(10)18(21)16-12(17(13)20)6-4-7-14(16)19/h4,6-9,19H,3,5H2,1-2H3	PWQNIQPMVLOIBG-UHFFFAOYSA-N
CMNPD16144	-0.47	C9H10O	134.178	134.073	1.8219	2	1	1	20.23	1	10	0.653745	0.066	1	0	-1.567	4	FALSE	FALSE	TRUE	C(O)c1ccc(cc1)C=C	InChI=1S/C9H10O/c1-2-8-3-5-9(7-10)6-4-8/h2-6,10H,1,7H2	CLECMSNCZUMKLM-UHFFFAOYSA-N
CMNPD16761	-0.47	C15H20	200.325	200.157	4.23882	1	0	0	0	1	15	0.59478	1.257	0	1	-5.425	2	FALSE	FALSE	TRUE	C1(CCC(C)C1=C)(C)c2ccc(C)cc2	InChI=1S/C15H20/c1-11-5-7-14(8-6-11)15(4)10-9-12(2)13(15)3/h5-8,12H,3,9-10H2,1-2,4H3	GNMHNQCPVMMUJU-UHFFFAOYSA-N
CMNPD19150	-0.47	C5H3Br2NO2	268.892	266.853	2.2379	1	1	2	53.09	1	10	0.820844	-0.327	2	0	-2.471	3	FALSE	TRUE	TRUE	c1c(Br)[nH]c(C(O)=O)c1Br	InChI=1S/C5H3Br2NO2/c6-2-1-3(7)8-4(2)5(9)10/h1,8H,(H,9,10)	PAJHZCODGINATN-UHFFFAOYSA-N
CMNPD23977	-0.47	C20H32O	288.475	288.245	4.9682	4	1	1	20.23	0	21	0.724242	0.95	0	0	-5.124	2	FALSE	FALSE	TRUE	C(/C[C@H](C)[C@]1([H])CC[C@](C)([C@@]([H])(CCC2=C)[C@@]23[H])[C@@]13[H])=C\C(C)(O)C	InChI=1S/C20H32O/c1-13(7-6-11-19(3,4)21)15-10-12-20(5)16-9-8-14(2)17(16)18(15)20/h6,11,13,15-18,21H,2,7-10,12H2,1,3-5H3/b11-6+/t13-,15-,16-,17+,18-,20+/m0/s1	IFXAVIPHXWKIGJ-XNYWIMBZSA-N
CMNPD29437	-0.47	C10H14N2O4	226.232	226.095	-0.0675	5	4	2	80.42	1	16	0.688734	-1.383	3	0	-0.968	4	FALSE	FALSE	FALSE	c1cc(C(=O)NC[C@@H](OC)C(OC)=O)[nH]c1	InChI=1S/C10H14N2O4/c1-15-8(10(14)16-2)6-12-9(13)7-4-3-5-11-7/h3-5,8,11H,6H2,1-2H3,(H,12,13)/t8-/m1/s1	YOGGQBDVVWOXBE-MRVPVSSYSA-N
CMNPD30508	-0.47	C17H14O7	330.292	330.074	2.86064	2	7	2	102.29	2	24	0.495648	NA	4	0	-4.517	2	FALSE	TRUE	FALSE	c1(C=O)c(O)c(C(=O)Oc(c(C)cc(O)c2)c2O3)c3c(C)c1OC	InChI=1S/C17H14O7/c1-7-4-9(19)5-11-14(7)24-17(21)12-13(20)10(6-18)15(22-3)8(2)16(12)23-11/h4-6,19-20H,1-3H3	PJJSPQCZQQUQEZ-UHFFFAOYSA-N
CMNPD31034	-0.47	C11H15Br2ClO3	390.499	387.908	4.0734	4	3	0	35.53	0	17	0.536145	0.323	1	0	-3.897	3	FALSE	FALSE	TRUE	C1[C@@H](OC(C)=O)C(Cl)=C(C(Br)Br)O[C@@H]1CCC	InChI=1S/C11H15Br2ClO3/c1-3-4-7-5-8(16-6(2)15)9(14)10(17-7)11(12)13/h7-8,11H,3-5H2,1-2H3/t7-,8-/m1/s1	JPGOTFWANJGLNW-HTQZYQBOSA-N
CMNPD9890	-0.47	C20H28O4	332.44	332.199	3.3168	2	4	1	59.06	0	24	0.478677	-0.195	2	0	-4	3	FALSE	FALSE	FALSE	C1C[C@@]2([H])[C@](O2)(C)CC[C@H](\C(=C/C=C/C(C)(O)C)\COC3=O)[C@@H]3C1=C	InChI=1S/C20H28O4/c1-13-7-8-16-20(4,24-16)11-9-15-14(6-5-10-19(2,3)22)12-23-18(21)17(13)15/h5-6,10,15-17,22H,1,7-9,11-12H2,2-4H3/b10-5+,14-6-/t15-,16+,17+,20+/m1/s1	QUYPCWFVLDGRDN-YXWCGTORSA-N
CMNPD16608	-0.48	C18H30O4	310.434	310.214	3.9627	6	4	0	44.76	0	22	0.550001	0.467	1	0	-5.176	2	FALSE	FALSE	TRUE	C1(O[C@H](C[C@@]2(O3)O[C@H](CCCCCCC)CC2)[C@H]3C1(C)C)=O	InChI=1S/C18H30O4/c1-4-5-6-7-8-9-13-10-11-18(21-13)12-14-15(22-18)17(2,3)16(19)20-14/h13-15H,4-12H2,1-3H3/t13-,14-,15+,18-/m1/s1	YYZBBTIMECBEED-ZXFNITATSA-N
CMNPD17657	-0.48	C14H16O4	248.278	248.105	2.2779	6	4	2	62.83	2	18	0.822845	-0.512	2	0	-1.934	4	FALSE	FALSE	FALSE	[C@@H](OCCc(ccc1O)cc1)(c2occc2)CO	InChI=1S/C14H16O4/c15-10-14(13-2-1-8-17-13)18-9-7-11-3-5-12(16)6-4-11/h1-6,8,14-16H,7,9-10H2/t14-/m0/s1	PUFLCQMPJAHYJQ-AWEZNQCLSA-N
CMNPD1880	-0.48	C10H13BrCl2	284.024	281.958	4.4661	1	0	0	0	0	13	0.492125	0.996	0	0	-4.38	2	FALSE	TRUE	TRUE	C(/Cl)=C\[C@@H]1C[C@H](Br)[C@](Cl)(CC1=C)C	InChI=1S/C10H13BrCl2/c1-7-6-10(2,13)9(11)5-8(7)3-4-12/h3-4,8-9H,1,5-6H2,2H3/b4-3+/t8-,9+,10-/m1/s1	PHJVUZPRYAGZPD-DXQGWMINSA-N
CMNPD23317	-0.48	C12H16O3	208.257	208.11	1.77502	0	3	2	49.69	1	15	0.682867	-0.273	2	0	-2.497	3	FALSE	TRUE	TRUE	c1c2c(cc(O)c1C)C[C@@H](O)C(C)(C)O2	InChI=1S/C12H16O3/c1-7-4-10-8(5-9(7)13)6-11(14)12(2,3)15-10/h4-5,11,13-14H,6H2,1-3H3/t11-/m1/s1	XTOWVQLHFKLDOP-LLVKDONJSA-N
CMNPD24378	-0.48	C16H16N2O2	268.316	268.121	3.4278	0	4	2	42.52	2	20	0.767909	0.078	1	0	-4.704	2	FALSE	TRUE	TRUE	c1cc(N[C@](C)(Oc(cccc2)c2N3)[C@@]3(C)O4)c4cc1	InChI=1S/C16H16N2O2/c1-15-16(2,18-12-8-4-5-9-13(12)19-15)20-14-10-6-3-7-11(14)17-15/h3-10,17-18H,1-2H3/t15-,16-/m1/s1	MRJVYODCYFNXFB-HZPDHXFCSA-N
CMNPD26221	-0.48	C26H39NO3	413.602	413.293	5.4652	4	3	1	57.61	0	30	0.28788	0.586	1	0	-6.194	1	FALSE	FALSE	FALSE	[C@]1([H])(\C(\C)=C\C)[C@@H](\C(\O)=C(\C(=O)N(C)[C@@H]2C(CC)C)/C2=O)[C@]([H])([C@@H](C)CCC3)[C@]3([H])C=C1C	InChI=1S/C26H39NO3/c1-8-14(3)19-17(6)13-18-12-10-11-16(5)20(18)21(19)24(28)22-25(29)23(15(4)9-2)27(7)26(22)30/h8,13,15-16,18-21,23,28H,9-12H2,1-7H3/b14-8+,24-22-/t15?,16-,18-,19-,20+,21+,23+/m0/s1	MGZPBOOSKMHNIE-CYIADFAGSA-N
CMNPD28512	-0.48	C17H16O4	284.311	284.105	3.2522	3	4	2	66.76	2	21	0.848988	-0.618	3	0	-2.821	3	FALSE	TRUE	TRUE	c1c2c(c(cc(O)c2C(C)=O)OC(C[C@@H](C)O)=C3)c3cc1	InChI=1S/C17H16O4/c1-9(18)6-12-7-11-4-3-5-13-16(10(2)19)14(20)8-15(21-12)17(11)13/h3-5,7-9,18,20H,6H2,1-2H3/t9-/m1/s1	FBKOUWICWYOTKJ-SECBINFHSA-N
CMNPD30642	-0.48	C7H6Cl2O2	193.029	191.974	2.71302	0	2	2	40.46	1	11	0.664362	0.164	1	0	-3.027	3	FALSE	TRUE	TRUE	Clc1c(cc(c(c1C)Cl)O)O	InChI=1S/C7H6Cl2O2/c1-3-6(8)4(10)2-5(11)7(3)9/h2,10-11H,1H3	IVNCPSRGNXBTPP-UHFFFAOYSA-N
CMNPD31313	-0.48	C16H28O2	252.398	252.209	3.5449	2	2	1	29.46	0	18	0.761643	0.293	1	0	-3.622	3	FALSE	TRUE	TRUE	O(C)[C@@]1(C)CCC(C(C)C)=C[C@@]([H])([C@](C)(CC2)O)[C@]12[H]	InChI=1S/C16H28O2/c1-11(2)12-6-9-16(4,18-5)13-7-8-15(3,17)14(13)10-12/h10-11,13-14,17H,6-9H2,1-5H3/t13-,14-,15+,16+/m1/s1	PVUUUQKOVDHRBT-WCVJEAGWSA-N
CMNPD4797	-0.48	C8H11NO3	169.18	169.074	-0.3446	4	4	2	62.46	1	12	0.605738	-1.187	3	0	0.314	5	FALSE	TRUE	FALSE	c1(cccn1CCO)C(CO)=O	InChI=1S/C8H11NO3/c10-5-4-9-3-1-2-7(9)8(12)6-11/h1-3,10-11H,4-6H2	DVRKELUAMDVDAD-UHFFFAOYSA-N
CMNPD4957	-0.48	C16H25N	231.383	231.199	5.01309	3	0	0	4.36	0	17	0.474657	1.239	0	1	-4.964	2	FALSE	TRUE	TRUE	C1C[C@H](CC[C@]1(C)[N+]#[C-])\C(=C/C=C/C(C)C)\C	InChI=1S/C16H25N/c1-13(2)7-6-8-14(3)15-9-11-16(4,17-5)12-10-15/h6-8,13,15H,9-12H2,1-4H3/b7-6+,14-8-/t15-,16-	MARLZIFXCZUGPF-FNJJWMGGSA-N
CMNPD10154	-0.49	C7H10O2	126.155	126.068	1.1256	1	2	0	26.3	0	9	0.49207	-0.335	2	0	-1.376	4	FALSE	FALSE	FALSE	C1(=C(OCC1C)C)C=O	InChI=1S/C7H10O2/c1-5-4-9-6(2)7(5)3-8/h3,5H,4H2,1-2H3	CICOJTKLKAOXLL-UHFFFAOYSA-N
CMNPD10905	-0.49	C6H3Br2ClO	286.35	283.824	3.5706	0	1	1	20.23	1	10	0.772773	0.675	1	0	-3.809	3	FALSE	TRUE	TRUE	c1(c(c(cc(Br)c1)Br)O)Cl	InChI=1S/C6H3Br2ClO/c7-3-1-4(8)6(10)5(9)2-3/h1-2,10H	MQSIWVCWTVYFDP-UHFFFAOYSA-N
CMNPD13885	-0.49	C10H16NO3S	230.309	230.086	1.9192	6	4	0	62.13	1	15	0.553742	-0.304	2	0	-2.843	3	FALSE	TRUE	TRUE	[O-]S(n(c(cc1)CCCCCC)c1)(=O)=O	InChI=1S/C10H17NO3S/c1-2-3-4-5-7-10-8-6-9-11(10)15(12,13)14/h6,8-9H,2-5,7H2,1H3,(H,12,13,14)/p-1	BSESOCLORWIXOK-UHFFFAOYSA-M
CMNPD14755	-0.49	C8H9NO3	167.164	167.058	-0.4938	3	3	2	66.4	0	12	0.439854	-1.507	3	0	0.409	5	FALSE	TRUE	FALSE	[C@@]1(C(=O)C=C(NC=O)C1)(O)C=C	InChI=1S/C8H9NO3/c1-2-8(12)4-6(9-5-10)3-7(8)11/h2-3,5,12H,1,4H2,(H,9,10)/t8-/m0/s1	PGQRZOUYTNKEBE-QMMMGPOBSA-N
CMNPD1660	-0.49	C14H16BrN3O2S	370.272	369.015	2.4984	0	5	3	74.51	2	21	0.664611	-0.582	3	0	-5.179	2	FALSE	TRUE	FALSE	Brc(c(cc(c(CCN(OCSC1)C2[C@@H]1N)c23)c4[nH]3)O)c4	InChI=1S/C14H16BrN3O2S/c15-9-4-11-8(3-12(9)19)7-1-2-18-14(13(7)17-11)10(16)5-21-6-20-18/h3-4,10,14,17,19H,1-2,5-6,16H2/t10-,14?/m1/s1	XHYJPORPMFTSBP-IAPIXIRKSA-N
CMNPD17414	-0.49	C12H10N4	210.24	210.091	2.2071	1	3	2	67.59	3	16	0.646634	-0.53	3	0	-3.461	3	FALSE	TRUE	FALSE	Nc1nc(ccn1)c2c[nH]c(cc3)c2cc3	InChI=1S/C12H10N4/c13-12-14-6-5-11(16-12)9-7-15-10-4-2-1-3-8(9)10/h1-7,15H,(H2,13,14,16)	QNMZWFNNJMGJPU-UHFFFAOYSA-N
CMNPD20168	-0.49	C21H18N3O2	344.394	344.139	2.9547	0	4	0	51.96	2	26	0.279931	NA	4	1	-1.726	4	FALSE	TRUE	FALSE	C1(C(=C2C(=C([N+](C)(C)CC3=O)C1=O)C3=C4C(C=CC=C4)=N2)C=CN5C)=C5	InChI=1S/C21H18N3O2/c1-23-9-8-12-14(10-23)21(26)20-18-17(16(25)11-24(20,2)3)13-6-4-5-7-15(13)22-19(12)18/h4-10H,11H2,1-3H3/q+1	VPJHZKSSLUHUNU-UHFFFAOYSA-N
CMNPD20806	-0.49	C11H14N4O2	234.259	234.112	0.0212	2	3	3	86.88	1	17	0.630412	-1.629	3	0	-1.186	4	FALSE	TRUE	FALSE	[nH]1cc(nc1)\C=C(/NC(=O)[C@@H]2C(C)C)\C(=O)N2	InChI=1S/C11H14N4O2/c1-6(2)9-11(17)14-8(10(16)15-9)3-7-4-12-5-13-7/h3-6,9H,1-2H3,(H,12,13)(H,14,17)(H,15,16)/b8-3-/t9-/m0/s1	VFDJEJCELMPUBS-CHDHTGKKSA-N
CMNPD23023	-0.49	C13H8Cl2N2O2	295.125	293.996	4.3491	2	3	2	62.05	3	19	0.738487	0.182	1	0	-5.159	2	FALSE	TRUE	TRUE	c1(c(Cl)nc(c([nH]c2)c(Cl)c2)o1)c3ccc(cc3)O	InChI=1S/C13H8Cl2N2O2/c14-9-5-6-16-10(9)13-17-12(15)11(19-13)7-1-3-8(18)4-2-7/h1-6,16,18H	DWEICBILKLJHJN-UHFFFAOYSA-N
CMNPD24491	-0.49	C11H10N2O2S	234.28	234.046	2.55	3	4	2	62.22	2	16	0.856314	-0.524	3	0	-2.673	3	FALSE	TRUE	TRUE	CNc(c(c(sc1)nc1C(O)=O)cc2)cc2	InChI=1S/C11H10N2O2S/c1-12-8-5-3-2-4-7(8)10-13-9(6-16-10)11(14)15/h2-6,12H,1H3,(H,14,15)	XLIQJCUAXROFGQ-UHFFFAOYSA-N
CMNPD28555	-0.49	C7H9NO4	171.152	171.053	-1.0743	3	4	2	75.63	0	12	0.529774	-1.749	3	1	0.67	5	FALSE	TRUE	FALSE	C1=C(NC(=O)CCO)COC1=O	InChI=1S/C7H9NO4/c9-2-1-6(10)8-5-3-7(11)12-4-5/h3,9H,1-2,4H2,(H,8,10)	FYESINSTVTVKDJ-UHFFFAOYSA-N
CMNPD28984	-0.49	C12H16O4	224.256	224.105	0.879	5	4	3	77.76	1	16	0.64868	-0.987	3	0	-0.863	4	FALSE	TRUE	TRUE	c1c(O)c(C=O)c(CC[C@H]([C@@H](C)O)O)cc1	InChI=1S/C12H16O4/c1-8(14)11(15)6-5-9-3-2-4-12(16)10(9)7-13/h2-4,7-8,11,14-16H,5-6H2,1H3/t8-,11-/m1/s1	AVCULLXNARTUHA-LDYMZIIASA-N
CMNPD30803	-0.49	C16H24O4	280.364	280.167	1.7096	2	4	2	62.22	0	20	0.755953	-0.758	3	0	-1.989	4	FALSE	TRUE	FALSE	C(=C\C=C(/C)\C)(/C[C@]([H])(O[C@@]([H])(C(O)(C)C)C1)[C@]1(O2)[C@H]23)\[C@H]3O	InChI=1S/C16H24O4/c1-9(2)5-6-10-7-11-16(14(20-16)13(10)17)8-12(19-11)15(3,4)18/h5-6,11-14,17-18H,7-8H2,1-4H3/b10-6-/t11-,12+,13+,14+,16-/m0/s1	FWSQMPDAXKALDF-ALRYNZELSA-N
CMNPD701	-0.49	C15H22	202.341	202.172	4.6453	1	0	0	0	0	15	0.543084	1.238	0	1	-5.371	2	FALSE	FALSE	TRUE	C1C=C(C)CC=C1[C@]2([C@@H](C)C(=C)CC2)C	InChI=1S/C15H22/c1-11-5-7-14(8-6-11)15(4)10-9-12(2)13(15)3/h5,8,13H,2,6-7,9-10H2,1,3-4H3/t13-,15+/m0/s1	TWRALMCYJKWSET-DZGCQCFKSA-N
CMNPD9153	-0.49	C20H28O3	316.441	316.204	4.5362	9	3	0	43.37	0	23	0.356284	0.639	1	0	-4.923	2	FALSE	FALSE	TRUE	C1(=O)C=C[C@@H](C\C=C/CCCCC)[C@@H]1C\C=C/[C@H]2CCC(O2)=O	InChI=1S/C20H28O3/c1-2-3-4-5-6-7-9-16-12-14-19(21)18(16)11-8-10-17-13-15-20(22)23-17/h6-8,10,12,14,16-18H,2-5,9,11,13,15H2,1H3/b7-6-,10-8-/t16-,17+,18+/m1/s1	IOEBLBXUQYAOAK-IKNFVWKPSA-N
CMNPD12250	-0.5	C15H24O4	268.353	268.167	1.8353	0	4	2	66.76	0	19	0.657818	-0.548	3	0	-3.203	3	FALSE	FALSE	FALSE	C1CC[C@]2([C@@]([H])(CC[C@](O)(C(=O)O[C@H]3O)[C@@]23[H])C1(C)C)C	InChI=1S/C15H24O4/c1-13(2)6-4-7-14(3)9(13)5-8-15(18)10(14)11(16)19-12(15)17/h9-11,16,18H,4-8H2,1-3H3/t9-,10+,11+,14-,15+/m0/s1	GGWKVMGHNXNHGX-MTLGCJRHSA-N
CMNPD15173	-0.5	C16H22O2	246.35	246.162	4.18992	2	2	0	18.46	1	18	0.728399	0.904	0	0	-5.337	2	FALSE	TRUE	TRUE	c12c(OC(\C=C(\C)/C)(OC)CC1C)cc(C)cc2	InChI=1S/C16H22O2/c1-11(2)9-16(17-5)10-13(4)14-7-6-12(3)8-15(14)18-16/h6-9,13H,10H2,1-5H3	MHULAAUFJDXVSC-UHFFFAOYSA-N
CMNPD16032	-0.5	C16H27NO	249.398	249.209	3.6737	3	1	1	29.1	0	18	0.599824	0.395	1	0	-4.256	2	FALSE	TRUE	TRUE	C1(=C[C@@]2(CC[C@](NC=O)(C)C2)[C@@H](C)CC1)C(C)C	InChI=1S/C16H27NO/c1-12(2)14-6-5-13(3)16(9-14)8-7-15(4,10-16)17-11-18/h9,11-13H,5-8,10H2,1-4H3,(H,17,18)/t13-,15+,16+/m0/s1	NLOXORYANZABDO-NUEKZKHPSA-N
CMNPD1884	-0.5	C10H13BrCl2O2	316.022	313.948	3.5142	2	2	1	29.46	0	15	0.790117	0.244	1	0	-3.306	3	FALSE	TRUE	TRUE	[C@]1(O)(O[C@@H](\C(=C/Cl)\C)CC(Cl)=C1C)CBr	InChI=1S/C10H13BrCl2O2/c1-6(4-12)9-3-8(13)7(2)10(14,5-11)15-9/h4,9,14H,3,5H2,1-2H3/b6-4-/t9-,10-/m1/s1	OYFKPVWNRNMQOA-IVRGCMMQSA-N
CMNPD24931	-0.5	C18H12O7	340.287	340.058	2.89674	0	7	1	91.29	2	25	0.582196	-0.648	3	0	-5.129	2	FALSE	TRUE	TRUE	c12c(CO1)c(Oc(c(O)c(C(=O)OC3)c3c4C)c4OC5=O)c5c(C)c2	InChI=1S/C18H12O7/c1-6-3-10-9(5-22-10)15-11(6)18(21)25-14-7(2)8-4-23-17(20)12(8)13(19)16(14)24-15/h3,19H,4-5H2,1-2H3	HIBCVFMAAXAQGB-UHFFFAOYSA-N
CMNPD25257	-0.5	C16H29NO3	283.412	283.215	2.0054	6	3	3	69.56	0	20	0.515692	-0.722	3	0	-1.675	4	FALSE	TRUE	FALSE	[C@@]1(NC=O)(C)CC[C@@]([H])(C(O)(C)\C=C\[C@@H](O)C(C)C)CC1	InChI=1S/C16H29NO3/c1-12(2)14(19)7-10-16(4,20)13-5-8-15(3,9-6-13)17-11-18/h7,10-14,19-20H,5-6,8-9H2,1-4H3,(H,17,18)/b10-7+/t13-,14-,15-,16?/m1/s1	ZBGLNWMLWMMMRG-XSFUZGQMSA-N
CMNPD29430	-0.5	C10H12N2O3	208.217	208.085	0.4737	4	3	2	71.19	1	15	0.557909	-1.033	3	0	-1.368	4	FALSE	FALSE	FALSE	c1[nH]c(C(NC\C=C\C(=O)OC)=O)cc1	InChI=1S/C10H12N2O3/c1-15-9(13)5-3-7-12-10(14)8-4-2-6-11-8/h2-6,11H,7H2,1H3,(H,12,14)/b5-3+	FTSCPAMOQAPEFU-HWKANZROSA-N
CMNPD30329	-0.5	C12H18N2O3	238.287	238.132	1.7499	3	4	1	64.21	1	17	0.814706	-0.611	3	0	-2.856	3	FALSE	TRUE	FALSE	N1C(=O)C(CC(C)C)=NC=C1C2OOC2(C)C	InChI=1S/C12H18N2O3/c1-7(2)5-8-11(15)14-9(6-13-8)10-12(3,4)17-16-10/h6-7,10H,5H2,1-4H3,(H,14,15)	RAMSDQYHWMJSAO-UHFFFAOYSA-N
CMNPD30583	-0.5	C14H16O6	280.276	280.095	1.0024	4	5	2	93.06	1	20	0.799263	-1.309	3	0	-1.798	4	FALSE	FALSE	TRUE	c1cc(O[C@]([H])([C@@](O)(C)COC(=O)C)C2)c2cc1C(=O)O	InChI=1S/C14H16O6/c1-8(15)19-7-14(2,18)12-6-10-5-9(13(16)17)3-4-11(10)20-12/h3-5,12,18H,6-7H2,1-2H3,(H,16,17)/t12-,14+/m0/s1	AGZADXYKMDGMON-GXTWGEPZSA-N
CMNPD31432	-0.5	C14H22O3	238.327	238.157	2.9876	4	3	0	35.53	0	17	0.557675	0.081	1	0	-3.411	3	FALSE	FALSE	TRUE	C1(CC)=CC[C@](CC[C@@H]2OC(=O)CC2)(C)OC1	InChI=1S/C14H22O3/c1-3-11-6-8-14(2,16-10-11)9-7-12-4-5-13(15)17-12/h6,12H,3-5,7-10H2,1-2H3/t12-,14+/m1/s1	VRSSQVLGPFLECG-OCCSQVGLSA-N
CMNPD4763	-0.5	C15H20BrClO	331.681	330.039	4.4506	3	1	0	9.23	0	18	0.421593	1.381	0	1	-5.753	2	TRUE	TRUE	TRUE	C(/C#C)=C\C[C@@H]1O[C@H](CC)[C@@H](Br)C\C=C/C[C@@H]1Cl	InChI=1S/C15H20BrClO/c1-3-5-6-11-15-13(17)10-8-7-9-12(16)14(4-2)18-15/h1,5-8,12-15H,4,9-11H2,2H3/b6-5+,8-7-/t12-,13-,14+,15-/m0/s1	XNLVYZURWKMAIT-OKDMDNQBSA-N
CMNPD5352	-0.5	C11H14O	162.232	162.104	2.3181	3	1	0	12.53	0	12	0.458042	0.369	1	0	-2.793	3	FALSE	FALSE	TRUE	[C@@H]1(O[C@@H]1C=C)[C@]2([H])[C@H](C=C)CC=C2	InChI=1S/C11H14O/c1-3-8-6-5-7-9(8)11-10(4-2)12-11/h3-5,7-11H,1-2,6H2/t8-,9+,10-,11-/m1/s1	UXWZDKBRXXYPDJ-LMLFDSFASA-N
CMNPD1071	-0.51	C15H20O2	232.323	232.146	4.16582	3	2	2	40.46	1	17	0.606351	0.61	1	0	-3.974	3	FALSE	TRUE	TRUE	c1(O)cc(C)c(O)cc1\C(\C)=C\C\C=C(\C)/C	InChI=1S/C15H20O2/c1-10(2)6-5-7-11(3)13-9-14(16)12(4)8-15(13)17/h6-9,16-17H,5H2,1-4H3/b11-7+	HJXOFPBIYIVRSC-YRNVUSSQSA-N
CMNPD13884	-0.51	C11H18NO3S	244.336	244.101	2.3093	7	4	0	62.13	1	16	0.545899	-0.163	2	0	-3.186	3	FALSE	FALSE	TRUE	n1(S([O-])(=O)=O)cccc1CCCCCCC	InChI=1S/C11H19NO3S/c1-2-3-4-5-6-8-11-9-7-10-12(11)16(13,14)15/h7,9-10H,2-6,8H2,1H3,(H,13,14,15)/p-1	LGGQANIDCYWMOK-UHFFFAOYSA-M
CMNPD14610	-0.51	C15H17BrN2	305.219	304.058	4.0135	0	1	1	19.03	2	18	0.778854	0.838	0	0	-5.883	2	TRUE	TRUE	TRUE	c1cc2c(cc1Br)[nH]c([C@]([H])(CCCC3)N3CC4)c24	InChI=1S/C15H17BrN2/c16-10-4-5-11-12-6-8-18-7-2-1-3-14(18)15(12)17-13(11)9-10/h4-5,9,14,17H,1-3,6-8H2/t14-/m0/s1	RKGHRXOOWMLTRX-AWEZNQCLSA-N
CMNPD20940	-0.51	C11H12O4	208.213	208.074	1.94062	1	4	1	55.76	1	15	0.71638	-0.408	2	0	-2.818	3	FALSE	TRUE	FALSE	C1(OC(C)c(cc(c(C)c2OC)O)c12)=O	InChI=1S/C11H12O4/c1-5-8(12)4-7-6(2)15-11(13)9(7)10(5)14-3/h4,6,12H,1-3H3	IYTMUCSYFZJIAH-UHFFFAOYSA-N
CMNPD23740	-0.51	C15H24O3	252.354	252.173	3.8379	8	2	1	50.44	1	18	0.764422	0.503	1	0	-4.306	2	FALSE	TRUE	TRUE	c1(c(CC)cc(CC(CCCC)C)o1)CC(=O)O	InChI=1S/C15H24O3/c1-4-6-7-11(3)8-13-9-12(5-2)14(18-13)10-15(16)17/h9,11H,4-8,10H2,1-3H3,(H,16,17)	BFGXKOLICXGRBD-UHFFFAOYSA-N
CMNPD24540	-0.51	C15H20O3	248.322	248.141	2.8028	1	2	1	54.37	0	18	0.775957	-0.205	2	0	-3.828	3	FALSE	TRUE	TRUE	[C@]12([H])[C@]([H])(CC(C)(C)C1)C(=O)[C@]3(C)C2=C(C(O)=O)CC3	InChI=1S/C15H20O3/c1-14(2)6-9-10(7-14)12(16)15(3)5-4-8(11(9)15)13(17)18/h9-10H,4-7H2,1-3H3,(H,17,18)/t9-,10+,15+/m1/s1	APVSRGRSDSBWMN-FTGAXOIBSA-N
CMNPD27279	-0.51	C10H8N2O2S	220.253	220.031	2.0905	2	4	2	76.21	2	15	0.759618	-0.913	3	0	-2.348	3	FALSE	TRUE	FALSE	c1(scc(C(O)=O)n1)c2c(cccc2)N	InChI=1S/C10H8N2O2S/c11-7-4-2-1-3-6(7)9-12-8(5-15-9)10(13)14/h1-5H,11H2,(H,13,14)	IDMDDXVOMOUYTF-UHFFFAOYSA-N
CMNPD3235	-0.51	C13H12Br2O8	456.039	453.89	-0.0985	2	8	5	136.68	1	23	0.307809	NA	4	1	-3.405	3	FALSE	FALSE	FALSE	Oc1c(c(c(cc1O)C[C@@]2(O)C(=O)O[C@]([H])([C@@H](O)CO3)[C@@]23O)Br)Br	InChI=1S/C13H12Br2O8/c14-7-4(1-5(16)9(18)8(7)15)2-12(20)11(19)23-10-6(17)3-22-13(10,12)21/h1,6,10,16-18,20-21H,2-3H2/t6-,10+,12+,13-/m0/s1	KYQGDJSJCJZIAX-SGJXIIODSA-N
CMNPD5854	-0.51	C10H20S3	236.471	236.073	4.859	4	3	0	0	0	13	0.639892	1.348	0	1	-4.983	2	FALSE	TRUE	TRUE	C(C1SSC(CC(C)C)S1)C(C)C	InChI=1S/C10H20S3/c1-7(2)5-9-11-10(13-12-9)6-8(3)4/h7-10H,5-6H2,1-4H3	KDWIVNVANGCLCA-UHFFFAOYSA-N
CMNPD6133	-0.51	C18H13BrN3O2S	415.292	413.991	3.2514	2	4	3	79.26	3	25	0.600623	-0.42	2	0	-5.299	2	FALSE	TRUE	FALSE	c1c2c(cc(O)c1Br)SC(NC(=Cc([nH+]cc3)c(c4[nH]c5)c35)C4=O)C2	InChI=1S/C18H12BrN3O2S/c19-10-3-9-4-15(25-14(9)6-13(10)23)22-12-5-11-16-8(1-2-20-11)7-21-17(16)18(12)24/h1-3,5-7,15,21-23H,4H2/p+1	NFFYXRSOEWMFRV-UHFFFAOYSA-O
CMNPD694	-0.51	C15H19BrO	295.22	294.062	4.54082	1	1	1	20.23	1	17	0.80608	0.952	0	0	-5.314	2	FALSE	FALSE	TRUE	c1(C)c(Br)c(O)c([C@]2([C@](C3)(C)[C@@H]3CC2)C)cc1	InChI=1S/C15H19BrO/c1-9-4-5-11(13(17)12(9)16)14(2)7-6-10-8-15(10,14)3/h4-5,10,17H,6-8H2,1-3H3/t10-,14+,15+/m1/s1	IPUZMSKBKMHDCP-ONERCXAPSA-N
CMNPD7908	-0.51	C19H15N3	285.35	285.127	4.0427	1	1	2	43.94	4	22	0.529921	0.565	1	0	-6.432	1	FALSE	TRUE	FALSE	c1c2c(ccc1)[nH]cc2C3=NCCc(c4c(cccc4)[nH]5)c35	InChI=1S/C19H15N3/c1-3-7-16-13(6-1)15(11-21-16)18-19-14(9-10-20-18)12-5-2-4-8-17(12)22-19/h1-8,11,21-22H,9-10H2	JMLJYZDAWISAJY-UHFFFAOYSA-N
CMNPD806	-0.51	C20H22O3	310.393	310.157	4.5448	1	3	0	39.44	1	23	0.564287	0.864	0	0	-6.032	1	FALSE	FALSE	TRUE	C1=C(O2)OC(CCC#CC\C=C/C\C=C/CC=C2CC)=CC1=O	InChI=1S/C20H22O3/c1-2-18-13-11-9-7-5-3-4-6-8-10-12-14-19-15-17(21)16-20(22-18)23-19/h3-4,7,9,13,15-16H,2,5-6,11-12,14H2,1H3/b4-3-,9-7-,18-13?	QHCDJYXSDHUQKU-BTEZEUHBSA-N
CMNPD9410	-0.51	C15H20O3	248.322	248.141	1.5998	0	3	2	57.53	0	18	0.68433	-0.725	3	0	-2.097	3	FALSE	TRUE	TRUE	C1(C=C2[C@](C)([C@](O)(CC(C)(C)[C@@H]3O)C3=C2)[C@H]1C)=O	InChI=1S/C15H20O3/c1-8-11(16)6-9-5-10-12(17)13(2,3)7-15(10,18)14(8,9)4/h5-6,8,12,17-18H,7H2,1-4H3/t8-,12+,14+,15-/m0/s1	XZUGRIKTANFBQL-MKSSDUHQSA-N
CMNPD9523	-0.51	C10H15Br2ClO	346.49	343.918	4.2235	2	1	0	9.23	0	14	0.537165	0.923	0	0	-4.588	2	FALSE	TRUE	TRUE	CC(C)([C@@H]1O[C@H](C(Br)Br)C(C)=CC1)Cl	InChI=1S/C10H15Br2ClO/c1-6-4-5-7(10(2,3)13)14-8(6)9(11)12/h4,7-9H,5H2,1-3H3/t7-,8+/m1/s1	RHABCRQHZGGHKU-SFYZADRCSA-N
CMNPD9996	-0.51	C24H10Br6O6	873.762	867.558	8.6128	4	6	3	104.06	3	36	0.137981	NA	4	3	-10.359	0	FALSE	TRUE	TRUE	c1(cc(c(O)c(Br)c1)Br)\C=C(/OC2=O)\C(=C2C(c3cc(Br)c(O)c(Br)c3)=O)c4cc(Br)c(O)c(Br)c4	InChI=1S/C24H10Br6O6/c25-11-1-8(2-12(26)21(11)32)3-17-18(9-4-13(27)22(33)14(28)5-9)19(24(35)36-17)20(31)10-6-15(29)23(34)16(30)7-10/h1-7,32-34H/b17-3-	CJOZHMMQXWACBU-YPEHOIGNSA-N
CMNPD1029	-0.52	C12H5Br5O2	580.69	575.621	6.997	2	2	1	29.46	2	19	0.388036	1.505	0	2	-7.411	1	FALSE	TRUE	TRUE	c1(Br)ccc(Oc2c(Br)c(Br)c(Br)cc2O)c(Br)c1	InChI=1S/C12H5Br5O2/c13-5-1-2-9(6(14)3-5)19-12-8(18)4-7(15)10(16)11(12)17/h1-4,18H	LNZHBUPVHNJGJG-UHFFFAOYSA-N
CMNPD1063	-0.52	C10H18O	154.253	154.136	2.5053	1	1	1	20.23	0	11	0.575264	0.308	1	0	-2.511	3	FALSE	FALSE	FALSE	C1\C(\CC(CC1)(C)C)=C/CO	InChI=1S/C10H18O/c1-10(2)6-3-4-9(8-10)5-7-11/h5,11H,3-4,6-8H2,1-2H3/b9-5+	SHYLMMBHTKLAJS-WEVVVXLNSA-N
CMNPD12186	-0.52	C20H28O3	316.441	316.204	4.0209	1	3	0	46.67	0	23	0.416843	0.23	1	0	-5.266	2	FALSE	FALSE	TRUE	C1C\C=C(\C[C@@H]2[C@]3([C@](CC(=O)C1=C)(C)CC(=O)[C@@H]3C(C)C)O2)/C	InChI=1S/C20H28O3/c1-12(2)18-16(22)11-19(5)10-15(21)14(4)8-6-7-13(3)9-17-20(18,19)23-17/h7,12,17-18H,4,6,8-11H2,1-3,5H3/b13-7+/t17-,18+,19+,20+/m1/s1	GBQBSZHGWQDJFQ-BCLFBSGNSA-N
CMNPD12522	-0.52	C11H18O4	214.261	214.121	0.604	0	4	2	66.76	0	15	0.579544	-1.185	3	0	-0.973	4	FALSE	FALSE	FALSE	C1[C@H](O)C[C@]2([C@@](O)(CC(=O)O2)C1(C)C)C	InChI=1S/C11H18O4/c1-9(2)4-7(12)5-10(3)11(9,14)6-8(13)15-10/h7,12,14H,4-6H2,1-3H3/t7-,10-,11+/m0/s1	XSZPDSCYNQJNEM-BKDNQFJXSA-N
CMNPD13340	-0.52	C18H29ClO3	328.88	328.181	4.2131	1	3	1	46.53	0	22	0.445271	0.512	1	0	-5.229	2	FALSE	FALSE	TRUE	O1[C@@H](CC)[C@@](C[C@H]([C@@H]2O)Cl)([H])[C@]2([H])\C=C/CCCCCCCC1=O	InChI=1S/C18H29ClO3/c1-2-16-14-12-15(19)18(21)13(14)10-8-6-4-3-5-7-9-11-17(20)22-16/h8,10,13-16,18,21H,2-7,9,11-12H2,1H3/b10-8-/t13-,14+,15+,16-,18+/m0/s1	HXFOJGYVWJVNOO-RAETWKFMSA-N
CMNPD15264	-0.52	C15H24O3	252.354	252.173	2.9829	1	3	1	38.69	0	18	0.575737	0.338	1	0	-4.57	2	FALSE	TRUE	FALSE	[C@]1(O)(CC[C@@]2(OO[C@]3(C(C)C)CC[C@@H]2C)C1=C3)C	InChI=1S/C15H24O3/c1-10(2)14-6-5-11(3)15(18-17-14)8-7-13(4,16)12(15)9-14/h9-11,16H,5-8H2,1-4H3/t11-,13+,14+,15-/m0/s1	SKFOIZZOJVDBEP-MYPMTAMASA-N
CMNPD18466	-0.52	C18H9Br3N2O2	524.994	521.821	5.9402	2	3	2	65.98	4	25	0.318899	NA	4	1	-7.877	1	FALSE	TRUE	TRUE	Brc1cc(cc(Br)c1O)C(=O)c2nccc(c3c(ccc(c3)Br)[nH]4)c24	InChI=1S/C18H9Br3N2O2/c19-9-1-2-14-11(7-9)10-3-4-22-16(15(10)23-14)17(24)8-5-12(20)18(25)13(21)6-8/h1-7,23,25H	MOHJSPJKJDRDEE-UHFFFAOYSA-N
CMNPD18692	-0.52	C15H24O2	236.355	236.178	2.8109	3	2	2	40.46	0	17	0.739732	-0.018	2	0	-2.479	3	FALSE	FALSE	FALSE	C1C([C@H](C2)[C@@]([C@@]2(O)C1)([C@H](O)C\C=C(\C)/C)C)=C	InChI=1S/C15H24O2/c1-10(2)5-6-13(16)14(4)12-9-15(14,17)8-7-11(12)3/h5,12-13,16-17H,3,6-9H2,1-2,4H3/t12-,13+,14+,15+/m0/s1	ASWZAXPFBDEXHZ-GBJTYRQASA-N
CMNPD2429	-0.52	C7H7NO4	169.136	169.038	0.7927	2	4	2	83.6	1	12	0.506044	-1.219	3	0	-0.98	4	FALSE	TRUE	FALSE	c1(cc([N+]([O-])=O)c(O)cc1)CO	InChI=1S/C7H7NO4/c9-4-5-1-2-7(10)6(3-5)8(11)12/h1-3,9-10H,4H2	IMLGJYRKLCMJPI-UHFFFAOYSA-N
CMNPD30523	-0.52	C16H14O5	286.283	286.084	2.46112	2	5	2	79.9	3	21	0.70732	-0.569	3	0	-3.46	3	FALSE	TRUE	TRUE	c1c(O)c(C(=O)c(c(CO)c(OC)c(C)c2)c2O3)c3cc1	InChI=1S/C16H14O5/c1-8-6-12-13(9(7-17)16(8)20-2)15(19)14-10(18)4-3-5-11(14)21-12/h3-6,17-18H,7H2,1-2H3	WCHPMPCNTDBBBF-UHFFFAOYSA-N
CMNPD3906	-0.52	C17H24O2	260.377	260.178	3.8987	3	2	0	26.3	0	19	0.436859	0.511	1	0	-4.606	2	FALSE	FALSE	TRUE	C(/[C@@H]([C@H]([C@H]1[C@@]2([H])C(C)=C)CC[C@@]2(C)C=C)C)(\O1)=C\C=O	InChI=1S/C17H24O2/c1-6-17(5)9-7-13-12(4)14(8-10-18)19-16(13)15(17)11(2)3/h6,8,10,12-13,15-16H,1-2,7,9H2,3-5H3/b14-8-/t12-,13-,15-,16+,17-/m1/s1	VASHPTITBFOCQP-VRZVACIHSA-N
CMNPD542	-0.52	C20H32	272.476	272.25	5.9974	3	0	0	0	0	20	0.552877	1.699	0	1	-6.965	1	FALSE	FALSE	TRUE	C(\C=C(\C)/[C@@H]1CC[C@](C)([C@@]([H])(CC[C@H]2C)[C@@]23[H])[C@@]13[H])\C=C(\C)/C	InChI=1S/C20H32/c1-13(2)7-6-8-14(3)16-11-12-20(5)17-10-9-15(4)18(17)19(16)20/h7-8,15-19H,6,9-12H2,1-5H3/b14-8-/t15-,16+,17+,18-,19+,20-/m1/s1	UXFQKJRWUYCKIP-KWKAWHFSSA-N
CMNPD5940	-0.52	C11H14O6	242.227	242.079	0.0136	2	6	3	104.06	0	17	0.629946	NA	4	1	0.194	5	FALSE	FALSE	FALSE	[C@@]1(O)([C@@]2(C(=O)C(O)=C(O)C2)CCC1=O)COC	InChI=1S/C11H14O6/c1-17-5-11(16)7(13)2-3-10(11)4-6(12)8(14)9(10)15/h12,14,16H,2-5H2,1H3/t10-,11+/m0/s1	JEYFDXNRFNZAKT-WDEREUQCSA-N
CMNPD7347	-0.52	C20H32O	288.475	288.245	5.1123	0	1	1	20.23	0	21	0.613907	0.957	0	0	-5.63	2	FALSE	TRUE	TRUE	C1=CC[C@]2([C@@]([H])(CC[C@@](C)(C[C@H](O)C(=C)CC3)[C@@]23[H])C1(C)C)C	InChI=1S/C20H32O/c1-14-7-8-17-19(4,13-15(14)21)12-9-16-18(2,3)10-6-11-20(16,17)5/h6,10,15-17,21H,1,7-9,11-13H2,2-5H3/t15-,16-,17-,19-,20-/m0/s1	MAEVFQBDPOUFTR-TXTPUJOMSA-N
CMNPD812	-0.52	C6H5ClO3	160.556	159.993	1.4568	0	3	3	60.69	1	10	0.53856	-0.596	3	0	-1.334	4	FALSE	TRUE	FALSE	c1(O)cc(O)c(Cl)c(O)c1	InChI=1S/C6H5ClO3/c7-6-4(9)1-3(8)2-5(6)10/h1-2,8-10H	XHGZCXPDKIEKNY-UHFFFAOYSA-N
CMNPD9622	-0.52	C11H16Br2N2O	352.07	349.963	2.4404	6	3	2	61.27	1	16	0.773599	-0.526	3	0	-3.239	3	FALSE	TRUE	FALSE	O(c(c(Br)cc1CCN)c(Br)c1)CCCN	InChI=1S/C11H16Br2N2O/c12-9-6-8(2-4-15)7-10(13)11(9)16-5-1-3-14/h6-7H,1-5,14-15H2	GEEVJNJYEZHGHA-UHFFFAOYSA-N
CMNPD9867	-0.52	C20H32O5	352.471	352.225	2.6377	0	5	3	86.99	0	25	0.354366	-0.667	3	0	-3.539	3	FALSE	FALSE	TRUE	[C@@H]1(O)CC\C(\C)=C\CC[C@](C)([C@H]2C[C@H](CC[C@@]1(O)C)C(=C)C(=O)O2)O	InChI=1S/C20H32O5/c1-13-6-5-10-20(4,24)17-12-15(14(2)18(22)25-17)9-11-19(3,23)16(21)8-7-13/h6,15-17,21,23-24H,2,5,7-12H2,1,3-4H3/b13-6+/t15-,16+,17+,19-,20+/m0/s1	DAMCLDLKMZAXNC-JZVIKIFUSA-N
CMNPD12853	-0.53	C15H24O	220.356	220.183	3.696	0	1	1	20.23	0	16	0.617179	0.645	1	0	-4.137	2	FALSE	FALSE	TRUE	[C@@]1([H])(C2)[C@](C[C@H](O)\C(=C/CCC1=C)\C)([H])C2(C)C	InChI=1S/C15H24O/c1-10-6-5-7-11(2)14(16)8-13-12(10)9-15(13,3)4/h7,12-14,16H,1,5-6,8-9H2,2-4H3/b11-7-/t12-,13-,14+/m1/s1	OIEGRICJBAVBOD-BMYQMPQMSA-N
CMNPD14898	-0.53	C15H20O	216.324	216.151	3.35372	1	1	1	20.23	1	16	0.713681	0.572	1	0	-3.873	3	FALSE	FALSE	TRUE	[C@]1(c2ccc(cc2)C)(CC[C@@](C)(O)C1=C)C	InChI=1S/C15H20O/c1-11-5-7-13(8-6-11)14(3)9-10-15(4,16)12(14)2/h5-8,16H,2,9-10H2,1,3-4H3/t14-,15-/m1/s1	UHJIWFBFNKJFEK-HUUCEWRRSA-N
CMNPD149	-0.53	C15H20O	216.324	216.151	4.5148	3	1	0	13.14	1	16	0.723929	0.963	0	0	-4.888	2	FALSE	TRUE	TRUE	C1(\C=C\Cc2cocc2)=CCCC(C)(C)C1	InChI=1S/C15H20O/c1-15(2)9-4-7-13(11-15)5-3-6-14-8-10-16-12-14/h3,5,7-8,10,12H,4,6,9,11H2,1-2H3/b5-3+	IFHROLMRQVKRCC-HWKANZROSA-N
CMNPD16	-0.53	C7H11Br2IO	397.876	395.822	3.6668	5	1	0	17.07	0	11	0.51079	0.877	0	0	-4.069	2	TRUE	TRUE	TRUE	C(CCC)C(Br)(C(CI)=O)Br	InChI=1S/C7H11Br2IO/c1-2-3-4-7(8,9)6(11)5-10/h2-5H2,1H3	JJBPIIXVRZGUKZ-UHFFFAOYSA-N
CMNPD16931	-0.53	C9H9NO	147.177	147.068	1.6849	0	2	1	29.1	1	11	0.604573	-0.225	2	0	-2.105	3	FALSE	TRUE	TRUE	c1c2c(ccc1)NCCC2=O	InChI=1S/C9H9NO/c11-9-5-6-10-8-4-2-1-3-7(8)9/h1-4,10H,5-6H2	BUWPZNOVIHAWHW-UHFFFAOYSA-N
CMNPD22145	-0.53	C15H20O5	280.32	280.131	1.73502	0	5	3	79.15	1	20	0.674304	-0.86	3	0	-2.595	3	FALSE	FALSE	FALSE	c1(c(cc2c(CO[C@]3(O[C@@H](C)CC[C@@H]3O)C2)c1O)O)C	InChI=1S/C15H20O5/c1-8-3-4-13(17)15(20-8)6-10-5-12(16)9(2)14(18)11(10)7-19-15/h5,8,13,16-18H,3-4,6-7H2,1-2H3/t8-,13-,15-/m0/s1	SUQIXSQBLCRCPS-IIRLODAESA-N
CMNPD23147	-0.53	C27H23NO5	441.483	441.158	4.9682	4	6	2	87.07	3	33	0.556242	NA	4	1	-6.557	1	FALSE	FALSE	TRUE	C(C12N(c(cccc3)c3C(=O)O1)C(c4ccc(O)cc4)=C(c5ccc(O)cc5)C2=O)C(C)C	InChI=1S/C27H23NO5/c1-16(2)15-27-25(31)23(17-7-11-19(29)12-8-17)24(18-9-13-20(30)14-10-18)28(27)22-6-4-3-5-21(22)26(32)33-27/h3-14,16,29-30H,15H2,1-2H3	AUCVFNBQPWKHPK-UHFFFAOYSA-N
CMNPD23420	-0.53	C15H20O4	264.321	264.136	2.62754	2	4	2	66.76	1	19	0.805765	-0.197	2	0	-3.676	3	FALSE	FALSE	TRUE	c12c(c(cc(C)c1O)C)[C@H](O)[C@@H]([C@H](C)CC)OC2=O	InChI=1S/C15H20O4/c1-5-7(2)14-13(17)10-8(3)6-9(4)12(16)11(10)15(18)19-14/h6-7,13-14,16-17H,5H2,1-4H3/t7-,13+,14-/m1/s1	GFNHLBAMMYVPFE-IYCUSSIYSA-N
CMNPD25280	-0.53	C20H34O5	354.487	354.241	3.9424	5	5	1	64.99	0	25	0.460087	0.296	1	0	-5.289	2	FALSE	FALSE	FALSE	C=C([C@](O)(C(CC1)(C)C)CC[C@@](OO[C@@H]([C@H](C(OC)=O)C)C2)(C2)C)C1	InChI=1S/C20H34O5/c1-14-8-7-10-18(3,4)20(14,22)13-12-19(5)11-9-16(24-25-19)15(2)17(21)23-6/h15-16,22H,1,7-13H2,2-6H3/t15-,16-,19+,20+/m1/s1	OHYYIYQJXHASNH-YKCBXCCJSA-N
CMNPD29132	-0.53	C12H14O6	254.238	254.079	-0.1506	0	6	1	77.52	0	18	0.605669	-1.382	3	0	-1.885	4	FALSE	TRUE	FALSE	[C@@]12(O[C@@]([H])([C@@H](O)O1)C(C)(C)O3)C3=CC(=O)[C@@](O4)(C)[C@@H]24	InChI=1S/C12H14O6/c1-10(2)7-8(14)17-12(16-7)6(15-10)4-5(13)11(3)9(12)18-11/h4,7-9,14H,1-3H3/t7-,8-,9-,11-,12-/m0/s1	OOHJEODSBPBDCB-UXGSPEMBSA-N
CMNPD29772	-0.53	C20H16Br3ClN4O2	619.539	615.851	5.2314	0	3	1	65.01	1	30	0.319794	0.297	1	0	-7.915	1	FALSE	TRUE	FALSE	[C@@]1(N2C(=O)C3)([C@@]3([H])c(c(Br)c4Br)c5cc4Br)N5[C@]6(C(=NC(=O)N6)C=C2)C(C)(C)[C@@H](Cl)C1	InChI=1S/C20H16Br3ClN4O2/c1-18(2)11(24)7-19-8-5-13(29)27(19)4-3-12-20(18,26-17(30)25-12)28(19)10-6-9(21)15(22)16(23)14(8)10/h3-4,6,8,11H,5,7H2,1-2H3,(H,26,30)/t8-,11+,19+,20-/m1/s1	QAJAEFHWLZNVNF-KSALCITDSA-N
CMNPD9848	-0.53	C15H18O4	262.305	262.121	1.7272	0	4	0	51.36	0	19	0.492559	-0.497	2	0	-3.55	3	FALSE	TRUE	TRUE	C1[C@H](O2)[C@@]23[C@@]4(CC(=C(C)C(=O)O5)[C@@]5([H])C[C@H]3C)[C@@]1(O4)C	InChI=1S/C15H18O4/c1-7-4-10-9(8(2)12(16)17-10)5-14-13(3,19-14)6-11-15(7,14)18-11/h7,10-11H,4-6H2,1-3H3/t7-,10-,11+,13-,14-,15+/m1/s1	ZBBIEMDXCHNAQM-QMNJZJDESA-N
CMNPD11367	-0.54	C15H24O	220.356	220.183	3.7923	1	1	0	12.53	0	16	0.483596	0.827	0	0	-4.905	2	FALSE	FALSE	TRUE	[C@@H]12[C@@](O1)([C@@]([H])(C[C@@H](C(C)C)CCC3=C)[C@]3([H])C2)C	InChI=1S/C15H24O/c1-9(2)11-6-5-10(3)12-8-14-15(4,16-14)13(12)7-11/h9,11-14H,3,5-8H2,1-2,4H3/t11-,12+,13-,14+,15-/m0/s1	GRFUZLFGLOUXHE-ZQNQSHIBSA-N
CMNPD12325	-0.54	C12H11N2O	199.233	199.087	1.8512	0	1	2	39.9	3	15	0.532822	-0.178	2	0	-3.098	3	FALSE	TRUE	TRUE	c1cc2c([nH]c(c[n+](C)cc3)c23)c(O)c1	InChI=1S/C12H10N2O/c1-14-6-5-8-9-3-2-4-11(15)12(9)13-10(8)7-14/h2-7,15H,1H3/p+1	KBJOWLXMHIWJCM-UHFFFAOYSA-O
CMNPD1293	-0.54	C20H30O2	302.458	302.225	5.106	0	2	0	21.76	0	22	0.45816	1.038	0	0	-6.224	1	FALSE	FALSE	TRUE	C1\C(\C)=C\[C@H]2C(CC\C(=C\CC[C@@]3(C)[C@@H](O3)C1)\C)=C(C)CO2	InChI=1S/C20H30O2/c1-14-6-5-11-20(4)19(22-20)10-8-15(2)12-18-17(9-7-14)16(3)13-21-18/h6,12,18-19H,5,7-11,13H2,1-4H3/b14-6+,15-12+/t18-,19-,20-/m0/s1	OQGXDKRHMBRZCS-FXFXMZOASA-N
CMNPD13495	-0.54	C10H7Br2N5O	373.008	370.902	1.8223	0	4	3	96.69	2	18	0.656646	-1.267	3	0	-3.765	3	FALSE	TRUE	FALSE	n1cc(c(CNC2=O)nc1N)c(c(Br)c(Br)[nH]3)c23	InChI=1S/C10H7Br2N5O/c11-6-5-3-1-15-10(13)16-4(3)2-14-9(18)7(5)17-8(6)12/h1,17H,2H2,(H,14,18)(H2,13,15,16)	GGCJGNBVVMDYKM-UHFFFAOYSA-N
CMNPD14292	-0.54	C15H27N	221.388	221.214	4.1966	1	1	1	26.02	0	16	0.659897	0.647	1	0	-4.484	2	FALSE	FALSE	TRUE	[C@H]1(CC\C(\C)=C/CC\C(\C)=C/C1)C(N)(C)C	InChI=1S/C15H27N/c1-12-6-5-7-13(2)9-11-14(10-8-12)15(3,4)16/h6,9,14H,5,7-8,10-11,16H2,1-4H3/b12-6-,13-9-/t14-/m1/s1	FMELZXAKSAUHLF-IDYIYGFPSA-N
CMNPD21309	-0.54	C5H4BrNO2	189.996	188.943	1.4754	1	1	2	53.09	1	9	0.703875	-0.559	3	0	-1.534	4	FALSE	TRUE	FALSE	c1cc(Br)[nH]c1C(=O)O	InChI=1S/C5H4BrNO2/c6-4-2-1-3(7-4)5(8)9/h1-2,7H,(H,8,9)	XBIXQQWGBUFUDE-UHFFFAOYSA-N
CMNPD24490	-0.54	C11H11N3OS	233.296	233.062	2.73517	3	4	3	69	2	16	0.563666	-0.713	3	0	-2.504	3	FALSE	TRUE	TRUE	CNc(c(c(sc1)nc1C(O)=N)cc2)cc2	InChI=1S/C11H11N3OS/c1-13-8-5-3-2-4-7(8)11-14-9(6-16-11)10(12)15/h2-6,13H,1H3,(H2,12,15)	RVPMTHRVFPKEQL-UHFFFAOYSA-N
CMNPD24558	-0.54	C24H22N4O4	430.464	430.164	1.7686	2	6	1	95.74	3	32	0.668621	-1.172	3	0	-3.711	3	FALSE	FALSE	TRUE	CC([C@H]1N([C@@](N(C1=O)c(c2cc3)cc3)([C@@]2(O)C4)[H])C(=O)[C@H]4N5C(=O)c(c(N=C5)cc6)cc6)C	InChI=1S/C24H22N4O4/c1-13(2)19-22(31)27-17-10-6-4-8-15(17)24(32)11-18(21(30)28(19)23(24)27)26-12-25-16-9-5-3-7-14(16)20(26)29/h3-10,12-13,18-19,23,32H,11H2,1-2H3/t18-,19+,23+,24+/m0/s1	NBKVRNRJWWLJKF-PLXZFBFJSA-N
CMNPD25523	-0.54	C23H32O7	420.502	420.215	3.0007	3	7	1	99.13	0	30	0.70081	-1	3	0	-3.879	3	FALSE	FALSE	TRUE	C([C@H](\C=C(\C(OC)=O)/CC[C@H]1OC(=O)C)[C@@](C(C)C)(O)CC2)(O[C@@]1(C)CCC3=O)=C23	InChI=1S/C23H32O7/c1-13(2)23(27)11-8-16-18(25)9-10-22(4)19(29-14(3)24)7-6-15(21(26)28-5)12-17(23)20(16)30-22/h12-13,17,19,27H,6-11H2,1-5H3/b15-12+/t17-,19+,22-,23+/m0/s1	CUJMTJOOSMTWQY-DZFMUVKOSA-N
CMNPD27266	-0.54	C10H14O3	182.219	182.094	1.43252	2	3	1	50.44	1	13	0.752346	-0.502	2	0	-1.623	4	FALSE	TRUE	FALSE	C1=C([C@H](C)[C@H](O)C)OC(=O)C(C)=C1	InChI=1S/C10H14O3/c1-6-4-5-9(13-10(6)12)7(2)8(3)11/h4-5,7-8,11H,1-3H3/t7-,8-/m1/s1	SZVFNJKDIZEIMR-HTQZYQBOSA-N
CMNPD594	-0.54	C7H11Br3O	350.876	347.836	3.7825	4	1	0	12.53	0	11	0.554976	0.879	0	0	-3.977	3	TRUE	TRUE	TRUE	[C@@]1(O[C@@]1(Br)[H])([H])C(CCCC)(Br)Br	InChI=1S/C7H11Br3O/c1-2-3-4-7(9,10)5-6(8)11-5/h5-6H,2-4H2,1H3/t5-,6-/m0/s1	KNBWKACANPXXPL-WDSKDSINSA-N
CMNPD595	-0.54	C8H11Br2IO	409.887	407.822	4.5297	5	1	0	17.07	0	12	0.370203	0.768	0	0	-3.775	3	TRUE	FALSE	TRUE	C(=O)(CCCCC)\C(\I)=C(\Br)/Br	InChI=1S/C8H11Br2IO/c1-2-3-4-5-6(12)7(11)8(9)10/h2-5H2,1H3	LCQSNYOUABJWLH-UHFFFAOYSA-N
CMNPD6736	-0.54	C11H7N3OS	229.264	229.031	2.0076	1	2	2	57.25	2	16	0.734767	-0.254	2	0	-4.143	2	FALSE	TRUE	FALSE	O=C1NC(=S)C(c2c(c(cc3)[nH]c2)cc3)=N1	InChI=1S/C11H7N3OS/c15-11-13-9(10(16)14-11)7-5-12-8-4-2-1-3-6(7)8/h1-5,12H,(H,14,15,16)	NZFLCOCTHTWELQ-UHFFFAOYSA-N
CMNPD1166	-0.55	C20H34O4	338.488	338.246	4.9716	5	4	0	44.76	0	24	0.403117	0.962	0	1	-6.529	1	FALSE	FALSE	TRUE	O1[C@@](C)(CC[C@H](C(C(=O)OC)C)O1)CCC2=C(C)CCCC2(C)C	InChI=1S/C20H34O4/c1-14-8-7-11-19(3,4)16(14)9-12-20(5)13-10-17(23-24-20)15(2)18(21)22-6/h15,17H,7-13H2,1-6H3/t15?,17-,20-/m1/s1	MRBQQESZUMBYBU-LQRGHNGLSA-N
CMNPD13480	-0.55	C16H15N3O	265.316	265.122	3.6055	2	4	0	39.42	4	20	0.555581	0.153	1	0	-5.165	2	TRUE	TRUE	TRUE	C(C)(C)c1nc2c(c(c(ccn3)cc2OC)c3c4)n1c4	InChI=1S/C16H15N3O/c1-9(2)16-18-14-12(20-3)8-10-4-6-17-11-5-7-19(16)15(14)13(10)11/h4-9H,1-3H3	RPPSCMBZOUNEAI-UHFFFAOYSA-N
CMNPD13923	-0.55	C13H12N2O2	228.251	228.09	1.0646	3	2	2	75.95	2	17	0.823836	-1.147	3	0	-1.593	4	FALSE	TRUE	FALSE	C1(C=C(C(=CN1)C(=O)N)Cc2ccccc2)=O	InChI=1S/C13H12N2O2/c14-13(17)11-8-15-12(16)7-10(11)6-9-4-2-1-3-5-9/h1-5,7-8H,6H2,(H2,14,17)(H,15,16)	LMBDGTRVHLFFEW-UHFFFAOYSA-N
CMNPD16806	-0.55	C10H12Cl2O	219.111	218.027	3.4394	4	1	0	17.07	0	13	0.306098	0.57	1	0	-3.37	3	FALSE	TRUE	TRUE	C(/C=C(\C)/CCl)=C(\C(=C\C=O)\C)/Cl	InChI=1S/C10H12Cl2O/c1-8(7-11)3-4-10(12)9(2)5-6-13/h3-6H,7H2,1-2H3/b8-3+,9-5+,10-4-	LXFNLDHOISLYSZ-BEFBDZAPSA-N
CMNPD26895	-0.55	C20H26O6	362.422	362.173	2.0649	2	6	1	89.9	0	26	0.597359	-0.924	3	0	-3.472	3	FALSE	FALSE	TRUE	C(/C(=O)[C@@H](OC)CC(=O)C[C@@H](C(C)=C)C\C=C(\[C@H](O)[C@H]12)/C(=O)O1)=C(\C)/C2	InChI=1S/C20H26O6/c1-11(2)13-5-6-15-19(23)18(26-20(15)24)8-12(3)7-16(22)17(25-4)10-14(21)9-13/h6-7,13,17-19,23H,1,5,8-10H2,2-4H3/b12-7-,15-6-/t13-,17-,18+,19-/m0/s1	WIWLIEUEOQQPHP-QIFQGVDSSA-N
CMNPD30232	-0.55	C15H22O	218.34	218.167	4.4613	7	1	1	20.23	1	16	0.528862	1.148	0	0	-4.433	2	TRUE	FALSE	TRUE	c1ccc(CCCC\C=C\CCC)cc1O	InChI=1S/C15H22O/c1-2-3-4-5-6-7-8-10-14-11-9-12-15(16)13-14/h4-5,9,11-13,16H,2-3,6-8,10H2,1H3/b5-4+	ACGPFWZDANXQSU-SNAWJCMRSA-N
CMNPD30864	-0.55	C7H12O2	128.171	128.084	0.4703	3	2	2	40.46	0	9	0.542301	-0.629	3	0	0.244	5	FALSE	TRUE	FALSE	C=C\C=C\[C@@H](O)[C@H](O)C	InChI=1S/C7H12O2/c1-3-4-5-7(9)6(2)8/h3-9H,1H2,2H3/b5-4+/t6-,7-/m1/s1	GNWBKRGDJREVRW-XIMOZBJHSA-N
CMNPD4762	-0.55	C15H20BrClO	331.681	330.039	4.4506	3	1	0	9.23	0	18	0.421593	1.381	0	1	-5.753	2	TRUE	TRUE	TRUE	C(/C#C)=C/C[C@@H]1O[C@H](CC)[C@@H](Br)C\C=C/C[C@@H]1Cl	InChI=1S/C15H20BrClO/c1-3-5-6-11-15-13(17)10-8-7-9-12(16)14(4-2)18-15/h1,5-8,12-15H,4,9-11H2,2H3/b6-5-,8-7-/t12-,13-,14+,15-/m0/s1	XNLVYZURWKMAIT-WVZXMNBZSA-N
CMNPD5053	-0.55	C18H27NO	273.42	273.209	4.25492	2	2	0	16.38	1	20	0.748783	0.955	0	0	-5.705	2	FALSE	TRUE	TRUE	C1CCC2(C(Cc(c(C)c(CN(C)C)o3)c3C2)=C1C)C	InChI=1S/C18H27NO/c1-12-7-6-8-18(3)10-16-14(9-15(12)18)13(2)17(20-16)11-19(4)5/h6-11H2,1-5H3	INUNRVVFWUTIKP-UHFFFAOYSA-N
CMNPD626	-0.55	C17H21BrCl2O3	424.162	422.005	4.5587	5	3	0	35.53	0	23	0.369058	0.86	0	0	-5.483	2	FALSE	FALSE	TRUE	C(=C/[C@H](Cl)[C@H]([C@H](O[C@H](CC)[C@H]1Br)C\C=C(\Cl)/C1)OC(=O)C)/C#C	InChI=1S/C17H21BrCl2O3/c1-4-6-7-14(20)17(22-11(3)21)16-9-8-12(19)10-13(18)15(5-2)23-16/h1,6-8,13-17H,5,9-10H2,2-3H3/b7-6-,12-8+/t13-,14-,15+,16+,17+/m0/s1	YJTPAUDBSKEZCC-YBBRQPSQSA-N
CMNPD6521	-0.55	C13H13N2O6P	324.229	324.051	0.7253	1	7	1	99.76	2	22	0.776217	-1.336	3	0	-2.831	3	FALSE	TRUE	FALSE	N1(C)C(N(C)C(=O)c(cc(cc2)C3=CCOP(=O)(O)O3)c12)=O	InChI=1S/C13H13N2O6P/c1-14-10-4-3-8(11-5-6-20-22(18,19)21-11)7-9(10)12(16)15(2)13(14)17/h3-5,7H,6H2,1-2H3,(H,18,19)	BSRHWLBMAZDRAP-UHFFFAOYSA-N
CMNPD11953	-0.56	C9H5Br2NO2	318.952	316.869	2.7587	0	2	2	53.09	2	14	0.784478	-0.276	2	0	-3.067	3	FALSE	TRUE	TRUE	c1(cc2c(cc1Br)NC(=O)C=C2O)Br	InChI=1S/C9H5Br2NO2/c10-5-1-4-7(2-6(5)11)12-9(14)3-8(4)13/h1-3H,(H2,12,13,14)	DWKKKSBOIGANNF-UHFFFAOYSA-N
CMNPD12240	-0.56	C15H21BrO	297.236	296.078	3.9454	0	1	0	17.07	0	17	0.618834	0.485	1	0	-4.89	2	FALSE	TRUE	TRUE	[C@@]123CC([C@@]4(C)C(=O)C1)[C@@]2(CC[C@@H](Br)C3(C)C)C4	InChI=1S/C15H21BrO/c1-12(2)10(16)4-5-14-8-13(3)9(14)6-15(12,14)7-11(13)17/h9-10H,4-8H2,1-3H3/t9?,10-,13+,14-,15-/m1/s1	PHDVWQDUJGLICU-PMCQABNXSA-N
CMNPD13739	-0.56	C13H18O3	222.284	222.126	3.01612	4	3	0	39.44	1	16	0.7857	0.157	1	0	-3.412	3	FALSE	TRUE	TRUE	C(C)(\C=C\C1=C(C)C(OC)=CC(=O)O1)CC	InChI=1S/C13H18O3/c1-5-9(2)6-7-11-10(3)12(15-4)8-13(14)16-11/h6-9H,5H2,1-4H3/b7-6+	KTXOHEGYWWVREA-VOTSOKGWSA-N
CMNPD14406	-0.56	C8H10N2O2	166.18	166.074	-0.0898	0	4	1	55.24	1	12	0.584892	-1.212	3	1	-0.11	4	FALSE	FALSE	FALSE	c1nc(CC(O)COC2)c2nc1	InChI=1S/C8H10N2O2/c11-6-3-7-8(5-12-4-6)10-2-1-9-7/h1-2,6,11H,3-5H2	NJBDXKKVQYTTLF-UHFFFAOYSA-N
CMNPD20263	-0.56	C22H30O3	342.479	342.219	4.4587	2	3	0	51.21	0	25	0.549805	0.191	1	0	-5.551	2	FALSE	FALSE	TRUE	CC1([C@]([H])(CC[C@](C)(\C(=C(/C=C/C=O)\C)\C(=O)C2)[C@@]23[H])[C@]3(C)CCC1=O)C	InChI=1S/C22H30O3/c1-14(7-6-12-23)19-15(24)13-17-21(4)11-9-18(25)20(2,3)16(21)8-10-22(17,19)5/h6-7,12,16-17H,8-11,13H2,1-5H3/b7-6+,19-14-/t16-,17-,21-,22-/m0/s1	SMOCCDQLCDXRAO-GOLSTKJJSA-N
CMNPD20721	-0.56	C13H17NO4	251.282	251.116	0.2778	2	4	2	75.63	0	18	0.545693	-1.252	3	0	-1.794	4	FALSE	FALSE	FALSE	C1(N[C@](C(O2)=O)([C@@H](O)[C@@]3([H])CCCC=C3)[C@]2(C)C1)=O	InChI=1S/C13H17NO4/c1-12-7-9(15)14-13(12,11(17)18-12)10(16)8-5-3-2-4-6-8/h3,5,8,10,16H,2,4,6-7H2,1H3,(H,14,15)/t8-,10+,12+,13+/m1/s1	AYOGRQFSCAQCLR-UKWYHXRUSA-N
CMNPD20938	-0.56	C13H18O4	238.283	238.121	1.7094	6	3	2	66.76	1	17	0.791377	-0.561	3	0	-1.881	4	FALSE	FALSE	TRUE	C(C)(C)[C@H](O)COc(cc1)ccc1CC(O)=O	InChI=1S/C13H18O4/c1-9(2)12(14)8-17-11-5-3-10(4-6-11)7-13(15)16/h3-6,9,12,14H,7-8H2,1-2H3,(H,15,16)/t12-/m1/s1	AZNLHCRHYZQMCK-GFCCVEGCSA-N
CMNPD2294	-0.56	C8H8ClNO4	217.608	217.014	-0.9785	0	4	3	86.63	0	14	0.486957	-1.848	3	0	-0.299	4	FALSE	TRUE	FALSE	C1(=O)N[C@@](C[C@@]2(C1)O)(O)C(=O)C(Cl)=C2	InChI=1S/C8H8ClNO4/c9-4-1-7(13)2-5(11)10-8(14,3-7)6(4)12/h1,13-14H,2-3H2,(H,10,11)/t7-,8+/m1/s1	OKDSBHPQKKBYCN-SFYZADRCSA-N
CMNPD23944	-0.56	C15H26O2	238.371	238.193	2.7247	0	2	2	40.46	0	17	0.681001	-0.093	2	0	-2.824	3	FALSE	FALSE	FALSE	C1C([C@]2([C@@](C[C@@]3(C)CC2)(CC[C@@H]3O)[C@H]1O)[H])(C)C	InChI=1S/C15H26O2/c1-13(2)8-12(17)15-7-5-11(16)14(3,9-15)6-4-10(13)15/h10-12,16-17H,4-9H2,1-3H3/t10-,11-,12-,14+,15-/m0/s1	BWXJQHJHGMZLBT-JVSQWTDWSA-N
CMNPD23951	-0.56	C15H24O3	252.354	252.173	3.3082	1	3	2	49.69	0	18	0.5558	-0.141	2	0	-3.04	3	FALSE	FALSE	TRUE	[C@@]12(OO)C(\C=C(/[C@H](CC[C@H]1C)O)\C)=CC(C)(C)C2	InChI=1S/C15H24O3/c1-10-7-12-8-14(3,4)9-15(12,18-17)11(2)5-6-13(10)16/h7-8,11,13,16-17H,5-6,9H2,1-4H3/b10-7-/t11-,13+,15-/m1/s1	JXXGQPLNOPZHMH-SJWPCMHLSA-N
CMNPD25248	-0.56	C8H13NO2	155.197	155.095	0.6342	2	2	1	46.17	0	11	0.594492	-0.924	3	0	-0.699	4	FALSE	TRUE	FALSE	C1(NC=O)(C)CCC(=O)CC1	InChI=1S/C8H13NO2/c1-8(9-6-10)4-2-7(11)3-5-8/h6H,2-5H2,1H3,(H,9,10)	RFLOWTCRLWEZFB-UHFFFAOYSA-N
CMNPD2775	-0.56	C15H22O2	234.339	234.162	3.4662	0	2	0	26.3	0	17	0.599877	0.522	1	0	-5.023	2	FALSE	TRUE	TRUE	C1CC[C@]2([C@@]([H])(CCC(C(=O)OC3)=C23)C1(C)C)C	InChI=1S/C15H22O2/c1-14(2)7-4-8-15(3)11-9-17-13(16)10(11)5-6-12(14)15/h12H,4-9H2,1-3H3/t12-,15+/m0/s1	ZERYGJQXPPRRCW-SWLSCSKDSA-N
CMNPD28599	-0.56	C11H10N2O2	202.213	202.074	0.92004	0	4	1	73.05	1	15	0.678503	-1.112	3	0	-2.137	3	FALSE	TRUE	FALSE	C1=C(N)C(=O)c2c(nc(C)c(C)c2)C1=O	InChI=1S/C11H10N2O2/c1-5-3-7-10(13-6(5)2)9(14)4-8(12)11(7)15/h3-4H,12H2,1-2H3	ISXQEWDUOZIESI-UHFFFAOYSA-N
CMNPD29209	-0.56	C12H18O4	226.272	226.121	0.5588	5	4	4	80.92	1	16	0.591092	-1.155	3	0	-0.146	4	FALSE	TRUE	TRUE	c1c(O)c(CO)c(CC[C@@H](O)[C@@H](O)C)cc1	InChI=1S/C12H18O4/c1-8(14)11(15)6-5-9-3-2-4-12(16)10(9)7-13/h2-4,8,11,13-16H,5-7H2,1H3/t8-,11+/m0/s1	FKPVVCZHWAPZIE-GZMMTYOYSA-N
CMNPD8408	-0.56	C16H20O5	292.331	292.131	1.7013	1	5	0	60.59	0	21	0.543614	-0.712	3	0	-3.435	3	FALSE	TRUE	FALSE	[C@]1(O2)([C@@H]23)[C@](O4)([C@@]4(C)C3)CC(=C(C)C(=O)O5)[C@]5(OC)C[C@H]1C	InChI=1S/C16H20O5/c1-8-5-14(18-4)10(9(2)12(17)20-14)6-15-13(3,21-15)7-11-16(8,15)19-11/h8,11H,5-7H2,1-4H3/t8-,11+,13-,14+,15-,16+/m1/s1	QHRGWKWECSOVCO-JPYVCAQRSA-N
CMNPD9425	-0.56	C17H21NO4	303.358	303.147	2.1012	2	5	2	93.53	1	22	0.644364	-1.374	3	0	-2.303	3	FALSE	FALSE	FALSE	C1=C[C@H](C)[C@H]([C@@](CC[C@](O)(C2)[H])([H])[C@@]12[H])C3=CC(N)=C(C=O)C(=O)O3	InChI=1S/C17H21NO4/c1-9-2-3-10-6-11(20)4-5-12(10)16(9)15-7-14(18)13(8-19)17(21)22-15/h2-3,7-12,16,20H,4-6,18H2,1H3/t9-,10-,11-,12+,16+/m0/s1	XSVKAYYNFNXTDA-BGCDDMGFSA-N
CMNPD1321	-0.57	C20H30O4	334.456	334.214	3.6833	0	4	1	59.06	0	24	0.317642	0.088	1	0	-4.981	2	FALSE	FALSE	TRUE	C1\C(\C)=C\CC[C@](O)([C@H]2C[C@H](C(=C)C(=O)O2)CC[C@@]3(C)[C@@H](O3)C1)C	InChI=1S/C20H30O4/c1-13-6-5-10-19(3,22)17-12-15(14(2)18(21)23-17)9-11-20(4)16(24-20)8-7-13/h6,15-17,22H,2,5,7-12H2,1,3-4H3/b13-6+/t15-,16+,17-,19+,20+/m1/s1	YKKJETNBRNDYKN-JZZWRREUSA-N
CMNPD13361	-0.57	C15H22O2	234.339	234.162	3.0191	0	2	1	37.3	0	17	0.654116	0.223	1	0	-3.921	3	FALSE	FALSE	TRUE	[C@@H]1(C(C(=C2[C@](C)(CC=C(C)CC2)[C@H]1C)C)=O)O	InChI=1S/C15H22O2/c1-9-5-6-12-10(2)13(16)14(17)11(3)15(12,4)8-7-9/h7,11,14,17H,5-6,8H2,1-4H3/t11-,14+,15+/m0/s1	FUPXAIKSURJKNB-NILFDRSVSA-N
CMNPD13378	-0.57	C10H12BrClO	263.562	261.976	3.0802	2	1	0	17.07	0	13	0.699894	0.538	1	0	-3.767	3	FALSE	TRUE	FALSE	CC1(C)C=C(C(C=C1)=O)C(CBr)Cl	InChI=1S/C10H12BrClO/c1-10(2)4-3-9(13)7(5-10)8(12)6-11/h3-5,8H,6H2,1-2H3	YORMSIUMFQQOLI-UHFFFAOYSA-N
CMNPD17621	-0.57	C22H25N3O4	395.459	395.185	2.3573	5	4	2	91.5	2	29	0.600572	-0.74	3	0	-4.82	2	FALSE	TRUE	FALSE	C(=O)(c1c(CC2NC([C@@]3([H])N(CCC3)C2=O)=O)c4c(cc(cc4)OC)[nH]1)\C=C(\C)/C	InChI=1S/C22H25N3O4/c1-12(2)9-19(26)20-15(14-7-6-13(29-3)10-16(14)23-20)11-17-22(28)25-8-4-5-18(25)21(27)24-17/h6-7,9-10,17-18,23H,4-5,8,11H2,1-3H3,(H,24,27)/t17?,18-/m0/s1	UJAJXFUZWQQKAG-ZVAWYAOSSA-N
CMNPD18261	-0.57	C20H28O4	332.44	332.199	3.4609	1	4	1	59.06	0	24	0.34568	0.008	1	0	-4.6	2	FALSE	FALSE	TRUE	C1\C(=C\C[C@]([H])(C(=C)C(=O)O2)[C@@H]2C\C(\C)=C\CCC(C)(O3)C3C1)\CO	InChI=1S/C20H28O4/c1-13-5-4-10-20(3)18(24-20)9-7-15(12-21)6-8-16-14(2)19(22)23-17(16)11-13/h5-6,16-18,21H,2,4,7-12H2,1,3H3/b13-5+,15-6-/t16-,17+,18?,20?/m1/s1	VJTZEEQKGARIJX-KSCXCEAHSA-N
CMNPD19379	-0.57	C20H29ClO3	352.902	352.181	4.6894	0	3	1	46.53	0	24	0.297563	0.583	1	0	-5.746	2	FALSE	FALSE	TRUE	C1C\C(\C)=C\CC\C(=C\C[C@]2([C@H](C[C@@](C)(O)[C@H]1Cl)OC(=O)C2=C)[H])\C	InChI=1S/C20H29ClO3/c1-13-6-5-7-14(2)9-11-18(21)20(4,23)12-17-16(10-8-13)15(3)19(22)24-17/h7-8,16-18,23H,3,5-6,9-12H2,1-2,4H3/b13-8+,14-7+/t16-,17+,18+,20-/m1/s1	AEKUHSZDYHCQSS-VURMTFLWSA-N
CMNPD20829	-0.57	C21H25N3O5	399.447	399.179	1.283	3	5	1	96.02	1	29	0.772841	-1.48	3	0	-3.021	3	FALSE	FALSE	FALSE	C1([C@H](CC(C)C)NC(=O)[C@@](N1[C@@](N(C(C)=O)c(ccc2)c3c2)([H])[C@]34OC(=O)C)([H])C4)=O	InChI=1S/C21H25N3O5/c1-11(2)9-15-19(28)24-17(18(27)22-15)10-21(29-13(4)26)14-7-5-6-8-16(14)23(12(3)25)20(21)24/h5-8,11,15,17,20H,9-10H2,1-4H3,(H,22,27)/t15-,17+,20-,21+/m0/s1	RYCLFSRDBHDCQK-APMMZXSISA-N
CMNPD22364	-0.57	C12H17BrO3	289.169	288.036	2.5792	2	3	0	35.53	0	16	0.445104	0.078	1	0	-3.534	3	FALSE	FALSE	TRUE	CCC(Br)[C@H]1O[C@@H](CC(=O)O2)[C@@H]2C\C=C/C1	InChI=1S/C12H17BrO3/c1-2-8(13)9-5-3-4-6-10-11(15-9)7-12(14)16-10/h3-4,8-11H,2,5-7H2,1H3/b4-3-/t8?,9-,10-,11-/m0/s1	KGUANHHAZLJRKF-UHUVDFKCSA-N
CMNPD22813	-0.57	C15H24O3	252.354	252.173	2.998	1	3	2	49.69	0	18	0.428313	-0.342	2	0	-2.722	3	FALSE	FALSE	FALSE	CC1(C)[C@H](CCC(=C)[C@@](OO)(CC[C@@]2(O)C)[C@@]23[H])[C@@H]13	InChI=1S/C15H24O3/c1-9-5-6-10-11(13(10,2)3)12-14(4,16)7-8-15(9,12)18-17/h10-12,16-17H,1,5-8H2,2-4H3/t10-,11-,12-,14+,15+/m1/s1	FCHYGGDHUGEYDO-FPVZYODXSA-N
CMNPD2288	-0.57	C16H14BrN3O2	360.211	359.027	2.3921	1	2	2	65.2	2	22	0.767411	-0.62	3	0	-4.024	2	FALSE	TRUE	FALSE	c1cc2c([nH]cc2\C=C(/NC(=O)C(CCC3)N34)\C4=O)cc1Br	InChI=1S/C16H14BrN3O2/c17-10-3-4-11-9(8-18-12(11)7-10)6-13-16(22)20-5-1-2-14(20)15(21)19-13/h3-4,6-8,14,18H,1-2,5H2,(H,19,21)/b13-6-	BXFWRBXQKKIJQG-MLPAPPSSSA-N
CMNPD23971	-0.57	C16H24O4	280.364	280.167	2.7284	8	4	1	63.6	0	20	0.421657	-0.225	2	0	-2.792	3	FALSE	FALSE	TRUE	C(/CC\C(\C)=C/C(CC(C(OC)=O)(O)C)=O)=C(/C=C)\C	InChI=1S/C16H24O4/c1-6-12(2)8-7-9-13(3)10-14(17)11-16(4,19)15(18)20-5/h6,8,10,19H,1,7,9,11H2,2-5H3/b12-8-,13-10-	QCCQDYUCLQCDPW-KDVDBFTISA-N
CMNPD26252	-0.57	C16H23ClO5	330.808	330.123	1.6791	1	5	2	75.99	0	22	0.71538	-1.192	3	0	-2.193	3	FALSE	TRUE	FALSE	[C@@]12(O)[C@H](CC3=C(OC(C)(C)CC3=O)[C@@H]1Cl)O[C@@H](C(O)(C)C)C2	InChI=1S/C16H23ClO5/c1-14(2)6-9(18)8-5-10-16(20,13(17)12(8)22-14)7-11(21-10)15(3,4)19/h10-11,13,19-20H,5-7H2,1-4H3/t10-,11+,13-,16-/m0/s1	MXWYBIVSOJBCAK-DZJQYVJYSA-N
CMNPD28566	-0.57	C11H14O3	194.23	194.094	1.73232	2	3	1	50.44	1	14	0.779606	-0.377	2	0	-2.038	3	FALSE	TRUE	FALSE	C1=C(\C(=C\C(O)C)\C)OC(=O)C(C)=C1	InChI=1S/C11H14O3/c1-7-4-5-10(14-11(7)13)8(2)6-9(3)12/h4-6,9,12H,1-3H3/b8-6+	YTIZIBHJJUZRCZ-SOFGYWHQSA-N
CMNPD29161	-0.57	C10H14O4	198.218	198.089	2.2014	5	3	2	70.67	1	14	0.760392	-0.59	3	0	-1.882	4	FALSE	TRUE	FALSE	CCCCC(c1oc(C(O)=O)cc1)O	InChI=1S/C10H14O4/c1-2-3-4-7(11)8-5-6-9(14-8)10(12)13/h5-7,11H,2-4H2,1H3,(H,12,13)	VLTYSHPJYDPABM-UHFFFAOYSA-N
CMNPD29450	-0.57	C11H12BrN5O	310.155	309.023	0.613	0	5	2	75.65	1	18	0.7372	-1.101	3	0	-2.988	3	FALSE	TRUE	FALSE	n12c(ccc1Br)C(=O)N3[C@]4(CCC3)[C@@]2([H])N=C(N)N4	InChI=1S/C11H12BrN5O/c12-7-3-2-6-8(18)16-5-1-4-11(16)9(17(6)7)14-10(13)15-11/h2-3,9H,1,4-5H2,(H3,13,14,15)/t9-,11+/m0/s1	OOSHONHEIUZOTN-GXSJLCMTSA-N
CMNPD30476	-0.57	C13H17NO3	235.283	235.121	1.329	1	3	1	55.4	0	17	0.550759	-0.644	3	0	-2.712	3	FALSE	TRUE	FALSE	C1=C\C(=C(\C(=O)[C@@H](C(C)C)N2)/C2=O)\O[C@@H](C)C1	InChI=1S/C13H17NO3/c1-7(2)11-12(15)10(13(16)14-11)9-6-4-5-8(3)17-9/h4,6-8,11H,5H2,1-3H3,(H,14,16)/b10-9+/t8-,11+/m0/s1	GELNNNASMSFYQL-OEQDKPJQSA-N
CMNPD30785	-0.57	C15H24O4	268.353	268.167	1.1847	1	4	3	77.76	0	19	0.66722	-1.184	3	0	-1.233	4	FALSE	FALSE	FALSE	[C@]12(C)[C@@]([H])([C@@](O)(C(O)(C)C)[C@H](O)C1)CC=C(C)C(=O)C2	InChI=1S/C15H24O4/c1-9-5-6-11-14(4,7-10(9)16)8-12(17)15(11,19)13(2,3)18/h5,11-12,17-19H,6-8H2,1-4H3/t11-,12+,14+,15-/m0/s1	HGXIUSBHSULDLH-MXYBEHONSA-N
CMNPD4342	-0.57	C16H19Br3O2	483.038	479.894	4.8307	0	2	1	29.46	1	21	0.536551	0.824	0	0	-6.03	1	FALSE	TRUE	TRUE	c1cc2c(cc1Br)C[C@@]3([C@](Br)([C@H](C[C@H](Br)C3(C)C)O)C)O2	InChI=1S/C16H19Br3O2/c1-14(2)12(18)7-13(20)15(3,19)16(14)8-9-6-10(17)4-5-11(9)21-16/h4-6,12-13,20H,7-8H2,1-3H3/t12-,13-,15+,16+/m0/s1	HCBUQIUMHCLVBM-WMHQRMGPSA-N
CMNPD564	-0.57	C20H32O2	304.474	304.24	4.3713	1	2	2	40.46	0	22	0.706155	0.437	1	0	-4.5	2	FALSE	FALSE	TRUE	C1=C2[C@](CC[C@]2(O)C(C)C)(C[C@@](C(=C)CCC3)(O)[C@]3(C)C1)C	InChI=1S/C20H32O2/c1-14(2)19(21)12-11-17(4)13-20(22)15(3)7-6-9-18(20,5)10-8-16(17)19/h8,14,21-22H,3,6-7,9-13H2,1-2,4-5H3/t17-,18+,19+,20+/m1/s1	DIKLHVIOSUFYII-FYQPLNBISA-N
CMNPD616	-0.57	C15H19ClO	250.769	250.112	4.2024	4	1	0	9.23	0	17	0.536733	1.243	0	0	-5.166	2	FALSE	TRUE	TRUE	C(/C#C)=C/C[C@@H]1O\C(=C/C=C\C[C@@H]1Cl)\CCC	InChI=1S/C15H19ClO/c1-3-5-6-12-15-14(16)11-8-7-10-13(17-15)9-4-2/h1,5-8,10,14-15H,4,9,11-12H2,2H3/b6-5-,8-7-,13-10-/t14-,15-/m0/s1	JTLGNRGWXKSSOM-NRGGLLKFSA-N
CMNPD8014	-0.57	C9H13ClO4	220.652	220.05	0.2072	2	4	2	66.76	0	14	0.396669	-1.017	3	0	-1.054	4	FALSE	TRUE	FALSE	[C@@H](Cl)([C@@H](O)C)\C=C(/[C@H]([C@@H](C)O1)O)\C1=O	InChI=1S/C9H13ClO4/c1-4(11)7(10)3-6-8(12)5(2)14-9(6)13/h3-5,7-8,11-12H,1-2H3/b6-3+/t4-,5+,7-,8-/m0/s1	PYNWQICKVFMNQB-ARJWYWIFSA-N
CMNPD8236	-0.57	C15H23N3	245.37	245.189	2.5592	2	3	2	50.41	0	18	0.78526	-0.203	2	0	-3.362	3	FALSE	FALSE	FALSE	N1[C@@]([H])(CC2)[C@]([H])(C(=C(\C=C\CC)C(C)C3)N=C1N)[C@@]23[H]	InChI=1S/C15H23N3/c1-3-4-5-11-9(2)8-10-6-7-12-13(10)14(11)18-15(16)17-12/h4-5,9-10,12-13H,3,6-8H2,1-2H3,(H3,16,17,18)/b5-4+/t9?,10-,12-,13+/m0/s1	YSZQKSLEUOCOPD-SCKTZVKSSA-N
CMNPD8852	-0.57	C15H25Br	285.269	284.114	5.0124	0	0	0	0	0	16	0.548597	1.239	0	1	-5.918	2	FALSE	TRUE	TRUE	C1(C)(C)[C@H]([C@](C)(Br)CC2)C[C@@]23[C@H]1CC[C@H]3C	InChI=1S/C15H25Br/c1-10-5-6-11-13(2,3)12-9-15(10,11)8-7-14(12,4)16/h10-12H,5-9H2,1-4H3/t10-,11+,12-,14-,15+/m1/s1	DTTGQTFUBIPAHY-OGMFBOKVSA-N
CMNPD1026	-0.58	C12H5Br5O3	596.689	591.616	6.7026	2	3	2	49.69	2	20	0.379582	NA	4	2	-7.274	1	FALSE	TRUE	TRUE	c1c(Br)cc(Oc2c(Br)cc(Br)c(Br)c2O)c(O)c1Br	InChI=1S/C12H5Br5O3/c13-4-1-6(15)10(18)8(2-4)20-12-7(16)3-5(14)9(17)11(12)19/h1-3,18-19H	OBMWDTFRQJRRIM-UHFFFAOYSA-N
CMNPD10623	-0.58	C15H26O2	238.371	238.193	2.5822	1	2	2	40.46	0	17	0.736895	-0.112	2	0	-2.7	3	FALSE	TRUE	FALSE	[C@]12([C@]([H])([C@](C3)([C@H]3CC(C)(C)C1)C)CC[C@@]2(O)CO)[H]	InChI=1S/C15H26O2/c1-13(2)6-10-7-14(10,3)11-4-5-15(17,9-16)12(11)8-13/h10-12,16-17H,4-9H2,1-3H3/t10-,11+,12-,14+,15+/m0/s1	ZOWNLLHBAMMPJZ-SZWZKDINSA-N
CMNPD12114	-0.58	C15H24O	220.356	220.183	4.3163	7	1	0	17.07	0	16	0.58402	0.837	0	0	-4.025	2	FALSE	TRUE	TRUE	C(/C=C/C(CC(CC(C)C)=O)C)=C(\C)/C=C	InChI=1S/C15H24O/c1-6-13(4)8-7-9-14(5)11-15(16)10-12(2)3/h6-9,12,14H,1,10-11H2,2-5H3/b9-7+,13-8-	AWGDIGKABLURJO-YWHQTXNISA-N
CMNPD1266	-0.58	C17H26O2	262.393	262.193	3.9566	2	2	0	26.3	0	19	0.556019	0.456	1	0	-4.732	2	FALSE	FALSE	TRUE	C12C(C(CC[C@@H]1C(OC(=O)C)(C)C)(C)C3C2=C)CC3	InChI=1S/C17H26O2/c1-10-12-6-7-14-15(10)13(8-9-17(12,14)5)16(3,4)19-11(2)18/h12-15H,1,6-9H2,2-5H3/t12?,13-,14?,15?,17?/m0/s1	HZJLOIVNNVCOSF-ZMBIAZEOSA-N
CMNPD1454	-0.58	C15H20O2	232.323	232.146	3.3934	4	2	0	34.14	0	17	0.549681	0.57	1	0	-4.637	2	TRUE	FALSE	TRUE	C(C[C@@H](C)C1=CC(=O)C(C)=CC1=O)\C=C(\C)/C	InChI=1S/C15H20O2/c1-10(2)6-5-7-11(3)13-9-14(16)12(4)8-15(13)17/h6,8-9,11H,5,7H2,1-4H3/t11-/m1/s1	PLQATQBVXDUDIC-LLVKDONJSA-N
CMNPD15390	-0.58	C20H28O4	332.44	332.199	3.0764	2	4	2	66.76	0	24	0.602303	-0.326	2	0	-3.492	3	FALSE	FALSE	FALSE	[C@]12([C@]([H])(CCC([C@H](CCC1=C)O)=C)\C(=C/C=C/C(C)(O)C)\COC2=O)[H]	InChI=1S/C20H28O4/c1-13-7-9-16-15(6-5-11-20(3,4)23)12-24-19(22)18(16)14(2)8-10-17(13)21/h5-6,11,16-18,21,23H,1-2,7-10,12H2,3-4H3/b11-5+,15-6-/t16-,17+,18+/m1/s1	JSQQYBKNOUUYPJ-JBPXYRHBSA-N
CMNPD16586	-0.58	C8H16S3	208.417	208.041	3.6718	0	3	0	0	0	11	0.557529	0.768	0	0	-3.7	3	FALSE	TRUE	FALSE	S1SC(C)(C)CSCC1(C)C	InChI=1S/C8H16S3/c1-7(2)5-9-6-8(3,4)11-10-7/h5-6H2,1-4H3	QDXOOHVXMOYVLQ-UHFFFAOYSA-N
CMNPD16765	-0.58	C15H21Br2Cl	396.594	393.97	6.1826	0	0	0	0	0	18	0.428776	1.458	0	1	-6.499	1	FALSE	TRUE	TRUE	C1(Br)=CC=C(C)[C@@]2(C[C@@H](Br)[C@@](Cl)(C)CC2)C1(C)C	InChI=1S/C15H21Br2Cl/c1-10-5-6-11(16)13(2,3)15(10)8-7-14(4,18)12(17)9-15/h5-6,12H,7-9H2,1-4H3/t12-,14-,15-/m1/s1	PHHUSFCHCZLGNG-BPLDGKMQSA-N
CMNPD16766	-0.58	C15H17BrO	293.204	292.046	4.51632	0	1	0	9.23	1	17	0.639157	1.122	0	0	-5.99	2	FALSE	TRUE	TRUE	c1(cc2c(cc1C)O[C@@](C)(C(C)=CC3)[C@]23C)Br	InChI=1S/C15H17BrO/c1-9-7-13-11(8-12(9)16)14(3)6-5-10(2)15(14,4)17-13/h5,7-8H,6H2,1-4H3/t14-,15-/m0/s1	VNEDNQHSTRICFG-GJZGRUSLSA-N
CMNPD18595	-0.58	C16H25NO3	279.38	279.183	3.3499	6	3	1	57.61	0	20	0.35092	-0.063	2	0	-3.374	3	FALSE	FALSE	FALSE	C(/C)=C(\C(=O)\C(=C(/C(C)CCCCCC)\O)\C1=O)/N1C	InChI=1S/C16H25NO3/c1-5-7-8-9-10-11(3)14(18)13-15(19)12(6-2)17(4)16(13)20/h6,11,18H,5,7-10H2,1-4H3/b12-6-,14-13-	APZNPXHLBRZDMY-BRQDJAFPSA-N
CMNPD21532	-0.58	C20H32O3	320.473	320.235	3.9163	2	3	2	49.69	0	23	0.758332	0.149	1	0	-3.9	3	FALSE	FALSE	FALSE	C(/CC[C@@H]1O)(=C\C\C=C(/C=C/[C@@]2(O[C@@]1(C)CC2)C(C)C)\C)\CO	InChI=1S/C20H32O3/c1-15(2)20-11-10-16(3)6-5-7-17(14-21)8-9-18(22)19(4,23-20)12-13-20/h6-7,10-11,15,18,21-22H,5,8-9,12-14H2,1-4H3/b11-10+,16-6-,17-7-/t18-,19-,20-/m0/s1	SBGIYBFICMPTKN-NFGRDMJDSA-N
CMNPD23332	-0.58	C15H26O4	270.369	270.183	2.3456	5	3	3	77.76	0	19	0.670076	-0.711	3	0	-1.924	4	FALSE	FALSE	TRUE	C(CC([C@]1([H])CC[C@](O)(C)[C@H]1C)(C)O)\C=C(/C)\C(=O)O	InChI=1S/C15H26O4/c1-10(13(16)17)6-5-8-15(4,19)12-7-9-14(3,18)11(12)2/h6,11-12,18-19H,5,7-9H2,1-4H3,(H,16,17)/b10-6+/t11-,12+,14+,15?/m0/s1	ZPWDBKOJTSRRKI-ABSKSIQJSA-N
CMNPD23679	-0.58	C15H24O	220.356	220.183	3.3858	0	1	1	20.23	0	16	0.620432	0.45	1	0	-3.866	3	FALSE	FALSE	TRUE	C1CC=C2[C@](C)([C@@H](C3(C)C)[C@@H]3C[C@H]2O)[C@H]1C	InChI=1S/C15H24O/c1-9-6-5-7-10-12(16)8-11-13(14(11,2)3)15(9,10)4/h7,9,11-13,16H,5-6,8H2,1-4H3/t9-,11-,12+,13+,15+/m0/s1	ARZRZIVMAWEEFY-IGMMHVEYSA-N
CMNPD24747	-0.58	C25H34O5	414.542	414.241	4.58102	1	5	1	64.99	1	30	0.681583	0.222	1	0	-6.465	1	FALSE	FALSE	TRUE	c12c(C[C@]([H])([C@](CC[C@H](O)C3(C)C)(C)[C@@]3([H])CC4)[C@@]4(C)O1)c(OC)c5c(COC5=O)c2C	InChI=1S/C25H34O5/c1-13-15-12-29-22(27)19(15)21(28-6)14-11-17-24(4)9-8-18(26)23(2,3)16(24)7-10-25(17,5)30-20(13)14/h16-18,26H,7-12H2,1-6H3/t16-,17+,18-,24-,25-/m0/s1	HNMHZCNKQFPENH-PFEJRHLYSA-N
CMNPD2584	-0.58	C11H16	148.249	148.125	3.475	2	0	0	0	0	11	0.525856	0.921	0	0	-3.705	3	FALSE	FALSE	TRUE	C1=CCC(C=CC1)\C=C\CC	InChI=1S/C11H16/c1-2-3-8-11-9-6-4-5-7-10-11/h3-4,6-8,10-11H,2,5,9H2,1H3/b8-3+	KIFXGGYCNMHCSX-FPYGCLRLSA-N
CMNPD28519	-0.58	C7H6N2O2S2	214.271	213.987	1.5611	1	4	2	61.96	0	13	0.707555	NA	4	1	-0.305	4	FALSE	TRUE	FALSE	CC(NC1=C(SS2)C(=C2)NC1=O)=O	InChI=1S/C7H6N2O2S2/c1-3(10)8-5-6-4(2-12-13-6)9-7(5)11/h2H,1H3,(H,8,10)(H,9,11)	HBUNPJGMNVQSBX-UHFFFAOYSA-N
CMNPD29529	-0.58	C17H26O4	294.391	294.183	3.2297	5	4	0	44.76	0	21	0.576642	0.164	1	0	-4.256	2	FALSE	TRUE	TRUE	C1(C)=C[C@H](OC)C[C@@H](C)[C@]1(C)CCC2=C[C@@H](OC)OC2=O	InChI=1S/C17H26O4/c1-11-8-14(19-4)9-12(2)17(11,3)7-6-13-10-15(20-5)21-16(13)18/h8,10,12,14-15H,6-7,9H2,1-5H3/t12-,14+,15+,17-/m1/s1	IJXOWWJEAKZDNS-VWNJHIHFSA-N
CMNPD30426	-0.58	C19H26O3	302.414	302.188	3.0803	1	3	2	57.53	0	22	0.731878	-0.157	2	0	-3.744	3	FALSE	FALSE	TRUE	C1C[C@@]2(O)C(=CC(=O)C3=C2CC[C@](C)(C=C)[C@H]3O)C(C)(C)C1	InChI=1S/C19H26O3/c1-5-18(4)10-7-12-15(16(18)21)13(20)11-14-17(2,3)8-6-9-19(12,14)22/h5,11,16,21-22H,1,6-10H2,2-4H3/t16-,18-,19-/m0/s1	LPJQROAWMVXSMD-WDSOQIARSA-N
CMNPD30549	-0.58	C15H24O3	252.354	252.173	2.3579	1	3	1	54.37	0	18	0.779111	-0.549	3	0	-2.634	3	FALSE	FALSE	TRUE	C1C(=O)[C@@]([H])(CC(=O)[C@H](C(O)(C)C)C2)[C@@]2(C)[C@@H](C)C1	InChI=1S/C15H24O3/c1-9-5-6-12(16)10-7-13(17)11(14(2,3)18)8-15(9,10)4/h9-11,18H,5-8H2,1-4H3/t9-,10+,11+,15+/m0/s1	DHFKOIHDEUOUQI-MYQWFSQQSA-N
CMNPD3062	-0.58	C17H24O4	292.375	292.167	2.8725	7	4	1	63.6	0	21	0.578664	-0.27	2	0	-3.08	3	FALSE	FALSE	TRUE	C(CCC(C)(O)C)\C(\C)=C/CC(C(=O)C(OC)=C1)=CC1=O	InChI=1S/C17H24O4/c1-12(6-5-9-17(2,3)20)7-8-13-10-14(18)11-15(21-4)16(13)19/h7,10-11,20H,5-6,8-9H2,1-4H3/b12-7-	LLFLYROJZGWUAK-GHXNOFRVSA-N
CMNPD30750	-0.58	C10H16O3	184.235	184.11	1.5684	2	2	2	57.53	0	13	0.640287	-0.67	3	0	-1.243	4	FALSE	FALSE	FALSE	C1CC([C@@H](C)C(O)=O)=CCC1(C)O	InChI=1S/C10H16O3/c1-7(9(11)12)8-3-5-10(2,13)6-4-8/h3,7,13H,4-6H2,1-2H3,(H,11,12)/t7-,10?/m1/s1	LHTQNNMXYABMAX-PVSHWOEXSA-N
CMNPD30870	-0.58	C12H22O4	230.304	230.152	1.7095	9	3	3	77.76	0	16	0.416022	-0.835	3	0	-0.669	4	FALSE	FALSE	TRUE	OC(=O)\C=C\CCCCCC(O)CC(O)C	InChI=1S/C12H22O4/c1-10(13)9-11(14)7-5-3-2-4-6-8-12(15)16/h6,8,10-11,13-14H,2-5,7,9H2,1H3,(H,15,16)/b8-6+	QOIUJZNTHOTPEI-SOFGYWHQSA-N
CMNPD3698	-0.58	C10H15BrCl2	286.04	283.973	4.5102	6	0	0	0	0	13	0.497527	1.253	0	1	-4.339	2	TRUE	TRUE	TRUE	CC(=C)C(Br)CC\C(=C\CCl)\CCl	InChI=1S/C10H15BrCl2/c1-8(2)10(11)4-3-9(7-13)5-6-12/h5,10H,1,3-4,6-7H2,2H3/b9-5-	ZFONOJWQZANXOP-UITAMQMPSA-N
CMNPD5483	-0.58	C5H2Br3NO2	347.788	344.764	3.0004	1	1	2	53.09	1	11	0.820216	-0.096	2	0	-3.408	3	FALSE	TRUE	TRUE	c1(Br)c(Br)c(Br)[nH]c1C(O)=O	InChI=1S/C5H2Br3NO2/c6-1-2(7)4(8)9-3(1)5(10)11/h9H,(H,10,11)	GPADKIKEHFMOHG-UHFFFAOYSA-N
CMNPD6217	-0.58	C15H25Cl	240.818	240.164	5.0224	1	0	0	0	0	16	0.445922	1.424	0	1	-6.012	1	FALSE	FALSE	TRUE	[C@@H]1(Cl)[C@]2([H])[C@](CC[C@H]1C(C)C)(C)CCCC2=C	InChI=1S/C15H25Cl/c1-10(2)12-7-9-15(4)8-5-6-11(3)13(15)14(12)16/h10,12-14H,3,5-9H2,1-2,4H3/t12-,13+,14-,15+/m0/s1	UMQKTOOBIFCOKR-LJISPDSOSA-N
CMNPD9018	-0.58	C20H24O2	296.41	296.178	5.9994	0	2	1	33.37	2	22	0.646506	1.061	0	0	-6.92	1	FALSE	TRUE	TRUE	C1(C)(C)C2=C(c3c(oc(ccc(O)c4)c34)[C@@H](C)CC2)CCC1	InChI=1S/C20H24O2/c1-12-6-8-16-14(5-4-10-20(16,2)3)18-15-11-13(21)7-9-17(15)22-19(12)18/h7,9,11-12,21H,4-6,8,10H2,1-3H3/t12-/m0/s1	LSPMJSWSYGOLFD-LBPRGKRZSA-N
CMNPD9196	-0.58	C21H36O2	320.517	320.272	4.9612	4	2	1	29.46	0	23	0.741759	0.68	1	0	-4.974	2	FALSE	FALSE	TRUE	C1C[C@](C)(O)[C@@]([H])([C@H]2[C@H]([C@@]2(CC\C=C(/C)\C)C)CC[C@]3(OC)C)[C@@]13[H]	InChI=1S/C21H36O2/c1-14(2)8-7-11-19(3)15-10-13-21(5,23-6)16-9-12-20(4,22)18(16)17(15)19/h8,15-18,22H,7,9-13H2,1-6H3/t15-,16-,17-,18-,19+,20+,21-/m1/s1	AZXNYIVLOGDFTM-YCEXZFRFSA-N
CMNPD15178	-0.59	C17H29NO2	279.424	279.22	4.1396	2	2	1	38.33	0	20	0.77147	0.55	1	0	-5.188	2	FALSE	FALSE	TRUE	[C@H]1(CC[C@@](C)(CCCC2=C)[C@@]2([H])[C@H]1NC(OC)=O)C(C)C	InChI=1S/C17H29NO2/c1-11(2)13-8-10-17(4)9-6-7-12(3)14(17)15(13)18-16(19)20-5/h11,13-15H,3,6-10H2,1-2,4-5H3,(H,18,19)/t13-,14+,15-,17+/m0/s1	HZMGIPPVUVEGAM-QSJFSLAZSA-N
CMNPD16116	-0.59	C20H28O3	316.441	316.204	3.9025	1	3	0	51.21	0	23	0.544321	0.047	1	0	-5.218	2	FALSE	FALSE	TRUE	C(/C)(=C(/C(=O)C1)\[C@]2(C)[C@]1([H])[C@@](C)(CCC(=O)C3(C)C)[C@@]3([H])CC2)\C=O	InChI=1S/C20H28O3/c1-12(11-21)17-13(22)10-15-19(4)9-7-16(23)18(2,3)14(19)6-8-20(15,17)5/h11,14-15H,6-10H2,1-5H3/b17-12-/t14-,15-,19-,20-/m0/s1	ZWLAVVPCVLMDMY-FQNLXFKKSA-N
CMNPD24424	-0.59	C11H12N2O2	204.229	204.09	0.7545	2	3	2	64.35	1	15	0.69871	-1.024	3	0	-1.564	4	FALSE	TRUE	FALSE	c1cc(C2=CC(OC)NC2=O)c(N)cc1	InChI=1S/C11H12N2O2/c1-15-10-6-8(11(14)13-10)7-4-2-3-5-9(7)12/h2-6,10H,12H2,1H3,(H,13,14)	UHOSDVKGUPVFLL-UHFFFAOYSA-N
CMNPD27270	-0.59	C9H12O3	168.192	168.079	1.4702	2	3	1	50.44	1	12	0.727035	-0.365	2	0	-1.898	4	FALSE	TRUE	FALSE	C1=C(CC)OC(=O)C(CC)=C1O	InChI=1S/C9H12O3/c1-3-6-5-8(10)7(4-2)9(11)12-6/h5,10H,3-4H2,1-2H3	YZKHJSNBJTVBQW-UHFFFAOYSA-N
CMNPD28710	-0.59	C22H23NO7	413.426	413.147	0.5808	4	7	2	119	1	30	0.547425	NA	4	0	-3.692	3	FALSE	TRUE	FALSE	C1(=O)[C@]2(C(=O)[C@@H](C)[C@@]3(C(=O)C=C[C@@H]3CC)O2)[C@@H](O)[C@@](C(c4ccccc4)=O)(OC)N1	InChI=1S/C22H23NO7/c1-4-14-10-11-15(24)20(14)12(2)16(25)21(30-20)18(27)22(29-3,23-19(21)28)17(26)13-8-6-5-7-9-13/h5-12,14,18,27H,4H2,1-3H3,(H,23,28)/t12-,14+,18-,20-,21+,22-/m1/s1	UUQBLSTUKNFCFG-ZFQUGFSCSA-N
CMNPD28719	-0.59	C18H20N2O3	312.369	312.147	3.1515	4	5	2	63.08	1	23	0.662045	-0.304	2	0	-3.754	3	FALSE	TRUE	TRUE	c1cc(C(O)(CC(C(OC)=C)=NO2)C2N3)c3c(\C=C\C(C)=C)c1	InChI=1S/C18H20N2O3/c1-11(2)8-9-13-6-5-7-14-16(13)19-17-18(14,21)10-15(20-23-17)12(3)22-4/h5-9,17,19,21H,1,3,10H2,2,4H3/b9-8+	SZFNCACTPVVVCZ-CMDGGOBGSA-N
CMNPD758	-0.59	C15H24O	220.356	220.183	3.696	4	1	1	20.23	0	16	0.716274	0.567	1	0	-3.616	3	FALSE	FALSE	TRUE	C(CC(C)(O)C=C)C1=C(C)C(C2)C2C1(C)C	InChI=1S/C15H24O/c1-6-15(5,16)8-7-12-10(2)11-9-13(11)14(12,3)4/h6,11,13,16H,1,7-9H2,2-5H3	WFLJLXHLEAJNDE-UHFFFAOYSA-N
CMNPD858	-0.59	C15H26O	222.372	222.198	3.92	0	1	1	20.23	0	16	0.615885	0.691	1	0	-4.29	2	FALSE	FALSE	TRUE	C1\C(=C/CC(C)(C)C[C@@]([H])([C@H](C)CC2)[C@@]12O)\C	InChI=1S/C15H26O/c1-11-5-7-14(3,4)10-13-12(2)6-8-15(13,16)9-11/h5,12-13,16H,6-10H2,1-4H3/b11-5-/t12-,13+,15+/m1/s1	FRGHPWUZLHMCQW-BBOSXGCTSA-N
CMNPD934	-0.59	C9H16O4	188.223	188.105	0.5031	6	4	1	55.76	0	13	0.486959	-0.93	3	0	-0.173	4	FALSE	FALSE	FALSE	C(OCC)C(=C)C(O)CC(OC)=O	InChI=1S/C9H16O4/c1-4-13-6-7(2)8(10)5-9(11)12-3/h8,10H,2,4-6H2,1,3H3	OCKREEHZHNPZSO-UHFFFAOYSA-N
CMNPD9419	-0.59	C11H12O3	192.214	192.079	0.9055	2	3	1	46.53	1	14	0.708182	-0.497	2	0	-1.784	4	FALSE	FALSE	FALSE	c1(ccccc1)C[C@@H]2OC(=O)[C@H](C2)O	InChI=1S/C11H12O3/c12-10-7-9(14-11(10)13)6-8-4-2-1-3-5-8/h1-5,9-10,12H,6-7H2/t9-,10-/m0/s1	QDWGWZDQSRYLTG-UWVGGRQHSA-N
CMNPD11642	-0.6	C12H20O3	212.289	212.141	2.1894	6	3	1	46.53	0	15	0.542003	-0.135	2	0	-2.343	3	FALSE	FALSE	TRUE	C1=CC(OC1=O)CCCCCC(C)(C)O	InChI=1S/C12H20O3/c1-12(2,14)9-5-3-4-6-10-7-8-11(13)15-10/h7-8,10,14H,3-6,9H2,1-2H3	RFEPDQFPTNCOBK-UHFFFAOYSA-N
CMNPD12113	-0.6	C15H24O	220.356	220.183	4.3163	7	1	0	17.07	0	16	0.58402	0.837	0	0	-4.025	2	FALSE	TRUE	TRUE	C(/C=C/C(CC(CC(C)C)=O)C)=C(\C=C)/C	InChI=1S/C15H24O/c1-6-13(4)8-7-9-14(5)11-15(16)10-12(2)3/h6-9,12,14H,1,10-11H2,2-5H3/b9-7+,13-8+	AWGDIGKABLURJO-AVPQAVFTSA-N
CMNPD15828	-0.6	C16H12Br2O6	460.074	457.9	4.3646	2	6	2	77.38	2	24	0.694076	-0.15	2	0	-5.518	2	FALSE	TRUE	TRUE	c12c(c(c(O[C@H]1OC)c(O)c(Br)c3)c3[C@H](OC)O4)c4c(O)c(Br)c2	InChI=1S/C16H12Br2O6/c1-21-15-5-3-7(17)12(20)14-9(5)10-6(16(22-2)24-14)4-8(18)11(19)13(10)23-15/h3-4,15-16,19-20H,1-2H3/t15-,16-/m1/s1	IBOLQTVCOMGQKN-HZPDHXFCSA-N
CMNPD18171	-0.6	C14H22O3	238.327	238.157	1.2255	0	3	3	60.69	0	17	0.556184	-0.922	3	0	-1.073	4	FALSE	TRUE	FALSE	C1CC([C@@]([C@]2(O)[C@]([H])(C3)C[C@H](O)C2=C)([H])[C@@]13O)(C)C	InChI=1S/C14H22O3/c1-8-10(15)6-9-7-13(16)5-4-12(2,3)11(13)14(8,9)17/h9-11,15-17H,1,4-7H2,2-3H3/t9-,10-,11-,13+,14+/m0/s1	DKLVUAUUNREHLN-FFNLUWKOSA-N
CMNPD22806	-0.6	C19H35NO4S	373.559	373.229	2.9674	6	4	2	75.63	0	25	0.552917	-0.672	3	0	-3.746	3	FALSE	TRUE	TRUE	C(S(=O)(O)=O)CNC[C@]([C@@]([H])([C@H](C1(C)C)[C@H]1C2)[C@]3([H])[C@@](OC)(C)C2)(C)CC3	InChI=1S/C19H35NO4S/c1-17(2)13-7-9-19(4,24-5)14-6-8-18(3,16(14)15(13)17)12-20-10-11-25(21,22)23/h13-16,20H,6-12H2,1-5H3,(H,21,22,23)/t13-,14-,15-,16-,18+,19-/m1/s1	OMVQPKQKZVZTMM-WZDWFBNESA-N
CMNPD26615	-0.6	C15H20N2O3	276.336	276.147	0.964	4	3	3	78.43	1	20	0.766308	-0.911	3	0	-2.412	3	FALSE	FALSE	FALSE	N1[C@@H]([C@@H](C)CC)C(=O)N[C@@H](Cc2ccc(O)cc2)C1=O	InChI=1S/C15H20N2O3/c1-3-9(2)13-15(20)16-12(14(19)17-13)8-10-4-6-11(18)7-5-10/h4-7,9,12-13,18H,3,8H2,1-2H3,(H,16,20)(H,17,19)/t9-,12-,13-/m0/s1	KDAHZWKHYACWHQ-XDTLVQLUSA-N
CMNPD27259	-0.6	C14H24O4	256.342	256.167	1.9404	8	4	2	66.76	0	18	0.395513	-0.471	2	0	-1.859	4	FALSE	FALSE	TRUE	[C@]1([H])(OC(=O)CC1)[C@H](O)\C=C\C(O)CCCCCC	InChI=1S/C14H24O4/c1-2-3-4-5-6-11(15)7-8-12(16)13-9-10-14(17)18-13/h7-8,11-13,15-16H,2-6,9-10H2,1H3/b8-7+/t11?,12-,13+/m1/s1	VITKSVJVZYYBTO-SRNBMBNKSA-N
CMNPD278	-0.6	C5H4Br2N2O	267.908	265.869	1.6386	1	1	2	58.88	1	10	0.798598	-0.612	3	0	-2.267	3	FALSE	TRUE	FALSE	c1(Br)cc(C(N)=O)[nH]c1Br	InChI=1S/C5H4Br2N2O/c6-2-1-3(5(8)10)9-4(2)7/h1,9H,(H2,8,10)	VTWHNVAKXBNGFV-UHFFFAOYSA-N
CMNPD28453	-0.6	C22H23BrN2O2	427.342	426.094	4.7612	2	4	1	55.12	1	27	0.474037	0.37	1	0	-5.676	2	FALSE	FALSE	TRUE	c1cc(N=C2C(=CC=C(Br)C2=O)N3CC4=C(C)CC(C)(C)CC4O)c3cc1	InChI=1S/C22H23BrN2O2/c1-13-10-22(2,3)11-19(26)14(13)12-25-17-7-5-4-6-16(17)24-20-18(25)9-8-15(23)21(20)27/h4-9,19,26H,10-12H2,1-3H3	SXMVEBCGUUDGOV-UHFFFAOYSA-N
CMNPD30477	-0.6	C13H17NO3	235.283	235.121	1.329	1	3	1	55.4	0	17	0.550759	-0.644	3	0	-2.712	3	FALSE	TRUE	FALSE	[C@H]1(C)CC=C\C(=C(/C(=O)[C@@H](C(C)C)N2)\C2=O)\O1	InChI=1S/C13H17NO3/c1-7(2)11-12(15)10(13(16)14-11)9-6-4-5-8(3)17-9/h4,6-8,11H,5H2,1-3H3,(H,14,16)/b10-9-/t8-,11+/m0/s1	GELNNNASMSFYQL-GMZAKQQWSA-N
CMNPD30702	-0.6	C14H22O4	254.326	254.152	1.7164	7	4	2	66.76	0	18	0.535992	-0.65	3	0	-1.451	4	FALSE	FALSE	FALSE	C1C[C@H]([C@H](\C=C\C=C/CC[C@H](O)CC)O)OC1=O	InChI=1S/C14H22O4/c1-2-11(15)7-5-3-4-6-8-12(16)13-9-10-14(17)18-13/h3-4,6,8,11-13,15-16H,2,5,7,9-10H2,1H3/b4-3-,8-6+/t11-,12+,13-/m1/s1	MCOVUDBVHLCDBW-JNIPPHOLSA-N
CMNPD30941	-0.6	C12H14O5	238.239	238.084	1.48172	1	5	2	75.99	1	17	0.724632	-0.902	3	0	-2.295	3	FALSE	TRUE	TRUE	c1(O)cc(C[C@](C)(OC)OC2=O)c2c(O)c1C	InChI=1S/C12H14O5/c1-6-8(13)4-7-5-12(2,16-3)17-11(15)9(7)10(6)14/h4,13-14H,5H2,1-3H3/t12-/m1/s1	NNQXUIIMQDRQFN-GFCCVEGCSA-N
CMNPD6888	-0.6	C21H29NO	311.469	311.225	5.33829	2	1	0	13.59	0	23	0.495658	1.078	0	0	-5.721	2	FALSE	FALSE	TRUE	C=C(C1OCC([C@@]2([H])CC[C@@](C)([C@@]([H])(CCC(C)=C3)[C@@]23[H])[N+]#[C-])=CC1)C	InChI=1S/C21H29NO/c1-14(2)20-9-7-16(13-23-20)17-10-11-21(4,22-5)19-8-6-15(3)12-18(17)19/h7,12,17-20H,1,6,8-11,13H2,2-4H3/t17-,18-,19+,20?,21+/m1/s1	STMGNHPBZZXYFW-BKUVARHGSA-N
CMNPD10795	-0.61	C17H30O2	266.425	266.225	4.7368	7	2	0	26.3	0	19	0.622252	1.206	0	0	-5.893	2	TRUE	FALSE	TRUE	CC1=C(C)C(=O)OC1[C@@H](C)C[C@@H](C)C[C@@H](C)CCC	InChI=1S/C17H30O2/c1-7-8-11(2)9-12(3)10-13(4)16-14(5)15(6)17(18)19-16/h11-13,16H,7-10H2,1-6H3/t11-,12-,13-,16?/m0/s1	QBQDBUSCOQHQQT-YKKKNFCPSA-N
CMNPD11031	-0.61	C20H32Br2O2	464.282	462.077	5.0539	2	2	2	40.46	0	24	0.443665	0.537	1	0	-5.144	2	FALSE	TRUE	TRUE	[C@H]1(C[C@H](Br)[C@](C)(O)CC1)C([C@@H]2C(C)(C)[C@]([H])(CC[C@]3(O)C)[C@@]3([H])[C@H]2Br)=C	InChI=1S/C20H32Br2O2/c1-11(12-6-8-19(4,23)14(21)10-12)15-17(22)16-13(18(15,2)3)7-9-20(16,5)24/h12-17,23-24H,1,6-10H2,2-5H3/t12-,13+,14-,15-,16-,17-,19+,20+/m0/s1	ARJJMSRVKBBKMI-BZTAKYQYSA-N
CMNPD114	-0.61	C15H25BrO	301.268	300.109	4.6999	1	1	0	9.23	0	17	0.503684	0.951	0	0	-5.269	2	FALSE	TRUE	TRUE	C1C[C@](C)(O[C@@](C)(C=C)CC2)[C@]2([H])C(C)(C)[C@H]1Br	InChI=1S/C15H25BrO/c1-6-14(4)9-7-11-13(2,3)12(16)8-10-15(11,5)17-14/h6,11-12H,1,7-10H2,2-5H3/t11-,12-,14-,15-/m0/s1	HWSCKALJGRRFMK-JURCDPSOSA-N
CMNPD12004	-0.61	C16H23Cl2N	300.273	299.121	6.3628	8	1	0	12.36	0	19	0.280688	1.607	0	1	-5.9	2	TRUE	FALSE	TRUE	C(\C=C(/C)\CC\C=C(/C)\C)CC(\C=C\N=C(\Cl)/Cl)=C	InChI=1S/C16H23Cl2N/c1-13(2)7-5-8-14(3)9-6-10-15(4)11-12-19-16(17)18/h7,9,11-12H,4-6,8,10H2,1-3H3/b12-11+,14-9+	JEDZHMSZOZWHQH-CSTKDXTFSA-N
CMNPD12176	-0.61	C27H36N2O4	452.595	452.268	4.5834	4	6	1	73.58	1	33	0.411128	0.151	1	0	-5.734	2	FALSE	FALSE	FALSE	n1(cnc(c1)\C=C\C(=O)O[C@H]([C@]2(O[C@](\C(=C/[C@@]([C@H](CC=C3C)C(C)C)([H])[C@]34[H])\C)(O)C=C2)C)C4)C	InChI=1S/C27H36N2O4/c1-17(2)21-9-7-18(3)22-14-24(32-25(30)10-8-20-15-29(6)16-28-20)26(5)11-12-27(31,33-26)19(4)13-23(21)22/h7-8,10-13,15-17,21-24,31H,9,14H2,1-6H3/b10-8+,19-13-/t21-,22+,23-,24+,26+,27-/m1/s1	NQSCDPXIHHPPLC-MDNOMFLVSA-N
CMNPD13251	-0.61	C14H20O4	252.31	252.136	0.6906	5	4	3	73.22	0	18	0.49703	-1.023	3	0	-0.594	4	FALSE	FALSE	FALSE	[C@H]12[C@H](O1)[C@H](C(=C(\C=C\C=C\CCC)[C@H]2O)CO)O	InChI=1S/C14H20O4/c1-2-3-4-5-6-7-9-10(8-15)12(17)14-13(18-14)11(9)16/h4-7,11-17H,2-3,8H2,1H3/b5-4+,7-6+/t11-,12+,13+,14-/m1/s1	BMXTZUMHRVMCPL-FVFJZKDHSA-N
CMNPD17150	-0.61	C15H24O3	252.354	252.173	2.8122	5	3	1	54.37	0	18	0.818228	-0.32	2	0	-2.627	3	FALSE	FALSE	TRUE	C1(=CC([C@](CC1)(C)CCCC(C)=O)=O)C(O)(C)C	InChI=1S/C15H24O3/c1-11(16)6-5-8-15(4)9-7-12(10-13(15)17)14(2,3)18/h10,18H,5-9H2,1-4H3/t15-/m1/s1	ZXXPRNDMFKXPMU-OAHLLOKOSA-N
CMNPD1947	-0.61	C8H7BrClNO3	280.505	278.93	0.0749	0	3	2	66.4	0	14	0.61746	-1.269	3	0	-1.281	4	FALSE	TRUE	FALSE	[C@]12([C@](NC(=O)C1)([H])[C@](Cl)([H])C(=O)C(Br)=C2)O	InChI=1S/C8H7BrClNO3/c9-3-1-8(14)2-4(12)11-7(8)5(10)6(3)13/h1,5,7,14H,2H2,(H,11,12)/t5-,7-,8+/m0/s1	DGNZOHRSVDINIY-APQOSEDMSA-N
CMNPD20548	-0.61	C21H24BrN3	398.348	397.115	4.2901	4	2	2	31.06	3	25	0.687166	0.826	0	0	-6.432	1	TRUE	TRUE	TRUE	c1(cc2c(cc1)[nH]c([C@]([C@@H](NC)Cc3ccccc3)([H])N(C)CC4)c24)Br	InChI=1S/C21H24BrN3/c1-23-19(12-14-6-4-3-5-7-14)21-20-16(10-11-25(21)2)17-13-15(22)8-9-18(17)24-20/h3-9,13,19,21,23-24H,10-12H2,1-2H3/t19-,21+/m0/s1	OPHNYAFRPVFBDE-PZJWPPBQSA-N
CMNPD22814	-0.61	C15H24O3	252.354	252.173	2.998	1	3	2	49.69	0	18	0.428313	-0.342	2	0	-2.722	3	FALSE	FALSE	FALSE	CC1(C)[C@H](CCC(=C)[C@](OO)(CC[C@@]2(O)C)[C@@]23[H])[C@@H]13	InChI=1S/C15H24O3/c1-9-5-6-10-11(13(10,2)3)12-14(4,16)7-8-15(9,12)18-17/h10-12,16-17H,1,5-8H2,2-4H3/t10-,11-,12-,14+,15-/m1/s1	FCHYGGDHUGEYDO-MYYUVRNCSA-N
CMNPD23312	-0.61	C12H17ClO4	260.717	260.082	0.5419	2	4	3	77.76	0	17	0.633638	-1.222	3	0	-0.978	4	FALSE	TRUE	TRUE	[C@@H]1([C@H](O)C(=CC(=O)[C@@]1(O)C)\C=C\C(C)(O)C)Cl	InChI=1S/C12H17ClO4/c1-11(2,16)5-4-7-6-8(14)12(3,17)10(13)9(7)15/h4-6,9-10,15-17H,1-3H3/b5-4+/t9-,10+,12+/m1/s1	BEHCJZAKUQKRSB-QTIKQWDBSA-N
CMNPD23439	-0.61	C15H24O3	252.354	252.173	2.0698	1	3	2	57.53	0	18	0.750843	-0.54	3	0	-2.241	3	FALSE	TRUE	TRUE	C1=C(C(C[C@@]([H])([C@](CC[C@@H]2C(C)C)(O)C)[C@@]12O)=O)C	InChI=1S/C15H24O3/c1-9(2)11-5-6-14(4,17)13-7-12(16)10(3)8-15(11,13)18/h8-9,11,13,17-18H,5-7H2,1-4H3/t11-,13+,14+,15-/m1/s1	XMPQEPPHSFTTHF-UQOMUDLDSA-N
CMNPD263	-0.61	C12H8Br2O2	344.002	341.889	4.7095	2	2	1	29.46	2	16	0.855184	0.811	0	0	-4.926	2	FALSE	TRUE	TRUE	c1cc(Br)ccc1Oc(c2)c(O)ccc2Br	InChI=1S/C12H8Br2O2/c13-8-1-4-10(5-2-8)16-12-7-9(14)3-6-11(12)15/h1-7,15H	GADOGJSKUPYKLP-UHFFFAOYSA-N
CMNPD277	-0.61	C5H3Br2NO2	268.892	266.853	2.2379	1	1	2	53.09	1	10	0.820844	-0.327	2	0	-2.472	3	FALSE	TRUE	TRUE	c1(Br)cc(C(O)=O)[nH]c1Br	InChI=1S/C5H3Br2NO2/c6-2-1-3(5(9)10)8-4(2)7/h1,8H,(H,9,10)	ZUROCNHARMFRKA-UHFFFAOYSA-N
CMNPD27736	-0.61	C15H24O3	252.354	252.173	2.2155	2	3	2	57.53	0	18	0.740837	-0.575	3	0	-2.106	3	FALSE	FALSE	FALSE	[C@]12(C(C)(C)CC[C@@]1(O)C(=O)C)CC=C(CO)CC2	InChI=1S/C15H24O3/c1-11(17)15(18)9-8-13(2,3)14(15)6-4-12(10-16)5-7-14/h4,16,18H,5-10H2,1-3H3/t14-,15-/m1/s1	GBWWGMITFQSFTI-HUUCEWRRSA-N
CMNPD28426	-0.61	C11H15NO	177.247	177.115	2.4671	3	2	1	32.59	1	13	0.706645	0.203	1	0	-2.655	3	FALSE	TRUE	FALSE	Oc1c(\C=N\CC(C)C)cccc1	InChI=1S/C11H15NO/c1-9(2)7-12-8-10-5-3-4-6-11(10)13/h3-6,8-9,13H,7H2,1-2H3/b12-8+	CKIARBBSWICEEJ-XYOKQWHBSA-N
CMNPD28430	-0.61	C9H13NO	151.209	151.1	2.3545	3	2	0	25.5	1	11	0.608651	0.221	1	0	-2.738	3	FALSE	TRUE	FALSE	o1cccc1\C=N\CC(C)C	InChI=1S/C9H13NO/c1-8(2)6-10-7-9-4-3-5-11-9/h3-5,7-8H,6H2,1-2H3/b10-7+	VPYYBUQTJFKWHQ-JXMROGBWSA-N
CMNPD29318	-0.61	C15H18BrClO	329.665	328.023	5.36032	1	1	1	20.23	1	18	0.687587	1.289	0	1	-6.221	1	FALSE	TRUE	TRUE	c1c([C@]2(C)CCC(=C)[C@@H]2C)c(O)c(Cl)c(C)c1Br	InChI=1S/C15H18BrClO/c1-8-5-6-15(4,10(8)3)11-7-12(16)9(2)13(17)14(11)18/h7,10,18H,1,5-6H2,2-4H3/t10-,15+/m0/s1	MQKWJNKUCOOZGB-ZUZCIYMTSA-N
CMNPD3160	-0.61	C17H22O3	274.36	274.157	3.3439	0	3	0	43.37	0	20	0.502382	0.234	1	0	-5.218	2	FALSE	TRUE	TRUE	C12=C(C(=CC(=O)C1=O)C)O[C@]3([C@@H](C)CCCC3(C)C)C2	InChI=1S/C17H22O3/c1-10-8-13(18)14(19)12-9-17(20-15(10)12)11(2)6-5-7-16(17,3)4/h8,11H,5-7,9H2,1-4H3/t11-,17-/m0/s1	IJHWJCCEJGPWCM-GTNSWQLSSA-N
CMNPD576	-0.61	C20H32O2	304.474	304.24	4.3713	1	2	2	40.46	0	22	0.706155	0.47	1	0	-4.583	2	FALSE	FALSE	TRUE	C1([C@](C)(CC2)C[C@](O)(C(=C)[C@@H](O)CC3)[C@]3(C)CC1)=C2C(C)C	InChI=1S/C20H32O2/c1-13(2)15-6-9-18(4)12-20(22)14(3)17(21)8-11-19(20,5)10-7-16(15)18/h13,17,21-22H,3,6-12H2,1-2,4-5H3/t17-,18+,19+,20-/m0/s1	YEHZXAFZUPRJBB-NMLBUPMWSA-N
CMNPD6728	-0.61	C6H9NO	111.144	111.068	0.1424	0	1	1	29.1	0	8	0.473122	-0.639	3	1	-0.706	4	FALSE	TRUE	FALSE	O=C1NCCC(C2)C12	InChI=1S/C6H9NO/c8-6-5-3-4(5)1-2-7-6/h4-5H,1-3H2,(H,7,8)	ADZAHAGYKIKDBM-UHFFFAOYSA-N
CMNPD7835	-0.61	C10H8Br2ClNO2	369.44	366.861	2.9802	2	2	2	49.33	1	16	0.787741	-0.232	2	0	-3.348	3	FALSE	TRUE	TRUE	c1c(c2c(cc1Br)NC(=O)C2(O)CCCl)Br	InChI=1S/C10H8Br2ClNO2/c11-5-3-6(12)8-7(4-5)14-9(15)10(8,16)1-2-13/h3-4,16H,1-2H2,(H,14,15)	ZRDJKQFIKGOBIS-UHFFFAOYSA-N
CMNPD9847	-0.61	C16H20O5	292.331	292.131	1.7013	1	5	0	60.59	0	21	0.543614	-0.712	3	0	-3.435	3	FALSE	TRUE	FALSE	C1[C@H](O2)[C@@]23[C@@]4(CC(=C(C)C(=O)O5)[C@@]5(OC)C[C@H]3C)[C@@]1(O4)C	InChI=1S/C16H20O5/c1-8-5-14(18-4)10(9(2)12(17)20-14)6-15-13(3,21-15)7-11-16(8,15)19-11/h8,11H,5-7H2,1-4H3/t8-,11+,13-,14-,15-,16+/m1/s1	QHRGWKWECSOVCO-ODUDCCBKSA-N
CMNPD1259	-0.62	C15H24O2	236.355	236.178	2.8125	2	2	2	40.46	0	17	0.723779	-0.011	2	0	-2.633	3	FALSE	FALSE	FALSE	C1C[C@H](C)[C@@](C)(C=C(C(C)(O)CO)CC2)C2=C1	InChI=1S/C15H24O2/c1-11-5-4-6-12-7-8-13(9-14(11,12)2)15(3,17)10-16/h6,9,11,16-17H,4-5,7-8,10H2,1-3H3/t11-,14+,15?/m0/s1	IHQKZXXEUOQSEW-NFCBODTESA-N
CMNPD13360	-0.62	C15H22O3	250.338	250.157	1.9899	0	3	2	57.53	0	18	0.646391	-0.447	2	0	-2.61	3	FALSE	FALSE	TRUE	[C@@H]1(C(C(=C2[C@](C)(CC=C(C)C[C@H]2O)[C@H]1C)C)=O)O	InChI=1S/C15H22O3/c1-8-5-6-15(4)10(3)14(18)13(17)9(2)12(15)11(16)7-8/h5,10-11,14,16,18H,6-7H2,1-4H3/t10-,11+,14+,15+/m0/s1	STLDUPLKJSWMBL-RBDSIQFVSA-N
CMNPD134	-0.62	C10H16O3	184.235	184.11	1.6973	3	3	0	43.37	0	13	0.626829	-0.519	2	0	-1.852	4	FALSE	FALSE	FALSE	C1(C)(C)CC(=O)O[C@]1(CCC(C)=O)[H]	InChI=1S/C10H16O3/c1-7(11)4-5-8-10(2,3)6-9(12)13-8/h8H,4-6H2,1-3H3/t8-/m0/s1	PSZQNLJPXOTEDD-QMMMGPOBSA-N
CMNPD14491	-0.62	C21H32O4	348.483	348.23	4.2174	5	4	0	55.9	0	25	0.424005	0.072	1	0	-4.656	2	FALSE	FALSE	TRUE	[C@]1([C@]2([H])[C@]([H])(C(=C)CC[C@]([H])(O3)[C@]3(C)CC2)C1)(C)C(CCC(C)OC(C)=O)=O	InChI=1S/C21H32O4/c1-13-6-9-19-21(5,25-19)11-10-17-16(13)12-20(17,4)18(23)8-7-14(2)24-15(3)22/h14,16-17,19H,1,6-12H2,2-5H3/t14?,16-,17-,19-,20-,21-/m0/s1	XGYBYMODODSAGE-QNOZUNMKSA-N
CMNPD15263	-0.62	C15H24O2	236.355	236.178	3.5532	4	2	0	34.14	0	17	0.747677	0.334	1	0	-3.991	3	FALSE	FALSE	TRUE	C1(=CC([C@H]([C@H](CC1)C)CCC(=O)C)=O)C(C)C	InChI=1S/C15H24O2/c1-10(2)13-7-5-11(3)14(15(17)9-13)8-6-12(4)16/h9-11,14H,5-8H2,1-4H3/t11-,14-/m0/s1	PDXOECHKUSAMHE-FZMZJTMJSA-N
CMNPD15655	-0.62	C20H34O2	306.49	306.256	4.3087	2	2	2	40.46	0	22	0.746397	0.453	1	0	-4.467	2	FALSE	FALSE	TRUE	C1CC[C@]2(C)[C@]([H])(CCC(=C[C@]([C@H](O)CO)(C)CC3)[C@]23[H])C1(C)C	InChI=1S/C20H34O2/c1-18(2)9-5-10-20(4)15-8-11-19(3,17(22)13-21)12-14(15)6-7-16(18)20/h12,15-17,21-22H,5-11,13H2,1-4H3/t15-,16-,17-,19+,20+/m1/s1	WSYMNFBVLKNIMC-QKMNUUQDSA-N
CMNPD19505	-0.62	C16H21BrN2O	337.261	336.084	3.8359	2	3	2	35.5	1	20	0.805263	0.531	1	0	-4.964	2	TRUE	FALSE	TRUE	c1c(c2c(N[C@@H](N(C)CC3)[C@]23C\C=C(/C)\C)c(Br)c1)O	InChI=1S/C16H21BrN2O/c1-10(2)6-7-16-8-9-19(3)15(16)18-14-11(17)4-5-12(20)13(14)16/h4-6,15,18,20H,7-9H2,1-3H3/t15-,16-/m0/s1	WRWGGTSCHPLAPY-HOTGVXAUSA-N
CMNPD20335	-0.62	C15H24O3	252.354	252.173	3.1136	4	3	0	43.37	0	18	0.721978	-0.153	2	0	-3.382	3	FALSE	FALSE	TRUE	[C@@]1([H])([C@](CCC(C)=O)([H])C(C)(C)C1)[C@@]2(C)OC(=O)CC2	InChI=1S/C15H24O3/c1-10(16)5-6-11-12(9-14(11,2)3)15(4)8-7-13(17)18-15/h11-12H,5-9H2,1-4H3/t11-,12+,15+/m1/s1	KVOBXSYQMUJHDS-XUJVJEKNSA-N
CMNPD20352	-0.62	C15H26O3	254.37	254.188	2.0057	1	3	3	60.69	0	18	0.627279	-0.58	3	0	-1.789	4	FALSE	TRUE	FALSE	C1=C2[C@]([C@@H](C)CC[C@]1(O)C(C)C)(O)CC[C@@]2(O)C	InChI=1S/C15H26O3/c1-10(2)14(17)6-5-11(3)15(18)8-7-13(4,16)12(15)9-14/h9-11,16-18H,5-8H2,1-4H3/t11-,13-,14+,15-/m0/s1	DFBVMUXIWBUJCV-MHEUCROKSA-N
CMNPD22542	-0.62	C11H10Br2N2O	346.022	343.916	2.9814	4	1	2	44.89	2	16	0.649018	0.055	1	0	-4.055	2	FALSE	TRUE	FALSE	c1(cc2c(cc1Br)[nH]cc2CCNC=O)Br	InChI=1S/C11H10Br2N2O/c12-9-3-8-7(1-2-14-6-16)5-15-11(8)4-10(9)13/h3-6,15H,1-2H2,(H,14,16)	IFMRUQIPEYJXGG-UHFFFAOYSA-N
CMNPD25785	-0.62	C16H11Cl2NO4	352.173	351.007	4.44642	1	4	1	64.63	2	23	0.770629	0.054	1	0	-5.776	2	FALSE	TRUE	TRUE	c12c(c(C)c(Cl)cc1C(OC)=O)Oc3c(cc(Cl)cc3)C(=O)N2	InChI=1S/C16H11Cl2NO4/c1-7-11(18)6-10(16(21)22-2)13-14(7)23-12-4-3-8(17)5-9(12)15(20)19-13/h3-6H,1-2H3,(H,19,20)	HUIPLTJKSZEWPF-UHFFFAOYSA-N
CMNPD28840	-0.62	C27H33NO7	483.561	483.226	3.1228	3	8	2	119.09	2	35	0.639442	NA	4	0	-3.544	3	FALSE	FALSE	FALSE	C1C[C@](C)([C@@]([H])(CC(C(=O)OC(c2cnccc2)=C3)=C3O4)[C@@]4(C)[C@@H](OC(=O)C)C5)[C@]5([H])[C@@](CO)(C)[C@H]1O	InChI=1S/C27H33NO7/c1-15(30)33-23-12-20-25(2,8-7-22(31)26(20,3)14-29)21-10-17-19(35-27(21,23)4)11-18(34-24(17)32)16-6-5-9-28-13-16/h5-6,9,11,13,20-23,29,31H,7-8,10,12,14H2,1-4H3/t20-,21-,22+,23+,25+,26+,27+/m1/s1	UCUFMEMASFFHAG-CITFJYJESA-N
CMNPD29316	-0.62	C14H20BrClO	319.67	318.039	4.4729	0	1	0	17.07	0	17	0.601938	0.734	0	0	-5.12	2	FALSE	TRUE	TRUE	C1C(C)(C)[C@@]2(C[C@@H](Br)[C@](Cl)(C)CC2)C=CC1=O	InChI=1S/C14H20BrClO/c1-12(2)8-10(17)4-5-14(12)7-6-13(3,16)11(15)9-14/h4-5,11H,6-9H2,1-3H3/t11-,13+,14+/m1/s1	HMMPSVSGCOTVHR-XBFCOCLRSA-N
CMNPD3764	-0.62	C31H52N2	452.771	452.413	8.2281	0	2	0	6.48	0	33	0.341468	NA	4	3	-9.105	0	TRUE	FALSE	TRUE	C1(=C2)CN(CC\C=C\CCCCCCCCC(=CCC3)CN3CC\C=C\CCCCC1)CC2	InChI=1S/C31H52N2/c1-2-4-8-12-16-24-32-26-19-23-31(29-32)21-15-11-7-5-9-13-17-25-33-27-18-22-30(28-33)20-14-10-6-3-1/h8-9,12-13,22-23H,1-7,10-11,14-21,24-29H2/b12-8+,13-9+	FOMNKSMMWYZEFH-QHKWOANTSA-N
CMNPD3837	-0.62	C23H34O5	390.52	390.241	3.8086	4	5	1	72.83	0	28	0.583686	-0.164	2	0	-4.918	2	FALSE	FALSE	TRUE	[C@@]1([H])([C@@](C(OC)=O)(O)C=C(OC)C1=O)C[C@]2([C@@]3([H])[C@@](C(CCC3)=C)(CC[C@@H]2C)C)C	InChI=1S/C23H34O5/c1-14-8-7-9-18-21(14,3)11-10-15(2)22(18,4)12-16-19(24)17(27-5)13-23(16,26)20(25)28-6/h13,15-16,18,26H,1,7-12H2,2-6H3/t15-,16-,18+,21+,22+,23-/m0/s1	HKQNJGSYDWBDNF-OWRVVPNKSA-N
CMNPD4564	-0.62	C18H15BrN2O3	387.233	386.027	3.1776	5	3	3	82.19	3	24	0.46469	-0.35	2	0	-4.55	2	FALSE	TRUE	FALSE	c1c2c(ccc1)[nH]cc2C(C(=O)NCCc3cc(c(cc3)O)Br)=O	InChI=1S/C18H15BrN2O3/c19-14-9-11(5-6-16(14)22)7-8-20-18(24)17(23)13-10-21-15-4-2-1-3-12(13)15/h1-6,9-10,21-22H,7-8H2,(H,20,24)	PLHPHTZTHRMJEP-UHFFFAOYSA-N
CMNPD5405	-0.62	C18H17BrO2	345.236	344.041	4.0527	6	1	1	37.3	0	21	0.58245	0.849	0	0	-4	3	FALSE	FALSE	TRUE	C(\C=C\Br)#C\C=C\CC\C=C\C#CC#CCCCC(O)=O	InChI=1S/C18H17BrO2/c19-17-15-13-11-9-7-5-3-1-2-4-6-8-10-12-14-16-18(20)21/h1-2,7,9,15,17H,3,5,12,14,16H2,(H,20,21)/b2-1+,9-7+,17-15+	KQTFPHGJDWNEQY-TYHBFTGESA-N
CMNPD5476	-0.62	C20H18N4S	346.459	346.125	4.6726	3	5	1	41.05	4	25	0.515208	0.496	1	0	-6.462	1	TRUE	TRUE	TRUE	s1c(c(CCN(C)C)c(Nc(cccc2)c23)c(c3ccn4)c45)c5nc1	InChI=1S/C20H18N4S/c1-24(2)10-8-14-17-16-13(12-5-3-4-6-15(12)23-17)7-9-21-18(16)19-20(14)25-11-22-19/h3-7,9,11,23H,8,10H2,1-2H3	VUMXZAQHDVKTEH-UHFFFAOYSA-N
CMNPD5935	-0.62	C2H6O4S	126.133	125.999	-1.1335	2	3	2	74.6	0	7	0.458798	-1.655	3	0	1.182	5	FALSE	FALSE	FALSE	OCCS(O)(=O)=O	InChI=1S/C2H6O4S/c3-1-2-7(4,5)6/h3H,1-2H2,(H,4,5,6)	SUMDYPCJJOFFON-UHFFFAOYSA-N
CMNPD6906	-0.62	C20H28O4	332.44	332.199	2.8483	1	4	2	70.67	1	24	0.82947	-0.504	2	0	-3.81	3	FALSE	FALSE	TRUE	C1([C@](O)(C[C@]2([C@@]([H])(CC[C@@](CO)(c(coc3)c3CC4)[C@@]24[H])C1(C)C)C)[H])=O	InChI=1S/C20H28O4/c1-18(2)15-6-7-20(11-21)13-10-24-9-12(13)4-5-16(20)19(15,3)8-14(22)17(18)23/h9-10,14-16,21-22H,4-8,11H2,1-3H3/t14-,15+,16-,19+,20-/m1/s1	UNIATPKUXHUSOL-VQEGESQYSA-N
CMNPD691	-0.62	C15H18BrIO	421.116	419.959	5.01132	1	1	0	9.23	1	18	0.457864	1.444	0	1	-6.855	1	FALSE	TRUE	TRUE	c1(C)cc(O2)c(C3(C)C(C)C2(CC3)CI)cc1Br	InChI=1S/C15H18BrIO/c1-9-6-13-11(7-12(9)16)14(3)4-5-15(8-17,18-13)10(14)2/h6-7,10H,4-5,8H2,1-3H3	GSLUQYUFBYSYQN-UHFFFAOYSA-N
CMNPD964	-0.62	C13H11BrN4O	319.162	318.012	2.26767	1	2	3	71.98	2	19	0.705699	-0.657	3	0	-3.929	3	FALSE	TRUE	FALSE	C1(=O)\C(\NC(=N)N1C)=C/c2c[nH]c(c2cc3)cc3Br	InChI=1S/C13H11BrN4O/c1-18-12(19)11(17-13(18)15)4-7-6-16-10-5-8(14)2-3-9(7)10/h2-6,16H,1H3,(H2,15,17)/b11-4+	AKOYYWJWILIASW-NYYWCZLTSA-N
CMNPD12199	-0.63	C15H18O2	230.307	230.131	3.1607	0	2	0	26.3	0	17	0.597431	0.381	1	0	-4.571	2	FALSE	FALSE	TRUE	C1(=CC=C[C@]2(C)[C@@]1([H])CC(=C(C)C(=O)O3)[C@]3([H])C2)C	InChI=1S/C15H18O2/c1-9-5-4-6-15(3)8-13-11(7-12(9)15)10(2)14(16)17-13/h4-6,12-13H,7-8H2,1-3H3/t12-,13-,15-/m0/s1	MUUFCNJBWLIDFJ-YDHLFZDLSA-N
CMNPD14547	-0.63	C24H32O3	368.517	368.235	5.1874	3	2	1	54.37	0	27	0.697756	0.552	1	0	-6.208	1	FALSE	FALSE	FALSE	C1(C=C[C@@]([C@]2([H])[C@@]([H])(CC3)[C@]([H])(CC[C@@H]4[C@H](C)\C=C\C(=O)O)[C@]4(C)CC2)(C)C3=C1)=O	InChI=1S/C24H32O3/c1-15(4-9-22(26)27)19-7-8-20-18-6-5-16-14-17(25)10-12-23(16,2)21(18)11-13-24(19,20)3/h4,9-10,12,14-15,18-21H,5-8,11,13H2,1-3H3,(H,26,27)/b9-4+/t15-,18+,19-,20+,21+,23+,24-/m1/s1	AIWMJAGAGKKIFO-JASPGECPSA-N
CMNPD20529	-0.63	C16H25N	231.383	231.199	4.70289	1	0	0	4.36	0	17	0.454805	1.156	0	0	-5.213	2	FALSE	FALSE	TRUE	C1(C)=C[C@@]2([H])[C@]([C@](CC[C@@H]2C(C)C)([N+]#[C-])C)([H])CC1	InChI=1S/C16H25N/c1-11(2)13-8-9-16(4,17-5)15-7-6-12(3)10-14(13)15/h10-11,13-15H,6-9H2,1-4H3/t13-,14-,15+,16+/m1/s1	KMGPOQZVASURGY-WCVJEAGWSA-N
CMNPD22461	-0.63	C18H32O3	296.451	296.235	4.3859	9	3	1	46.53	0	21	0.506935	0.682	1	0	-4.711	2	FALSE	FALSE	TRUE	C(/CC(CC)CCCC)(\CC)=C\[C@@]1(CC)OC(=O)C[C@@H]1O	InChI=1S/C18H32O3/c1-5-9-10-14(6-2)11-15(7-3)13-18(8-4)16(19)12-17(20)21-18/h13-14,16,19H,5-12H2,1-4H3/b15-13+/t14?,16-,18+/m0/s1	LXZFHDASUHPSMA-YVHZJSTOSA-N
CMNPD22704	-0.63	C13H14O3	218.252	218.094	2.49672	3	3	0	47.28	1	16	0.578112	-0.19	2	0	-2.883	3	FALSE	TRUE	TRUE	C(/C=C/C(=O)C)=C(\C1=CC=C(C(O1)=O)C)/C	InChI=1S/C13H14O3/c1-9(5-4-6-11(3)14)12-8-7-10(2)13(15)16-12/h4-8H,1-3H3/b6-4+,9-5+	NKUGIFTZCJFJTF-REZHQCRGSA-N
CMNPD25404	-0.63	C15H22O3	250.338	250.157	1.9915	2	3	2	57.53	0	18	0.736872	-0.594	3	0	-2.023	3	FALSE	FALSE	FALSE	OC(C)(CO)C(CCC(=CC(C[C@@H]1C)=O)[C@@]12C)=C2	InChI=1S/C15H22O3/c1-10-6-13(17)7-11-4-5-12(8-14(10,11)2)15(3,18)9-16/h7-8,10,16,18H,4-6,9H2,1-3H3/t10-,14+,15?/m0/s1	XRCGRSDSMPDFDA-XHDDUAGMSA-N
CMNPD27734	-0.63	C15H22O5	282.336	282.147	0.3653	1	5	3	94.83	0	20	0.645489	-1.666	3	0	-1.055	4	FALSE	FALSE	FALSE	C1=CC(C)(C)[C@]2(CC(=O)C(O)(CO)CC2)C(C)(O)C1=O	InChI=1S/C15H22O5/c1-12(2)5-4-10(17)13(3,19)15(12)7-6-14(20,9-16)11(18)8-15/h4-5,16,19-20H,6-9H2,1-3H3/t13?,14?,15-/m0/s1	VCCYYKJLHOIXHU-NRXISQOPSA-N
CMNPD31127	-0.63	C14H15NO2	229.279	229.11	2.74052	0	2	1	46.17	1	17	0.695157	-0.064	2	0	-4.212	2	FALSE	TRUE	TRUE	c1c(C)c(C(=O)C(=O)N2)c2c([C@@H](C)C[C@@H]3C)c13	InChI=1S/C14H15NO2/c1-6-4-7(2)10-9(6)5-8(3)11-12(10)15-14(17)13(11)16/h5-7H,4H2,1-3H3,(H,15,16,17)/t6-,7-/m0/s1	VHJKQWDMBHIQRR-BQBZGAKWSA-N
CMNPD8809	-0.63	C11H16	148.249	148.125	3.3309	3	0	0	0	0	11	0.425154	0.892	0	0	-3.572	3	FALSE	FALSE	TRUE	[C@H]1([C@H](C=C)CCC1)\C=C/C=C	InChI=1S/C11H16/c1-3-5-7-11-9-6-8-10(11)4-2/h3-5,7,10-11H,1-2,6,8-9H2/b7-5-/t10-,11+/m1/s1	FSXHJKUSLWXELT-PYIHCCSZSA-N
CMNPD11681	-0.64	C15H16O4	260.289	260.105	2.19104	0	4	1	59.67	2	19	0.788455	-0.555	3	0	-2.961	3	FALSE	TRUE	TRUE	C1(C)=C(C)Oc(ccc2c3CC(O)(C)OC2)c3C1=O	InChI=1S/C15H16O4/c1-8-9(2)19-12-5-4-10-7-18-15(3,17)6-11(10)13(12)14(8)16/h4-5,17H,6-7H2,1-3H3	LOSDAQDKQPYTFC-UHFFFAOYSA-N
CMNPD13008	-0.64	C15H24O	220.356	220.183	3.6739	1	1	0	17.07	0	16	0.658635	0.614	1	0	-4.779	2	FALSE	FALSE	TRUE	C1(C2[C@](C[C@@H]1C(C)C)(C)C3)C[C@@]3(C)C(=O)C2	InChI=1S/C15H24O/c1-9(2)10-6-14(3)8-15(4)7-11(10)12(14)5-13(15)16/h9-12H,5-8H2,1-4H3/t10-,11?,12?,14+,15-/m1/s1	FHGVQISYQRBFTF-AEMIBAHXSA-N
CMNPD14918	-0.64	C20H34O2	306.49	306.256	5.0238	7	2	1	29.46	0	22	0.668887	0.769	0	0	-4.695	2	FALSE	FALSE	TRUE	C1C([C@@](C)(CC\C=C(/C)\C)[C@@H]2CC[C@@](C)(C=C)O)OC2(C)C1	InChI=1S/C20H34O2/c1-7-18(4,21)13-10-16-19(5,12-8-9-15(2)3)17-11-14-20(16,6)22-17/h7,9,16-17,21H,1,8,10-14H2,2-6H3/t16-,17?,18+,19-,20?/m0/s1	FUGISSVULNTWPU-DNZZQQBISA-N
CMNPD16946	-0.64	C14H15N2	211.288	211.123	2.708	1	0	1	19.67	3	16	0.59708	0.52	1	0	-4.829	2	TRUE	TRUE	TRUE	[n+]1(c(CC)c([nH]c(c2cc3)cc3)c2cc1)C	InChI=1S/C14H14N2/c1-3-13-14-11(8-9-16(13)2)10-6-4-5-7-12(10)15-14/h4-9H,3H2,1-2H3/p+1	FBKXHCGGHVFSKP-UHFFFAOYSA-O
CMNPD17580	-0.64	C15H16O	212.292	212.12	3.4984	0	1	0	17.07	0	16	0.600327	0.579	1	0	-4.589	2	FALSE	TRUE	TRUE	CC12C(CCCC1)=CC=C(C(=O)C=C3)C2=C3	InChI=1S/C15H16O/c1-15-10-3-2-5-11(15)8-9-12-13(15)6-4-7-14(12)16/h4,6-9H,2-3,5,10H2,1H3	AHCCSFZXRLQQHD-UHFFFAOYSA-N
CMNPD18067	-0.64	C20H34O6	370.486	370.236	3.7996	10	6	0	78.9	0	26	0.429809	-0.142	2	0	-4.271	2	FALSE	FALSE	TRUE	C(C(=O)C(CCCC(C)=O)(C)C)C[C@]1(C)CC[C@@H]([C@H](C(OC)=O)C)OO1	InChI=1S/C20H34O6/c1-14(21)8-7-11-19(3,4)17(22)10-13-20(5)12-9-16(25-26-20)15(2)18(23)24-6/h15-16H,7-13H2,1-6H3/t15-,16+,20+/m1/s1	OQQQVWCMVDRPGR-GUXCAODWSA-N
CMNPD1899	-0.64	C15H24Br2O	380.164	378.019	4.8109	0	1	1	20.23	0	18	0.472499	0.83	0	0	-5.118	2	FALSE	TRUE	TRUE	C1[C@](CC[C@@](O)(C)[C@H]1Br)(C(C)(C)[C@H](Br)C2)C(=C2)C	InChI=1S/C15H24Br2O/c1-10-5-6-11(16)13(2,3)15(10)8-7-14(4,18)12(17)9-15/h5,11-12,18H,6-9H2,1-4H3/t11-,12+,14+,15+/m1/s1	LKZVLPVFTMUQRT-DHMWGJHJSA-N
CMNPD22546	-0.64	C10H8BrNO2	254.083	252.974	2.717	1	2	1	42.09	2	14	0.794748	0.036	1	0	-3.829	3	FALSE	TRUE	FALSE	c1(cc2c(cc1)[nH]cc2C(OC)=O)Br	InChI=1S/C10H8BrNO2/c1-14-10(13)8-5-12-9-3-2-6(11)4-7(8)9/h2-5,12H,1H3	MFOKOKHNSVUKON-UHFFFAOYSA-N
CMNPD23045	-0.64	C25H12Br6O7	903.788	897.568	8.3214	4	7	3	113.29	3	38	0.226047	NA	4	3	-10.508	0	FALSE	TRUE	TRUE	COC(C(\C(=C(\c1cc(c(c(Br)c1)O)Br)/c(cc(Br)c(O)c2Br)c2)\O3)=C(c(cc(Br)c(O)c4Br)c4)C3=O)=O	InChI=1S/C25H12Br6O7/c1-37-24(35)19-18(10-6-15(30)22(34)16(31)7-10)25(36)38-23(19)17(8-2-11(26)20(32)12(27)3-8)9-4-13(28)21(33)14(29)5-9/h2-7,32-34H,1H3	BREHBFOCEMKNAS-UHFFFAOYSA-N
CMNPD23945	-0.64	C15H24O2	236.355	236.178	3.099	0	2	1	37.3	0	17	0.656172	0.15	1	0	-3.743	3	FALSE	TRUE	TRUE	[C@]12([H])\C(=C/[C@@](C(CC[C@H]1C)=O)(C)O)\CC(C)(C)C2	InChI=1S/C15H24O2/c1-10-5-6-13(16)15(4,17)8-11-7-14(2,3)9-12(10)11/h8,10,12,17H,5-7,9H2,1-4H3/b11-8-/t10-,12-,15-/m1/s1	OAXGQQKOWZKFRJ-RBHCPIRRSA-N
CMNPD23956	-0.64	C15H24O2	236.355	236.178	3.0513	0	2	1	29.46	0	17	0.655015	0.196	1	0	-3.699	3	FALSE	TRUE	TRUE	[C@]12([C@]3(O[C@@H](CC[C@H]1C)C(C)=C3)CC(C)(C)C2)O	InChI=1S/C15H24O2/c1-10-7-14-8-13(3,4)9-15(14,16)11(2)5-6-12(10)17-14/h7,11-12,16H,5-6,8-9H2,1-4H3/t11-,12+,14-,15-/m1/s1	KTUDICJUCCREHW-AYRXBEOTSA-N
CMNPD27119	-0.64	C29H36N4O6	536.629	536.263	1.5903	6	8	2	123.88	0	39	0.3876	NA	4	1	-5.406	2	FALSE	TRUE	FALSE	C1(=O)C(CC(=C(NC(=O)\C=C(/C)\C)N([C@@H](C)[C@@H]2[C@H]3O2)[C@@]34C)C4=O)=C(NC(=O)\C=C(/C)\C)N([C@@H](C)[C@@H](O5)[C@@H]56)[C@]16C	InChI=1S/C29H36N4O6/c1-12(2)9-18(34)30-26-16(22(36)28(7)24-20(38-24)14(5)32(26)28)11-17-23(37)29(8)25-21(39-25)15(6)33(29)27(17)31-19(35)10-13(3)4/h9-10,14-15,20-21,24-25H,11H2,1-8H3,(H,30,34)(H,31,35)/t14-,15-,20+,21+,24+,25+,28+,29+/m0/s1	GUONLEGRVMXNQJ-YYUXWGNSSA-N
CMNPD27274	-0.64	C10H8N2O2	188.186	188.059	1.538	1	4	1	63.08	2	14	0.689223	-0.658	3	0	-2.299	3	FALSE	TRUE	FALSE	Oc(c(C(C)=O)n1)c2c(cccc2)n1	InChI=1S/C10H8N2O2/c1-6(13)9-10(14)7-4-2-3-5-8(7)11-12-9/h2-5H,1H3,(H,11,14)	RZXNQPGHGIDBQX-UHFFFAOYSA-N
CMNPD31011	-0.64	C16H26O3	266.381	266.188	3.8288	5	3	0	35.53	0	19	0.709413	0.414	1	0	-4.267	2	FALSE	FALSE	TRUE	C1(=O)OC(CCC2=CCC(C(C)CC)CO2)CCC1	InChI=1S/C16H26O3/c1-3-12(2)13-7-8-14(18-11-13)9-10-15-5-4-6-16(17)19-15/h8,12-13,15H,3-7,9-11H2,1-2H3	BVMWFLFMVLSQKB-UHFFFAOYSA-N
CMNPD31342	-0.64	C20H32O4	336.472	336.23	3.5228	0	4	2	66.76	0	24	0.524528	-0.064	2	0	-4.403	2	FALSE	FALSE	FALSE	[C@@H]12C[C@]([H])([C@H](C)C(=O)O1)C\C=C(\C)/[C@@H](O)CC\C(=C\CC[C@@]2(O)C)\C	InChI=1S/C20H32O4/c1-13-6-5-11-20(4,23)18-12-16(15(3)19(22)24-18)9-8-14(2)17(21)10-7-13/h6,8,15-18,21,23H,5,7,9-12H2,1-4H3/b13-6+,14-8-/t15-,16+,17-,18-,20-/m0/s1	PNMCIBFBQPGVAE-JQKVNRNBSA-N
CMNPD4337	-0.64	C12H5Br5O2	580.69	575.621	6.997	2	2	1	29.46	2	19	0.306404	1.505	0	2	-7.414	1	TRUE	TRUE	TRUE	c1(c(cccc1)Oc(c(c(c(Br)c2Br)Br)O)c2Br)Br	InChI=1S/C12H5Br5O2/c13-5-3-1-2-4-6(5)19-12-10(17)8(15)7(14)9(16)11(12)18/h1-4,18H	BOKPHTBEQUIUOX-UHFFFAOYSA-N
CMNPD7344	-0.64	C15H24BrClO3	367.711	366.06	2.8384	2	3	2	52.99	0	20	0.582722	-0.139	2	0	-3.612	3	FALSE	TRUE	FALSE	[C@]1([C@@H](CC[C@@H]2Br)CC2(C)C)(Cl)[C@H]3[C@H](O3)[C@](O)(CC1)CO	InChI=1S/C15H24BrClO3/c1-13(2)7-9(3-4-10(13)16)15(17)6-5-14(19,8-18)11-12(15)20-11/h9-12,18-19H,3-8H2,1-2H3/t9-,10-,11-,12+,14-,15+/m0/s1	JGPJLMXMBSKQBH-FCNPYSRZSA-N
CMNPD739	-0.64	C15H24O	220.356	220.183	3.8401	0	1	1	20.23	0	16	0.614921	0.689	1	0	-4.272	2	FALSE	FALSE	TRUE	[C@]1(C[C@H](C)[C@@](C)(CC=C(C)CC2)C2=C1C)(O)[H]	InChI=1S/C15H24O/c1-10-5-6-13-12(3)14(16)9-11(2)15(13,4)8-7-10/h7,11,14,16H,5-6,8-9H2,1-4H3/t11-,14-,15+/m0/s1	PYNBPBFJIFSMEA-TUKIKUTGSA-N
CMNPD9701	-0.64	C7H8Br2N2O2	311.961	309.895	1.8734	3	2	2	54.12	1	13	0.837433	-0.518	2	0	-2.365	3	FALSE	TRUE	TRUE	C(NC(=O)c1cc(Br)c(Br)[nH]1)OC	InChI=1S/C7H8Br2N2O2/c1-13-3-10-7(12)5-2-4(8)6(9)11-5/h2,11H,3H2,1H3,(H,10,12)	WUUXEVGYTLVDBQ-UHFFFAOYSA-N
CMNPD12137	-0.65	C20H30	270.46	270.235	6.35842	4	0	0	0	1	20	0.558447	1.969	0	2	-7.355	1	TRUE	FALSE	TRUE	C(/CC[C@H](C)[C@@H]1c(cc(C)cc2)c2[C@@H](C)CC1)=C(\C)/C	InChI=1S/C20H30/c1-14(2)7-6-8-16(4)19-12-10-17(5)18-11-9-15(3)13-20(18)19/h7,9,11,13,16-17,19H,6,8,10,12H2,1-5H3/t16-,17-,19+/m0/s1	JWQVCYABIGUFIY-JENIJYKNSA-N
CMNPD12625	-0.65	C11H14O3	194.23	194.094	0.995	1	3	1	38.69	0	14	0.676326	-0.614	3	0	-1.432	4	FALSE	FALSE	FALSE	C(=C(/[C@@]1([H])[C@]2(O[C@@H]([C@H]1O)CC2)O3)\C3)/C=C	InChI=1S/C11H14O3/c1-2-3-7-6-13-11-5-4-8(14-11)10(12)9(7)11/h2-3,8-10,12H,1,4-6H2/b7-3-/t8-,9-,10-,11+/m1/s1	GXAVFSLMAAWQQC-JFWRTRGTSA-N
CMNPD15706	-0.65	C16H20O5	292.331	292.131	2.7188	0	5	2	83.83	1	21	0.718229	-0.584	3	0	-3.728	3	FALSE	TRUE	FALSE	c12c(C(OC(C)CCC(=O)CCCC1)=O)c(O)cc(O)c2	InChI=1S/C16H20O5/c1-10-6-7-12(17)5-3-2-4-11-8-13(18)9-14(19)15(11)16(20)21-10/h8-10,18-19H,2-7H2,1H3	OZXRHWAXCRAAFL-UHFFFAOYSA-N
CMNPD17620	-0.65	C22H23N3O4	393.443	393.169	1.9506	2	4	1	78.95	1	29	0.779329	-1.069	3	0	-3.73	3	FALSE	TRUE	FALSE	C1([C@@]2([H])N(C(=O)C(N1[C@]3(\C=C(\C)/C)[H])=C[C@]34c5c(NC4=O)cc(OC)cc5)CCC2)=O	InChI=1S/C22H23N3O4/c1-12(2)9-18-22(14-7-6-13(29-3)10-15(14)23-21(22)28)11-17-19(26)24-8-4-5-16(24)20(27)25(17)18/h6-7,9-11,16,18H,4-5,8H2,1-3H3,(H,23,28)/t16-,18-,22-/m0/s1	UHQKDPCPFNXIDU-ZJBJCVSYSA-N
CMNPD19791	-0.65	C11H10O5	222.196	222.053	1.9071	2	5	2	79.9	2	16	0.598855	-0.962	3	0	-2.01	3	FALSE	TRUE	FALSE	c1(c(c2c(cc(COC(C)=O)o2)cc1)O)O	InChI=1S/C11H10O5/c1-6(12)15-5-8-4-7-2-3-9(13)10(14)11(7)16-8/h2-4,13-14H,5H2,1H3	YAVXRUHOLPIVKZ-UHFFFAOYSA-N
CMNPD22086	-0.65	C15H18O3	246.306	246.126	1.808	0	3	1	54.37	0	18	0.708872	-0.55	3	0	-2.974	3	FALSE	TRUE	TRUE	C1(C=C2[C@](C)([C@](O)(CC(C)(C)C3=O)C3=C2)[C@H]1C)=O	InChI=1S/C15H18O3/c1-8-11(16)6-9-5-10-12(17)13(2,3)7-15(10,18)14(8,9)4/h5-6,8,18H,7H2,1-4H3/t8-,14+,15-/m0/s1	QGNVEKYDTQENAF-SVGYWBMUSA-N
CMNPD22184	-0.65	C13H14O3	218.252	218.094	2.61052	1	3	1	46.53	1	16	0.736853	-0.039	2	0	-3.373	3	FALSE	TRUE	TRUE	C1(=O)c2c(cc(c(c2)C)O)O[C@@H](\C=C\C)C1	InChI=1S/C13H14O3/c1-3-4-9-6-12(15)10-5-8(2)11(14)7-13(10)16-9/h3-5,7,9,14H,6H2,1-2H3/b4-3+/t9-/m0/s1	IGGXNHPZFBZIBM-NWALNABHSA-N
CMNPD2393	-0.65	C21H28O2	312.453	312.209	5.0591	2	2	1	29.46	1	23	0.773517	0.995	0	0	-6.092	1	FALSE	TRUE	TRUE	c1c2c(c(O)c(c1)OC)CCC(C(CC[C@@H]3C=C)[C@]3(C)CC4)C24	InChI=1S/C21H28O2/c1-4-13-5-9-18-16-6-7-17-14(8-10-19(23-3)20(17)22)15(16)11-12-21(13,18)2/h4,8,10,13,15-16,18,22H,1,5-7,9,11-12H2,2-3H3/t13-,15?,16?,18?,21+/m0/s1	DUFVEGURRGSTEX-RHZXXAAZSA-N
CMNPD2421	-0.65	C15H18Br2N2O2	418.129	415.974	3.4013	4	3	1	41.57	1	21	0.815618	0.095	1	0	-4.052	2	FALSE	FALSE	TRUE	c1(Br)c(cc(\C=C\NC(=O)[C@H]2N(C)CCC2)c(Br)c1)OC	InChI=1S/C15H18Br2N2O2/c1-19-7-3-4-13(19)15(20)18-6-5-10-8-14(21-2)12(17)9-11(10)16/h5-6,8-9,13H,3-4,7H2,1-2H3,(H,18,20)/b6-5+/t13-/m0/s1	DPCFPCPMRIZROA-GFUIURDCSA-N
CMNPD24769	-0.65	C26H38O4	414.586	414.277	4.3675	4	4	2	66.76	0	30	0.670667	-0.023	2	0	-4.6	2	FALSE	FALSE	TRUE	C1C=C([C@@]([H])(CC[C@](C)([C@@H](\C(=C/[C@H](O)C(OC)C)\C)CC2)[C@@]23[H])C3=CC4=O)C[C@@]4([H])C[C@H]1O	InChI=1S/C26H38O4/c1-15(11-24(28)16(2)30-4)22-7-8-23-21-14-25(29)18-12-17(5-6-19(27)13-18)20(21)9-10-26(22,23)3/h5,11,14,16,18-20,22-24,27-28H,6-10,12-13H2,1-4H3/b15-11-/t16?,18-,19-,20+,22+,23-,24-,26+/m0/s1	UEBULTYCUXKNAX-VLUMNBGBSA-N
CMNPD27405	-0.65	C15H16N2O5	304.302	304.106	-0.3105	1	5	1	87.15	0	22	0.530238	-1.777	3	0	-1.04	4	FALSE	FALSE	FALSE	C1=C[C@H](OC(C)=O)[C@]2([H])C(C[C@@](O)(C(=O)N(C)C(=C)C3=O)N23)=C1	InChI=1S/C15H16N2O5/c1-8-13(19)17-12-10(5-4-6-11(12)22-9(2)18)7-15(17,21)14(20)16(8)3/h4-6,11-12,21H,1,7H2,2-3H3/t11-,12-,15+/m0/s1	NRCIYWRYSKBDSB-SLEUVZQESA-N
CMNPD27765	-0.65	C15H22O6	298.335	298.142	1.8571	4	5	1	82.06	0	21	0.797708	-0.954	3	0	-2.903	3	FALSE	FALSE	TRUE	[C@H]12[C@H](OC(=O)C1(C)C)C[C@]3(O2)O[C@H](CCCC(O)=O)CC3	InChI=1S/C15H22O6/c1-14(2)12-10(19-13(14)18)8-15(21-12)7-6-9(20-15)4-3-5-11(16)17/h9-10,12H,3-8H2,1-2H3,(H,16,17)/t9-,10-,12+,15+/m1/s1	IDJLZPUDOCRTJV-FCIGDQIPSA-N
CMNPD27878	-0.65	C11H14Br2O3	354.038	351.931	3.9395	5	3	2	49.69	1	16	0.622245	0.275	1	0	-3.677	3	TRUE	TRUE	TRUE	c1(Br)c(Br)c(COCCCC)cc(O)c1O	InChI=1S/C11H14Br2O3/c1-2-3-4-16-6-7-5-8(14)11(15)10(13)9(7)12/h5,14-15H,2-4,6H2,1H3	PNQVMVCJLJMZFZ-UHFFFAOYSA-N
CMNPD28183	-0.65	C21H34O4	350.499	350.246	3.6853	1	4	2	58.92	0	25	0.708333	-0.147	2	0	-3.748	3	FALSE	FALSE	FALSE	[C@]1(OC)([C@H](O)CC\C(\C)=C\[C@@H]2C(=C(C)CO2)CC[C@@](O)(C)\C=C\C1)C	InChI=1S/C21H34O4/c1-15-7-8-19(22)21(4,24-5)11-6-10-20(3,23)12-9-17-16(2)14-25-18(17)13-15/h6,10,13,18-19,22-23H,7-9,11-12,14H2,1-5H3/b10-6+,15-13+/t18-,19-,20-,21+/m1/s1	FHTQNMOZPCOWNA-SFCJBNPXSA-N
CMNPD28728	-0.65	C15H20O5	280.32	280.131	2.1202	4	5	0	61.83	0	20	0.738107	-0.619	3	0	-3.006	3	FALSE	TRUE	FALSE	C1(C)=CO[C@@](C)(C[C@H](C)[C@]2(C)C(OC)=CC(=O)O2)C1=O	InChI=1S/C15H20O5/c1-9-8-19-14(3,13(9)17)7-10(2)15(4)11(18-5)6-12(16)20-15/h6,8,10H,7H2,1-5H3/t10-,14-,15+/m0/s1	QXAUZMZXKNZQNY-NZVBXONLSA-N
CMNPD29096	-0.65	C11H14O3	194.23	194.094	1.73392	4	3	1	50.44	1	14	0.742497	-0.391	2	0	-1.723	4	FALSE	FALSE	FALSE	C1=C(\C=C\CCCO)OC(=O)C(C)=C1	InChI=1S/C11H14O3/c1-9-6-7-10(14-11(9)13)5-3-2-4-8-12/h3,5-7,12H,2,4,8H2,1H3/b5-3+	MSTFNDOWSKCNAO-HWKANZROSA-N
CMNPD29101	-0.65	C8H10O3	154.165	154.063	1.21622	1	3	1	50.44	1	11	0.661125	-0.527	3	0	-1.474	4	FALSE	TRUE	FALSE	C1(=C(C=C(C)OC1=O)O)CC	InChI=1S/C8H10O3/c1-3-6-7(9)4-5(2)11-8(6)10/h4,9H,3H2,1-2H3	NDACCGSRVFSONF-UHFFFAOYSA-N
CMNPD29312	-0.65	C15H25BrO	301.268	300.109	4.5338	1	1	0	12.53	0	17	0.511732	0.977	0	0	-5.527	2	FALSE	TRUE	TRUE	C1[C@@H](Br)[C@](C)(CC[C@@H](C(C)C)C2)[C@@]2(O3)[C@]3(C)C1	InChI=1S/C15H25BrO/c1-10(2)11-5-7-13(3)12(16)6-8-14(4)15(13,9-11)17-14/h10-12H,5-9H2,1-4H3/t11-,12-,13+,14+,15-/m1/s1	DBYWYNHWYVAZJR-NIFZNCRKSA-N
CMNPD30656	-0.65	C13H10O6	262.217	262.048	0.9148	0	6	2	93.06	1	19	0.533044	-1.317	3	0	-2.467	3	FALSE	TRUE	FALSE	c1(O)cc(C(=O)[C@]2(OC(C)=CC2=O)CO3)c3cc1O	InChI=1S/C13H10O6/c1-6-2-11(16)13(19-6)5-18-10-4-9(15)8(14)3-7(10)12(13)17/h2-4,14-15H,5H2,1H3/t13-/m0/s1	JEGHUOLJRQHOKB-ZDUSSCGKSA-N
CMNPD3069	-0.65	C14H16BrN3O2S	370.272	369.015	2.4984	0	5	3	74.51	2	21	0.664611	-0.582	3	0	-5.179	2	FALSE	TRUE	FALSE	S1C[C@H]([C@]2([H])[N@](CCc(c3c(cc(Br)c(O)c3)[nH]4)c24)OC1)N	InChI=1S/C14H16BrN3O2S/c15-9-4-11-8(3-12(9)19)7-1-2-18-14(13(7)17-11)10(16)5-21-6-20-18/h3-4,10,14,17,19H,1-2,5-6,16H2/t10-,14+/m1/s1	XHYJPORPMFTSBP-YGRLFVJLSA-N
CMNPD31505	-0.65	C13H16O6	268.265	268.095	1.6042	5	6	1	74.22	1	19	0.645599	-0.747	3	0	-2.322	3	FALSE	TRUE	TRUE	c1(OC)cc(\C=C\C(=O)OC)c(OC)c(O)c1OC	InChI=1S/C13H16O6/c1-16-9-7-8(5-6-10(14)17-2)12(18-3)11(15)13(9)19-4/h5-7,15H,1-4H3/b6-5+	AFBFQYKBMBAWFD-AATRIKPKSA-N
CMNPD3325	-0.65	C16H25NS	263.45	263.171	4.8864	2	2	0	12.36	0	18	0.392512	1.3	0	0	-6.173	1	FALSE	TRUE	TRUE	[C@@H]1(C)[C@H]([C@@](C=C2C(C)C)([C@H](CC2)C)CC1)N=C=S	InChI=1S/C16H25NS/c1-11(2)14-6-5-13(4)16(9-14)8-7-12(3)15(16)17-10-18/h9,11-13,15H,5-8H2,1-4H3/t12-,13-,15+,16-/m0/s1	NSAVEBLGGOHGSJ-UGQVUOCMSA-N
CMNPD4363	-0.65	C26H34O5	426.553	426.241	4.1782	0	5	0	69.67	0	31	0.543711	-0.153	2	0	-6.33	1	FALSE	FALSE	TRUE	C1C[C@]2(C3[C@@](C)(CC4)C(C[C@@]5(CC(=O)C=CC5=O)O6)[C@]6(C)CC3)C4[C@](C(=O)OC2)(C)C1	InChI=1S/C26H34O5/c1-22-11-7-18-23(2)9-4-10-25(18,15-30-21(23)29)17(22)8-12-24(3)19(22)14-26(31-24)13-16(27)5-6-20(26)28/h5-6,17-19H,4,7-15H2,1-3H3/t17?,18?,19?,22-,23+,24+,25+,26-/m1/s1	CQCNPEVRQMVQSM-RJPAFXJFSA-N
CMNPD4782	-0.65	C11H19ClO2	218.724	218.107	2.5152	7	2	1	29.46	0	14	0.525768	0.12	1	0	-1.97	4	FALSE	FALSE	TRUE	C=C(C)C(OC)CC\C(=C\CO)\CCl	InChI=1S/C11H19ClO2/c1-9(2)11(14-3)5-4-10(8-12)6-7-13/h6,11,13H,1,4-5,7-8H2,2-3H3/b10-6-	HWPSHNFTSPSQGR-POHAHGRESA-N
CMNPD5379	-0.65	C5H8O3	116.116	116.047	-0.3157	0	3	1	46.53	0	8	0.471663	-1.09	3	1	0.232	5	FALSE	TRUE	FALSE	C1([C@@](OCC1)(C)O)=O	InChI=1S/C5H8O3/c1-5(7)4(6)2-3-8-5/h7H,2-3H2,1H3/t5-/m0/s1	SDZFQGFPZSKQIA-YFKPBYRVSA-N
CMNPD5807	-0.65	C25H16INO5	537.309	537.007	5.6149	3	6	3	95.31	5	32	0.260158	NA	4	1	-5.963	2	FALSE	TRUE	TRUE	c1cc(O)ccc1C2=Cn(cc3c(ccc4O)cc4I)c(c3c5ccc(O)cc5)C(=O)O2	InChI=1S/C25H16INO5/c26-20-11-16(5-10-21(20)30)19-12-27-13-22(14-1-6-17(28)7-2-14)32-25(31)24(27)23(19)15-3-8-18(29)9-4-15/h1-13,28-30H	VCJNERXEMOVASY-UHFFFAOYSA-N
CMNPD68	-0.65	C10H13BrCl2	284.024	281.958	4.6102	1	0	0	0	0	13	0.616675	1.039	0	0	-4.503	2	FALSE	TRUE	TRUE	[C@]1(C)(Cl)CC(C)=C(\C=C\Cl)C[C@@H]1Br	InChI=1S/C10H13BrCl2/c1-7-6-10(2,13)9(11)5-8(7)3-4-12/h3-4,9H,5-6H2,1-2H3/b4-3+/t9-,10+/m0/s1	VUTYPBUUSNGOML-FCVPOFOPSA-N
CMNPD6834	-0.65	C13H10Br4O3	533.836	529.736	5.6	3	3	1	38.69	1	20	0.549749	0.627	1	0	-5.279	2	FALSE	TRUE	TRUE	c1c(c(c(cc1Br)Br)OC(C(=C(C=C2Br)Br)OC)C2)O	InChI=1S/C13H10Br4O3/c1-19-13-9(17)3-7(15)5-11(13)20-12-8(16)2-6(14)4-10(12)18/h2-4,11,18H,5H2,1H3	VHDRAERQMMYLNM-UHFFFAOYSA-N
CMNPD692	-0.65	C15H19BrO2	311.219	310.057	3.67932	2	2	2	40.46	1	18	0.818081	0.401	1	0	-4.009	2	FALSE	TRUE	TRUE	c1(C)cc(O)c([C@@](C)([C@@H](C)C(CO)=C2)C2)cc1Br	InChI=1S/C15H19BrO2/c1-9-6-14(18)12(7-13(9)16)15(3)5-4-11(8-17)10(15)2/h4,6-7,10,17-18H,5,8H2,1-3H3/t10-,15+/m0/s1	JRNQRBVRSPDJTJ-ZUZCIYMTSA-N
CMNPD8570	-0.65	C25H36O6	432.557	432.251	3.7426	2	6	1	89.9	0	31	0.668743	-0.75	3	0	-4.595	2	FALSE	FALSE	TRUE	C1(C)(C)C2[C@@](C)(C([C@@H](OC(=O)C)C=C(C(=O)CC3)[C@@]34O)[C@@]4(C)[C@@H](OC(=O)C)C2)CCC1	InChI=1S/C25H36O6/c1-14(26)30-18-12-16-17(28)8-11-25(16,29)24(6)20(31-15(2)27)13-19-22(3,4)9-7-10-23(19,5)21(18)24/h12,18-21,29H,7-11,13H2,1-6H3/t18-,19?,20-,21?,23-,24+,25-/m0/s1	HXTPSLGYWAUNJM-FRCIFRQBSA-N
CMNPD8998	-0.65	C12H14BrN5O	324.182	323.038	1.5361	4	4	3	88.73	2	19	0.79686	-1.118	3	0	-2.475	3	FALSE	TRUE	TRUE	c1(Br)c[nH]c(C(=O)NC\C=C/c2n(C)c(nc2)N)c1	InChI=1S/C12H14BrN5O/c1-18-9(7-17-12(18)14)3-2-4-15-11(19)10-5-8(13)6-16-10/h2-3,5-7,16H,4H2,1H3,(H2,14,17)(H,15,19)/b3-2-	IHGGTFLLONNOLE-IHWYPQMZSA-N
CMNPD10487	-0.66	C15H26O	222.372	222.198	4.3265	1	1	0	9.23	0	16	0.60011	0.875	0	0	-4.952	2	FALSE	FALSE	TRUE	C1CC[C@]2([C@]([H])(CC[C@](C=C)(C)O2)C1(C)C)C	InChI=1S/C15H26O/c1-6-14(4)11-8-12-13(2,3)9-7-10-15(12,5)16-14/h6,12H,1,7-11H2,2-5H3/t12-,14-,15+/m1/s1	GRDWJTGVDHHNNH-YUELXQCFSA-N
CMNPD1056	-0.66	C15H22O	218.34	218.167	4.3098	0	1	0	13.14	1	16	0.632141	0.932	0	0	-5.469	2	FALSE	TRUE	TRUE	c12c(CCC(C(C)(CCC3)C)[C@@]13C)coc2	InChI=1S/C15H22O/c1-14(2)7-4-8-15(3)12-10-16-9-11(12)5-6-13(14)15/h9-10,13H,4-8H2,1-3H3/t13?,15-/m1/s1	MPZXOTRFHATPCS-AWKYBWMHSA-N
CMNPD11355	-0.66	C15H19NO5	293.319	293.126	2.00312	5	5	1	89.67	1	21	0.66216	-0.56	3	0	-3.718	3	FALSE	TRUE	TRUE	c1(c(CC(C)(C)C2=O)c2cc(C)c1CCO[N+]([O-])=O)CO	InChI=1S/C15H19NO5/c1-9-6-11-12(7-15(2,3)14(11)18)13(8-17)10(9)4-5-21-16(19)20/h6,17H,4-5,7-8H2,1-3H3	WHOGGDBUMYFNQX-UHFFFAOYSA-N
CMNPD14705	-0.66	C13H22O2	210.317	210.162	3.8138	7	2	0	26.3	0	15	0.471493	0.641	1	0	-3.91	3	FALSE	FALSE	TRUE	C(CCCC(C)CC)CC1=CCC(=O)O1	InChI=1S/C13H22O2/c1-3-11(2)7-5-4-6-8-12-9-10-13(14)15-12/h9,11H,3-8,10H2,1-2H3	LXECKBJXFXENSF-UHFFFAOYSA-N
CMNPD15724	-0.66	C18H16Cl2O7	415.225	414.027	1.6891	3	7	5	127.45	2	27	0.516364	NA	4	1	-3.843	3	FALSE	TRUE	TRUE	c1(c(cc(OC)c(Cl)c1)O)C2C(O)C(O)C(O)(c3cc(Cl)c(O)cc3)C2=O	InChI=1S/C18H16Cl2O7/c1-27-13-6-12(22)8(5-10(13)20)14-15(23)17(25)18(26,16(14)24)7-2-3-11(21)9(19)4-7/h2-6,14-15,17,21-23,25-26H,1H3	NUMYNFAIDAAEDB-UHFFFAOYSA-N
CMNPD17948	-0.66	C11H13N5O3	263.257	263.102	-1.5662	4	5	5	132.6	1	19	0.419758	NA	4	1	-0.377	4	FALSE	TRUE	FALSE	c1(ccc[nH]1)C(NCC(O)\C=C(/N=C(N)N2)\C2=O)=O	InChI=1S/C11H13N5O3/c12-11-15-8(10(19)16-11)4-6(17)5-14-9(18)7-2-1-3-13-7/h1-4,6,13,17H,5H2,(H,14,18)(H3,12,15,16,19)/b8-4-	XBDZXMMXYLRCFX-YWEYNIOJSA-N
CMNPD19878	-0.66	C16H14O5	286.283	286.084	2.46112	2	5	2	79.9	3	21	0.70732	-0.569	3	0	-3.451	3	FALSE	TRUE	TRUE	c12c(c(cc(OC)c1)CO)C(=O)c3c(cc(cc3O)C)O2	InChI=1S/C16H14O5/c1-8-3-11(18)15-12(4-8)21-13-6-10(20-2)5-9(7-17)14(13)16(15)19/h3-6,17-18H,7H2,1-2H3	ICJGICINZQZLSI-UHFFFAOYSA-N
CMNPD20418	-0.66	C19H24O5	332.396	332.162	2.44	1	5	1	80.67	0	24	0.589092	-0.611	3	0	-3.9	3	FALSE	FALSE	TRUE	O1[C@H](C\C(=C\C([C@H](O)CC(=O)C[C@]([H])(CC2)C(C)=C)=O)\C)C=C2C1=O	InChI=1S/C19H24O5/c1-11(2)13-4-5-14-9-16(24-19(14)23)6-12(3)7-17(21)18(22)10-15(20)8-13/h7,9,13,16,18,22H,1,4-6,8,10H2,2-3H3/b12-7+/t13-,16+,18+/m0/s1	NKBOMIIKMNCYIQ-XOYNJCORSA-N
CMNPD22230	-0.66	C17H24O4	292.375	292.167	2.3705	2	4	1	55.76	0	21	0.793925	-0.52	2	0	-2.984	3	FALSE	FALSE	TRUE	C1[C@H](OC)C(C2=C(O[C@](C)(CC[C@@]3([H])C(C)=C)[C@@]3([H])C2)[C@H]1O)=O	InChI=1S/C17H24O4/c1-9(2)10-5-6-17(3)12(10)7-11-15(19)14(20-4)8-13(18)16(11)21-17/h10,12-14,18H,1,5-8H2,2-4H3/t10-,12-,13-,14-,17+/m0/s1	HIYHCUOXLSUVIZ-OKDJTYDRSA-N
CMNPD23946	-0.66	C15H24O2	236.355	236.178	2.8109	0	2	2	40.46	0	17	0.678724	0.06	1	0	-2.992	3	FALSE	TRUE	TRUE	C12=C(\C=C(/[C@H](CC[C@H]1C)O)\C)[C@H](O)C(C)(C)C2	InChI=1S/C15H24O2/c1-9-5-6-13(16)10(2)7-11-12(9)8-15(3,4)14(11)17/h7,9,13-14,16-17H,5-6,8H2,1-4H3/b10-7-/t9-,13+,14+/m1/s1	IHFBKYWCINTNIX-DZMLGYHESA-N
CMNPD25382	-0.66	C15H20O2	232.323	232.146	3.92142	1	2	1	29.46	1	17	0.743502	0.715	0	0	-4.732	2	FALSE	TRUE	TRUE	[H][C@](\C=C(\C)/C)(C[C@@H](C)c(cc1O)c2cc1C)O2	InChI=1S/C15H20O2/c1-9(2)5-12-6-10(3)13-8-14(16)11(4)7-15(13)17-12/h5,7-8,10,12,16H,6H2,1-4H3/t10-,12+/m1/s1	LWGKZBSDGZFFFY-PWSUYJOCSA-N
CMNPD25813	-0.66	C19H24O7	364.394	364.152	0.661	0	7	2	110.13	0	26	0.479834	-1.818	3	0	-2.56	3	FALSE	TRUE	FALSE	[C@@]12([C@]3(C(O4)=C(C(=O)CC[C@H](C)C(=O)C[C@H]1O)C(=O)O3)C[C@H](C)[C@@]4(C)[C@H]2O)[H]	InChI=1S/C19H24O7/c1-8-4-5-10(20)13-16-19(26-17(13)24)7-9(2)18(3,25-16)15(23)14(19)12(22)6-11(8)21/h8-9,12,14-15,22-23H,4-7H2,1-3H3/t8-,9-,12+,14-,15-,18-,19-/m0/s1	ZKEUCRCOSHYEPI-NTCSGROMSA-N
CMNPD26658	-0.66	C13H19BrN6O5S	451.303	450.032	-3.3149	7	5	5	186.04	1	26	0.163057	NA	4	3	-1.372	4	FALSE	FALSE	FALSE	c1c(C(=O)NC[C@@H]2C[C@@H](NC(=[NH2+])N)C(=O)N2CCS([O-])(=O)=O)[nH]cc1Br	InChI=1S/C13H19BrN6O5S/c14-7-3-9(17-5-7)11(21)18-6-8-4-10(19-13(15)16)12(22)20(8)1-2-26(23,24)25/h3,5,8,10,17H,1-2,4,6H2,(H,18,21)(H4,15,16,19)(H,23,24,25)/t8-,10+/m0/s1	PHTMYXWWSWUEKB-WCBMZHEXSA-N
CMNPD27081	-0.66	C19H28O2	288.431	288.209	4.8161	1	2	1	37.3	0	21	0.702569	0.541	1	0	-5.224	2	FALSE	FALSE	TRUE	C1=C(O)C(=O)[C@]2(C)[C@@]([H])([C@@](C)(CC[C@](C)(C=C)C3)[C@@]3([H])CC2)C1	InChI=1S/C19H28O2/c1-5-17(2)10-11-18(3)13(12-17)8-9-19(4)15(18)7-6-14(20)16(19)21/h5-6,13,15,20H,1,7-12H2,2-4H3/t13-,15+,17-,18-,19-/m0/s1	IAKWWEPZRVRNTE-KUCBLUCESA-N
CMNPD3182	-0.66	C20H32O	288.475	288.245	5.4005	1	1	1	20.23	0	21	0.640402	1.14	0	0	-5.995	2	FALSE	FALSE	TRUE	C1(=C2[C@](CC1)(C)C[C@@](O)(C(=C)CCC3)[C@@]3(C)CC2)C(C)C	InChI=1S/C20H32O/c1-14(2)16-8-11-18(4)13-20(21)15(3)7-6-10-19(20,5)12-9-17(16)18/h14,21H,3,6-13H2,1-2,4-5H3/t18-,19+,20+/m0/s1	PQDZIRVUXXLAJU-XUVXKRRUSA-N
CMNPD3904	-0.66	C17H24O2	260.377	260.178	4.1869	1	2	0	26.3	0	19	0.401316	0.699	1	0	-5.174	2	FALSE	FALSE	TRUE	C1\C(=C\[C@@H]2[C@@H]([C@@H](C)\C(=C\C=O)\O2)CC\C(\C)=C\C1)\C	InChI=1S/C17H24O2/c1-12-5-4-6-13(2)11-17-15(8-7-12)14(3)16(19-17)9-10-18/h5,9-11,14-15,17H,4,6-8H2,1-3H3/b12-5+,13-11+,16-9-/t14-,15-,17-/m1/s1	PKSXHCDSAQSRBC-ODZGCCQYSA-N
CMNPD5390	-0.66	C15H21ClO	252.785	252.128	4.38572	1	1	1	20.23	1	17	0.735493	0.987	0	0	-5.137	2	FALSE	TRUE	TRUE	c1cc(C)cc(O)c1[C@]2(C)CC[C@H](Cl)[C@H](C)C2	InChI=1S/C15H21ClO/c1-10-4-5-12(14(17)8-10)15(3)7-6-13(16)11(2)9-15/h4-5,8,11,13,17H,6-7,9H2,1-3H3/t11-,13+,15-/m1/s1	KRDAIFYYHXUHSK-OSAQELSMSA-N
CMNPD74	-0.66	C9H10Cl2O2	221.083	220.006	2.9573	1	2	0	26.3	0	13	0.635975	0.176	1	0	-3.193	3	FALSE	TRUE	TRUE	[C@@H]1(OC(=O)C(C)=C(Cl)C1)\C(\C)=C/Cl	InChI=1S/C9H10Cl2O2/c1-5(4-10)8-3-7(11)6(2)9(12)13-8/h4,8H,3H2,1-2H3/b5-4-/t8-/m0/s1	ZLVMQAYISVAUPD-LGYSABEFSA-N
CMNPD8635	-0.66	C16H18O2	242.318	242.131	4.0789	2	2	1	29.46	1	18	0.791749	0.599	1	0	-4.343	2	FALSE	TRUE	TRUE	c1c2c(O[C@](C)(\C=C\C=C(/C)\C)C=C2)ccc1O	InChI=1S/C16H18O2/c1-12(2)5-4-9-16(3)10-8-13-11-14(17)6-7-15(13)18-16/h4-11,17H,1-3H3/b9-4+/t16-/m1/s1	RQEGIKHRXWWLPX-VCIFKONDSA-N
CMNPD8807	-0.66	C11H18	150.265	150.141	3.5549	3	0	0	0	0	11	0.539576	1.012	0	0	-3.913	3	FALSE	FALSE	TRUE	C1CC[C@@H](C=C)[C@H]1\C=C/CC	InChI=1S/C11H18/c1-3-5-7-11-9-6-8-10(11)4-2/h4-5,7,10-11H,2-3,6,8-9H2,1H3/b7-5-/t10-,11+/m1/s1	XNCKGMZMUHONFG-PYIHCCSZSA-N
CMNPD89	-0.66	C15H19BrO	295.22	294.062	4.59622	0	1	0	9.23	1	17	0.679604	1.179	0	0	-6.149	1	FALSE	TRUE	TRUE	c1(c(cc2c(O[C@@](C)([C@@H](C)CC3)[C@]23C)c1)Br)C	InChI=1S/C15H19BrO/c1-9-7-13-11(8-12(9)16)14(3)6-5-10(2)15(14,4)17-13/h7-8,10H,5-6H2,1-4H3/t10-,14-,15-/m0/s1	AZMIIVUEOLBHBL-LKTVYLICSA-N
CMNPD9623	-0.66	C12H13BrO4	301.136	300	2.7419	2	4	2	66.76	1	17	0.824301	-0.183	2	0	-3.733	3	FALSE	TRUE	TRUE	[C@@H]1(OC(=O)c(c(O)c(Br)c(O)c2)c2C1)CCC	InChI=1S/C12H13BrO4/c1-2-3-7-4-6-5-8(14)10(13)11(15)9(6)12(16)17-7/h5,7,14-15H,2-4H2,1H3/t7-/m1/s1	ABYJQBOBODIJHJ-SSDOTTSWSA-N
CMNPD9721	-0.66	C7H11N3O2	169.184	169.085	-2.2758	2	4	1	74.96	1	12	0.506893	NA	4	1	0.449	5	FALSE	TRUE	FALSE	[n+]1(c(N)n(C)cc1CC([O-])=O)C	InChI=1S/C7H11N3O2/c1-9-4-5(3-6(11)12)10(2)7(9)8/h4,8H,3H2,1-2H3,(H,11,12)	UZHLDXPPXNMSFH-UHFFFAOYSA-N
CMNPD9948	-0.66	C12H13BrN2O3S	345.218	343.983	0.6671	0	5	1	66.48	0	19	0.699041	-1.369	3	0	-1.77	4	FALSE	TRUE	FALSE	N1C(C(=O)C(Br)=C2C3=CN(C)CC2)=C3S(=O)(=O)CC1	InChI=1S/C12H13BrN2O3S/c1-15-4-2-7-8(6-15)12-10(11(16)9(7)13)14-3-5-19(12,17)18/h6,14H,2-5H2,1H3	OKDFFQJKNNXBQW-UHFFFAOYSA-N
CMNPD11961	-0.67	C13H16BrN3O4	358.192	357.032	-0.5249	4	5	2	97.26	1	21	0.557513	-1.737	3	0	-1.367	4	FALSE	FALSE	FALSE	[C@@]1(C)(C[C@@H](C([O-])=O)NC=[N+]1C)COC(=O)c2cc(Br)c[nH]2	InChI=1S/C13H16BrN3O4/c1-13(4-10(11(18)19)16-7-17(13)2)6-21-12(20)9-3-8(14)5-15-9/h3,5,7,10H,4,6H2,1-2H3,(H2,15,18,19,20)/t10-,13-/m0/s1	JLVBXJHKBZBAHE-GWCFXTLKSA-N
CMNPD12010	-0.67	C20H34O6	370.486	370.236	3.7996	10	6	0	78.9	0	26	0.429809	-0.142	2	0	-4.271	2	FALSE	FALSE	TRUE	C(CCC(C)=O)C(C)(C(CC[C@]1(CC[C@@H]([C@@H](C(OC)=O)C)OO1)C)=O)C	InChI=1S/C20H34O6/c1-14(21)8-7-11-19(3,4)17(22)10-13-20(5)12-9-16(25-26-20)15(2)18(23)24-6/h15-16H,7-13H2,1-6H3/t15-,16-,20+/m0/s1	OQQQVWCMVDRPGR-TWOQFEAHSA-N
CMNPD13966	-0.67	C16H26O4	282.38	282.183	1.4082	2	4	3	69.92	0	20	0.669795	-0.953	3	0	-1.372	4	FALSE	FALSE	FALSE	C(=C/[C@H](OC)\C=C(/C)\C[C@@H]1O)(/[C@]2([H])[C@]1(O)C(C)(C)C2)\CO	InChI=1S/C16H26O4/c1-10-5-12(20-4)7-11(9-17)13-8-15(2,3)16(13,19)14(18)6-10/h5,7,12-14,17-19H,6,8-9H2,1-4H3/b10-5+,11-7-/t12-,13-,14+,16-/m1/s1	IHRCOSCEJNPLSF-NNCCAFICSA-N
CMNPD14759	-0.67	C16H26O4	282.38	282.183	1.7096	1	4	2	58.92	0	20	0.718892	-0.724	3	0	-2.214	3	FALSE	FALSE	FALSE	C1O[C@@H](OC)[C@]2([C@H]([C@]3([C@]([H])(C[C@H](O)C[C@@H]3C)C2)C)O)C1=C	InChI=1S/C16H26O4/c1-9-5-12(17)6-11-7-16(13(18)15(9,11)3)10(2)8-20-14(16)19-4/h9,11-14,17-18H,2,5-8H2,1,3-4H3/t9-,11+,12+,13-,14+,15+,16-/m0/s1	DPWCUVYOCYYGGY-WNBCDBCBSA-N
CMNPD1653	-0.67	C15H12BrN3	314.186	313.021	4.0615	1	2	1	41.04	3	19	0.722785	0.365	1	0	-5.685	2	FALSE	TRUE	TRUE	c12c([nH]c(cc(Br)cc3)c13)c(C4=NCCC4)ncc2	InChI=1S/C15H12BrN3/c16-9-3-4-10-11-5-7-18-15(12-2-1-6-17-12)14(11)19-13(10)8-9/h3-5,7-8,19H,1-2,6H2	NHZZFYFNMOVHSJ-UHFFFAOYSA-N
CMNPD19691	-0.67	C22H24N2O2	348.446	348.184	5.2116	4	4	2	66.24	3	26	0.501487	NA	4	1	-6.638	1	TRUE	TRUE	TRUE	c1cc(c2c(nc3c(c(ccc3C\C=C(\C)/C)O)n2)c1O)C\C=C(\C)/C	InChI=1S/C22H24N2O2/c1-13(2)5-7-15-9-11-17(25)21-19(15)23-22-18(26)12-10-16(20(22)24-21)8-6-14(3)4/h5-6,9-12,25-26H,7-8H2,1-4H3	SZJSNUXMGRYGIO-UHFFFAOYSA-N
CMNPD21097	-0.67	C16H22O2	246.35	246.162	4.0701	4	2	2	40.46	1	18	0.620739	0.63	1	0	-4.059	2	FALSE	TRUE	TRUE	C(=C)C(C)(c1c(O)cc(C\C=C(/C)\C)c(O)c1)C	InChI=1S/C16H22O2/c1-6-16(4,5)13-10-14(17)12(9-15(13)18)8-7-11(2)3/h6-7,9-10,17-18H,1,8H2,2-5H3	JNPXKIOGCPMNPZ-UHFFFAOYSA-N
CMNPD22204	-0.67	C17H22N2O3	302.374	302.163	1.3269	3	3	0	57.69	1	22	0.624987	-0.325	2	0	-3.796	3	FALSE	FALSE	FALSE	CN1C(C(=O)N(C)C(=O)C(Cc2ccccc2)C1=O)C(C)C	InChI=1S/C17H22N2O3/c1-11(2)14-17(22)19(4)16(21)13(15(20)18(14)3)10-12-8-6-5-7-9-12/h5-9,11,13-14H,10H2,1-4H3	ZWBRSXCNRXIIBK-UHFFFAOYSA-N
CMNPD22234	-0.67	C17H17ClO7	368.769	368.066	1.9252	3	7	1	91.29	1	25	0.87101	-1.117	3	0	-3.37	3	FALSE	TRUE	FALSE	[C@@]12(Oc(c(c(cc3OC)OC)Cl)c3C1=O)C(=CC(C[C@@]2(O)C)=O)OC	InChI=1S/C17H17ClO7/c1-16(21)7-8(19)5-11(24-4)17(16)15(20)12-9(22-2)6-10(23-3)13(18)14(12)25-17/h5-6,21H,7H2,1-4H3/t16-,17-/m0/s1	YDKPJFXWSXNUCX-IRXDYDNUSA-N
CMNPD23797	-0.67	C19H13N3O3	331.331	331.096	3.0941	1	4	4	101.47	4	25	0.430903	-0.808	3	0	-4.827	2	FALSE	TRUE	FALSE	c1(C2=NCC(=O)c3c(c(ccc4O)[nH]c3)c24)c5c(ccc(c5)O)[nH]c1	InChI=1S/C19H13N3O3/c23-9-1-2-13-10(5-9)11(6-20-13)19-18-15(24)4-3-14-17(18)12(7-21-14)16(25)8-22-19/h1-7,20-21,23-24H,8H2	ZTNYPQDYAIUZNW-UHFFFAOYSA-N
CMNPD2446	-0.67	C20H34O3	322.489	322.251	4.1776	5	3	1	46.53	0	23	0.772494	0.413	1	0	-4.864	2	FALSE	FALSE	TRUE	O1[C@H]([C@@]([H])([C@]2(C)CC[C@@H]3O)[C@H]3CC1=O)C[C@@H]2[C@H](C)CCCC(C)C	InChI=1S/C20H34O3/c1-12(2)6-5-7-13(3)15-11-17-19-14(10-18(22)23-17)16(21)8-9-20(15,19)4/h12-17,19,21H,5-11H2,1-4H3/t13-,14+,15-,16+,17+,19+,20-/m1/s1	ZMZGVKFGMPZNMA-VZNPGGIZSA-N
CMNPD26731	-0.67	C20H30O3	318.457	318.219	4.5422	3	3	1	42.6	1	23	0.889279	0.449	1	0	-5.194	2	FALSE	TRUE	TRUE	C1C[C@]2([C@@H](CCc3cocc3)[C@@](C)(OC2O)CC4)[C@]4([H])C(C)(C)C1	InChI=1S/C20H30O3/c1-18(2)9-4-10-20-15(18)7-11-19(3,23-17(20)21)16(20)6-5-14-8-12-22-13-14/h8,12-13,15-17,21H,4-7,9-11H2,1-3H3/t15-,16-,17?,19-,20+/m0/s1	CEIOSOSCRRZTAA-NPZYAJIESA-N
CMNPD27437	-0.67	C15H14O4	258.273	258.089	3.1795	3	3	2	74.6	2	19	0.828993	-0.408	2	0	-3.532	3	FALSE	TRUE	TRUE	c1cc(c(C=O)c(O)cc2C(C)C)c2cc1C(=O)O	InChI=1S/C15H14O4/c1-8(2)11-6-14(17)13(7-16)10-4-3-9(15(18)19)5-12(10)11/h3-8,17H,1-2H3,(H,18,19)	LNCDTGIAUBGVBU-UHFFFAOYSA-N
CMNPD2780	-0.67	C16H25N	231.383	231.199	4.84699	1	0	0	4.36	0	17	0.448774	1.121	0	0	-5.152	2	FALSE	TRUE	TRUE	C1CC[C@]2(C(=C[C@@H](C(C)(C)[N+]#[C-])CC2)[C@H]1C)C	InChI=1S/C16H25N/c1-12-7-6-9-16(4)10-8-13(11-14(12)16)15(2,3)17-5/h11-13H,6-10H2,1-4H3/t12-,13-,16+/m0/s1	HTBZIWZXLYGDQY-HEHGZKQESA-N
CMNPD28181	-0.67	C20H32O3	320.473	320.235	4.0604	0	3	2	49.69	0	23	0.661777	0.209	1	0	-4.208	2	FALSE	FALSE	TRUE	C(=C\CC\C(\C)=C\C=C(\[C@@](C)(O)CO1)/CC[C@@]1(C)[C@H](O)C2)(/C2)\C	InChI=1S/C20H32O3/c1-15-6-5-7-16(2)9-11-18(21)20(4)13-12-17(10-8-15)19(3,22)14-23-20/h7-8,10,18,21-22H,5-6,9,11-14H2,1-4H3/b15-8+,16-7+,17-10+/t18-,19+,20+/m1/s1	IMMUGWZLLQTDTE-YIZASSPASA-N
CMNPD29119	-0.67	C10H16O3	184.235	184.11	1.7345	6	2	2	57.53	0	13	0.487969	-0.442	2	0	-1.195	4	FALSE	FALSE	TRUE	CCCC[C@H](O)\C=C\C=C\C(=O)O	InChI=1S/C10H16O3/c1-2-3-6-9(11)7-4-5-8-10(12)13/h4-5,7-9,11H,2-3,6H2,1H3,(H,12,13)/b7-4+,8-5+/t9-/m0/s1	LQLIXKNTFAWRFM-KHLWMFKJSA-N
CMNPD31052	-0.67	C17H20O3	272.344	272.141	2.9758	2	3	0	43.37	0	20	0.573108	0.253	1	0	-4.907	2	FALSE	FALSE	TRUE	C12C(=C(C(=O)O3)C(CC)CCC1C=C)C3C(=O)C=CC2	InChI=1S/C17H20O3/c1-3-10-8-9-11(4-2)14-15-12(10)6-5-7-13(18)16(15)20-17(14)19/h3,5,7,10-12,16H,1,4,6,8-9H2,2H3	FBCKVSVORXSJOI-UHFFFAOYSA-N
CMNPD31382	-0.67	C22H30O5	374.477	374.209	4.0301	1	5	0	65.13	0	27	0.300023	0.119	1	0	-5.642	2	FALSE	FALSE	TRUE	[C@@H]1(OC(=O)C)\C(=C/CC\C(\C)=C\CC[C@@](C)(O2)[C@]2([H])C[C@@]([H])(C(=C)C(=O)O3)[C@H]13)\C	InChI=1S/C22H30O5/c1-13-8-6-10-14(2)19(25-16(4)23)20-17(15(3)21(24)26-20)12-18-22(5,27-18)11-7-9-13/h9-10,17-20H,3,6-8,11-12H2,1-2,4-5H3/b13-9+,14-10-/t17-,18-,19+,20+,22+/m0/s1	YMKLZOPPOGQOLH-RKGYNYJVSA-N
CMNPD5802	-0.67	C16H15BrN2O	331.213	330.037	4.7074	3	2	1	45.75	3	20	0.706756	0.536	1	0	-6.096	1	FALSE	TRUE	TRUE	c1(Br)cc([nH]c2c3ccnc2C(=O)CC(C)C)c3cc1	InChI=1S/C16H15BrN2O/c1-9(2)7-14(20)16-15-12(5-6-18-16)11-4-3-10(17)8-13(11)19-15/h3-6,8-9,19H,7H2,1-2H3	XOSUFKCIAJWIDK-UHFFFAOYSA-N
CMNPD6429	-0.67	C12H13N3O2	231.255	231.101	1.3218	2	5	1	62.3	2	17	0.846346	-0.666	3	0	-2.862	3	FALSE	TRUE	FALSE	n1(C)cc(Cc2ccc(c(c2)O3)OC3)nc1N	InChI=1S/C12H13N3O2/c1-15-6-9(14-12(15)13)4-8-2-3-10-11(5-8)17-7-16-10/h2-3,5-6H,4,7H2,1H3,(H2,13,14)	JRABMMXJICHILK-UHFFFAOYSA-N
CMNPD7100	-0.67	C13H16BrN3O	310.195	309.048	2.9512	5	3	2	49.41	1	18	0.821608	-0.334	2	0	-2.791	3	FALSE	TRUE	FALSE	N(=C1c2ccc(Br)[nH]2)\C(\C(OC)=C1)=C/NCCC	InChI=1S/C13H16BrN3O/c1-3-6-15-8-11-12(18-2)7-10(16-11)9-4-5-13(14)17-9/h4-5,7-8,15,17H,3,6H2,1-2H3/b11-8-	NBJMPMWESINFDY-FLIBITNWSA-N
CMNPD11225	-0.68	C15H20O2	232.323	232.146	3.4457	0	2	0	26.3	0	17	0.472126	0.301	1	0	-4.397	2	FALSE	FALSE	TRUE	[C@]12(C([C@]3([C@]([H])(C=C(C)CC3)C1)[H])(C)C)C(OC=C2)=O	InChI=1S/C15H20O2/c1-10-4-5-12-11(8-10)9-15(14(12,2)3)6-7-17-13(15)16/h6-8,11-12H,4-5,9H2,1-3H3/t11-,12-,15+/m1/s1	HWHSQYHUXOMAFF-JMSVASOKSA-N
CMNPD14166	-0.68	C12H18N2O3	238.287	238.132	-0.9339	1	3	0	60.44	0	17	0.554287	NA	4	3	0.159	5	FALSE	FALSE	FALSE	C1([C@]2([N@+]([C@@]([H])([N@]13)CCC[C@H]3C([O-])=O)(C)CCC2)[H])=O	InChI=1S/C12H18N2O3/c1-14-7-3-5-9(14)11(15)13-8(12(16)17)4-2-6-10(13)14/h8-10H,2-7H2,1H3/t8-,9-,10+,14-/m0/s1	LEWGEDTVGDPLGM-RZGXBDKHSA-N
CMNPD1550	-0.68	C15H22O	218.34	218.167	4.5947	3	1	0	13.14	1	16	0.675965	1.054	0	0	-5.217	2	FALSE	FALSE	TRUE	c1(cocc1)CCC2C(C)(C)CCCC2=C	InChI=1S/C15H22O/c1-12-5-4-9-15(2,3)14(12)7-6-13-8-10-16-11-13/h8,10-11,14H,1,4-7,9H2,2-3H3	RYVVGLTVSWRFPW-UHFFFAOYSA-N
CMNPD16790	-0.68	C12H14Br2O3	366.049	363.931	3.803	5	3	1	46.53	1	17	0.637157	0.432	1	0	-4.225	2	TRUE	FALSE	TRUE	C(C)CCOC(=O)Cc(cc1Br)cc(Br)c1O	InChI=1S/C12H14Br2O3/c1-2-3-4-17-11(15)7-8-5-9(13)12(16)10(14)6-8/h5-6,16H,2-4,7H2,1H3	AWZUMAYFUIJDOZ-UHFFFAOYSA-N
CMNPD18195	-0.68	C15H18O4	262.305	262.121	1.6919	0	4	1	59.06	0	19	0.409852	-0.396	2	0	-3.669	3	FALSE	FALSE	TRUE	C1[C@]2([C@]([H])([C@@]3([C@H]([C@@](OC4=O)(O)C1=C4C)O3)C)CCC2=C)[H]	InChI=1S/C15H18O4/c1-7-4-5-10-9(7)6-11-8(2)12(16)18-15(11,17)13-14(10,3)19-13/h9-10,13,17H,1,4-6H2,2-3H3/t9-,10-,13-,14-,15-/m1/s1	NRGAJUGIHPEOKU-NUQSWYPYSA-N
CMNPD1856	-0.68	C15H20Br2Cl2O2	463.037	459.921	5.1435	2	2	0	18.46	0	21	0.417404	0.802	0	0	-5.112	2	FALSE	TRUE	TRUE	O1[C@@]([H])(C[C@H]([C@H](C[C@H](C=C=CBr)O2)Cl)Cl)[C@]2([H])C[C@H](Br)[C@H]1CC	InChI=1S/C15H20Br2Cl2O2/c1-2-13-10(17)7-14-15(21-13)8-12(19)11(18)6-9(20-14)4-3-5-16/h4-5,9-15H,2,6-8H2,1H3/t3?,9-,10-,11-,12+,13+,14-,15-/m0/s1	DLWCNRZNBKQLBS-VQMJRWOUSA-N
CMNPD20554	-0.68	C16H19N3	253.349	253.158	3.762	3	2	2	54.7	3	19	0.746318	0.002	1	0	-4.808	2	FALSE	TRUE	TRUE	C([C@H](N)c1nccc(c2c(cccc2)[nH]3)c13)C(C)C	InChI=1S/C16H19N3/c1-10(2)9-13(17)16-15-12(7-8-18-16)11-5-3-4-6-14(11)19-15/h3-8,10,13,19H,9,17H2,1-2H3/t13-/m0/s1	FXNVKQIRNVTDTO-ZDUSSCGKSA-N
CMNPD23723	-0.68	C13H22O3	226.316	226.157	2.5795	7	3	1	46.53	0	16	0.535846	0.185	1	0	-3.147	3	FALSE	FALSE	TRUE	[C@H](CCCCCCC)(O)[C@@H]1OC(=O)C=C1C	InChI=1S/C13H22O3/c1-3-4-5-6-7-8-11(14)13-10(2)9-12(15)16-13/h9,11,13-14H,3-8H2,1-2H3/t11-,13-/m1/s1	XULMCPJKMRLAQN-DGCLKSJQSA-N
CMNPD25953	-0.68	C11H16O3	196.246	196.11	1.9245	4	3	1	46.53	0	14	0.698648	-0.278	2	0	-2.074	3	FALSE	FALSE	FALSE	O1\C(=C/C[C@H](C)O)\C=C(CCC)C1=O	InChI=1S/C11H16O3/c1-3-4-9-7-10(14-11(9)13)6-5-8(2)12/h6-8,12H,3-5H2,1-2H3/b10-6-/t8-/m0/s1	TYBSHRBWMSUCMG-KZSPTFSBSA-N
CMNPD27260	-0.68	C14H22O4	254.326	254.152	2.1486	8	4	1	63.6	0	18	0.409333	-0.32	2	0	-2.557	3	FALSE	FALSE	TRUE	[C@]1([H])(OC(=O)CC1)C(=O)[C@H](O)\C=C/CCCCCC	InChI=1S/C14H22O4/c1-2-3-4-5-6-7-8-11(15)14(17)12-9-10-13(16)18-12/h7-8,11-12,15H,2-6,9-10H2,1H3/b8-7-/t11-,12+/m1/s1	JLMFVVVDFOWTNL-WZIXFXTNSA-N
CMNPD27721	-0.68	C15H22O3	250.338	250.157	2.2319	1	3	1	46.53	0	18	0.725907	-0.447	2	0	-2.783	3	FALSE	FALSE	FALSE	C1C(=O)[C@@]2(C)[C@]3(CC(C(CO)=CC3)O2)C(C)(C)C1	InChI=1S/C15H22O3/c1-13(2)6-5-12(17)14(3)15(13)7-4-10(9-16)11(8-15)18-14/h4,11,16H,5-9H2,1-3H3/t11?,14-,15+/m0/s1	XTKBFFMTDWZKDT-YUIIUQSRSA-N
CMNPD27738	-0.68	C15H24O5	284.352	284.162	1.3583	1	5	2	75.99	0	20	0.71103	-0.827	3	0	-3.02	3	FALSE	TRUE	FALSE	[C@@]12(C[C@H](OO3)[C@@](CO)(O)CC1)[C@]3(C)C(=O)CCC2(C)C	InChI=1S/C15H24O5/c1-12(2)5-4-10(17)13(3)15(12)7-6-14(18,9-16)11(8-15)19-20-13/h11,16,18H,4-9H2,1-3H3/t11-,13-,14+,15-/m0/s1	HYSZRAXVRXDIDT-MHEUCROKSA-N
CMNPD30782	-0.68	C14H18N2O3S2	326.443	326.076	0.5223	2	5	1	60.85	0	21	0.801705	-0.987	3	0	-2.059	3	FALSE	TRUE	FALSE	[C@]12(SC)N(C[C@@]3([H])C1=CC=C[C@@H]3O)C(=O)[C@@H](SC)N(C)C2=O	InChI=1S/C14H18N2O3S2/c1-15-12(20-2)11(18)16-7-8-9(5-4-6-10(8)17)14(16,21-3)13(15)19/h4-6,8,10,12,17H,7H2,1-3H3/t8-,10-,12+,14+/m0/s1	BZHAFNGLCRKWCS-TWOBJEBXSA-N
CMNPD4955	-0.68	C15H22O2	234.339	234.162	3.52132	5	2	2	40.46	1	17	0.765188	0.438	1	0	-3.294	3	FALSE	TRUE	TRUE	c1c(c(ccc1C)[C@H](CC[C@@H](O)C(C)=C)C)O	InChI=1S/C15H22O2/c1-10(2)14(16)8-6-12(4)13-7-5-11(3)9-15(13)17/h5,7,9,12,14,16-17H,1,6,8H2,2-4H3/t12-,14+/m0/s1	ZAAFPTURZUGYOT-GXTWGEPZSA-N
CMNPD6331	-0.68	C24H36O6	420.546	420.251	4.005	3	6	0	78.9	0	30	0.507101	-0.466	2	0	-4.753	2	FALSE	FALSE	TRUE	[C@H]1([C@]2([H])[C@@]([H])([C@@]([H])(C3)O[C@@]2([H])[C@@](OC(=O)C)(C)CCC(=O)C3=C)[C@](C)(OC(=O)C)CC1)C(C)C	InChI=1S/C24H36O6/c1-13(2)17-8-10-23(6,29-15(4)25)21-19-12-14(3)18(27)9-11-24(7,30-16(5)26)22(28-19)20(17)21/h13,17,19-22H,3,8-12H2,1-2,4-7H3/t17-,19-,20-,21-,22-,23-,24-/m1/s1	YGYFFBRNBRPDNU-RJQLDRCKSA-N
CMNPD740	-0.68	C15H24O	220.356	220.183	3.8401	0	1	1	20.23	0	16	0.614921	0.689	1	0	-4.272	2	FALSE	FALSE	TRUE	[C@]1(C[C@H](C)[C@@](C)(CC=C(C)CC2)C2=C1C)([H])O	InChI=1S/C15H24O/c1-10-5-6-13-12(3)14(16)9-11(2)15(13,4)8-7-10/h7,11,14,16H,5-6,8-9H2,1-4H3/t11-,14+,15+/m0/s1	PYNBPBFJIFSMEA-NILFDRSVSA-N
CMNPD1057	-0.69	C15H22O	218.34	218.167	4.5947	3	1	0	13.14	1	16	0.675965	1.037	0	0	-5.17	2	FALSE	FALSE	TRUE	C1CC(C)(C)[C@@](CCc2cocc2)([H])C(C)=C1	InChI=1S/C15H22O/c1-12-5-4-9-15(2,3)14(12)7-6-13-8-10-16-11-13/h5,8,10-11,14H,4,6-7,9H2,1-3H3/t14-/m1/s1	XMBVXZZDCUSTIN-CQSZACIVSA-N
CMNPD11259	-0.69	C23H36NO3S	406.612	406.241	4.3084	3	2	1	58.25	1	28	0.601057	0.324	1	0	-5.93	2	FALSE	FALSE	TRUE	C1CC[C@]2(C(CC[C@@](C)(c(cc[n+](CCS(=O)(O)=O)c3)c3CC4)C24)C1(C)C)C	InChI=1S/C23H35NO3S/c1-21(2)10-5-11-23(4)19(21)8-12-22(3)18-9-13-24(14-15-28(25,26)27)16-17(18)6-7-20(22)23/h9,13,16,19-20H,5-8,10-12,14-15H2,1-4H3/p+1/t19?,20?,22-,23-/m0/s1	FVJKDVMYGYXUKD-AEDUHMMZSA-O
CMNPD11779	-0.69	C15H22O2	234.339	234.162	2.731	0	2	2	40.46	0	17	0.632669	-0.191	2	0	-2.371	3	FALSE	FALSE	FALSE	C1C=C([C@]2(CC[C@@](C)(O)C=C2)C(=C)[C@@]1(C)O)C	InChI=1S/C15H22O2/c1-11-5-6-14(4,17)12(2)15(11)9-7-13(3,16)8-10-15/h5,7,9,16-17H,2,6,8,10H2,1,3-4H3/t13-,14-,15-/m0/s1	LWILYKOQWHWUQO-KKUMJFAQSA-N
CMNPD12664	-0.69	C13H7Br3O3	450.908	447.795	5.8807	1	3	0	27.69	2	19	0.463025	1.075	0	0	-6.501	1	FALSE	TRUE	TRUE	c12c(cc(Br)cc1OC)Oc(c(cc(Br)c3)O2)c3Br	InChI=1S/C13H7Br3O3/c1-17-9-3-7(15)5-11-13(9)19-10-4-6(14)2-8(16)12(10)18-11/h2-5H,1H3	ISKZNWAHDOTSGW-UHFFFAOYSA-N
CMNPD13637	-0.69	C21H30O3	330.468	330.219	5.0479	1	3	0	35.53	0	24	0.498481	0.951	0	0	-6.357	1	TRUE	FALSE	TRUE	C(/C1)=C(\CCC(=C(C)CO2)[C@]2([H])\C=C(/C)\CC\C=C(/C(OC)=O)\C1)/C	InChI=1S/C21H30O3/c1-15-7-5-9-18(21(22)23-4)10-6-8-16(2)13-20-19(12-11-15)17(3)14-24-20/h7,10,13,20H,5-6,8-9,11-12,14H2,1-4H3/b15-7+,16-13+,18-10-/t20-/m0/s1	UMWCCWVWWMKNLD-PJYZZHRXSA-N
CMNPD14168	-0.69	C9H16N2O3	200.238	200.116	-2.21	4	3	1	83.22	0	14	0.522184	NA	4	3	2.293	5	FALSE	TRUE	FALSE	C[N+](C)(C)C[C@@H]1[C@@H](C(=O)N)[C@H]1C([O-])=O	InChI=1S/C9H16N2O3/c1-11(2,3)4-5-6(8(10)12)7(5)9(13)14/h5-7H,4H2,1-3H3,(H2-,10,12,13,14)/t5-,6-,7+/m1/s1	CDTNEFRBOKCSEE-QYNIQEEDSA-N
CMNPD14209	-0.69	C14H16ClIN2O2	406.651	405.995	1.7931	4	2	1	55.92	2	20	0.621696	-0.77	3	0	-2.444	3	FALSE	TRUE	FALSE	c1c(cc2c([nH]cc2C[C@@H](C([O-])=O)[N+](C)(C)C)c1Cl)I	InChI=1S/C14H16ClIN2O2/c1-18(2,3)12(14(19)20)4-8-7-17-13-10(8)5-9(16)6-11(13)15/h5-7,12,17H,4H2,1-3H3/t12-/m0/s1	UPGJMXKYPJPHPB-LBPRGKRZSA-N
CMNPD14245	-0.69	C21H21N3O3	363.417	363.158	3.83187	4	5	2	72.26	4	27	0.578713	-0.17	2	0	-5.421	2	FALSE	TRUE	TRUE	N1(C)c(cc2c(cc(OC)c(OC)c2)c3c(ccc(OC)c4)c4)c3NC1=N	InChI=1S/C21H21N3O3/c1-24-16-9-13-10-17(26-3)18(27-4)11-15(13)19(20(16)23-21(24)22)12-5-7-14(25-2)8-6-12/h5-11H,1-4H3,(H2,22,23)	ADAJQGCVARDFOO-UHFFFAOYSA-N
CMNPD16587	-0.69	C8H16S3	208.417	208.041	3.6718	0	3	0	0	0	11	0.557529	0.768	0	0	-3.7	3	FALSE	TRUE	FALSE	S1SCC(C)(C)SCC1(C)C	InChI=1S/C8H16S3/c1-7(2)6-10-11-8(3,4)5-9-7/h5-6H2,1-4H3	MCIUUFKUCKTXFE-UHFFFAOYSA-N
CMNPD16745	-0.69	C16H20O2	244.334	244.146	3.5595	4	2	0	34.14	0	18	0.559461	0.513	1	0	-4.628	2	TRUE	FALSE	TRUE	C(C1=CC(C(=CC1=O)C\C=C(\C)/C)=O)(C)(C)C=C	InChI=1S/C16H20O2/c1-6-16(4,5)13-10-14(17)12(9-15(13)18)8-7-11(2)3/h6-7,9-10H,1,8H2,2-5H3	IXIJAOCIIZYSQJ-UHFFFAOYSA-N
CMNPD1767	-0.69	C20H26O3	314.425	314.188	4.0036	5	3	0	43.37	0	23	0.437434	0.366	1	0	-4.999	2	FALSE	FALSE	TRUE	[C@]12([H])[C@]([H])(C(C=O)=CC1)C(=O)OC[C@@]23C[C@@]3([H])\C=C(/C)\CC\C=C(/C)\C	InChI=1S/C20H26O3/c1-13(2)5-4-6-14(3)9-16-10-20(16)12-23-19(22)18-15(11-21)7-8-17(18)20/h5,7,9,11,16-18H,4,6,8,10,12H2,1-3H3/b14-9+/t16-,17-,18+,20-/m1/s1	NXBLAUJJMPJWCT-OHLIEJDASA-N
CMNPD17706	-0.69	C13H10O4	230.219	230.058	2.54462	2	2	2	74.6	2	17	0.830842	-0.593	3	0	-3.028	3	FALSE	TRUE	TRUE	c1(ccc(c(c(cc2)C(=O)O)C)c2c1)C(=O)O	InChI=1S/C13H10O4/c1-7-10-4-3-9(12(14)15)6-8(10)2-5-11(7)13(16)17/h2-6H,1H3,(H,14,15)(H,16,17)	RSZZOYYYZOWNCO-UHFFFAOYSA-N
CMNPD18464	-0.69	C18H10Br2N2O2	446.098	443.911	5.1777	2	3	2	65.98	4	24	0.417633	0.452	1	0	-7.006	1	FALSE	TRUE	TRUE	Brc1cc(ccc1O)C(=O)c2nccc(c3c(ccc(c3)Br)[nH]4)c24	InChI=1S/C18H10Br2N2O2/c19-10-2-3-14-12(8-10)11-5-6-21-17(16(11)22-14)18(24)9-1-4-15(23)13(20)7-9/h1-8,22-23H	AEXFJGQPZSMAKD-UHFFFAOYSA-N
CMNPD20937	-0.69	C13H18O3	222.284	222.126	1.5372	6	3	2	49.69	1	16	0.717709	-0.31	2	0	-1.556	4	FALSE	FALSE	TRUE	C(C)(=C)[C@H](O)COc(cc1)ccc1CCO	InChI=1S/C13H18O3/c1-10(2)13(15)9-16-12-5-3-11(4-6-12)7-8-14/h3-6,13-15H,1,7-9H2,2H3/t13-/m1/s1	XOKNJGSBLIKARH-CYBMUJFWSA-N
CMNPD22526	-0.69	C29H46N2	422.701	422.365	6.9119	0	0	0	7.76	2	31	0.407418	NA	4	3	-9.053	0	TRUE	TRUE	TRUE	C1CCCCCCCc2c[n+](CCCCCCCCCc3c[n+](ccc3)CC1)ccc2	InChI=1S/C29H46N2/c1-2-6-10-14-22-30-24-17-21-29(27-30)19-13-9-5-3-7-11-15-23-31-25-16-20-28(26-31)18-12-8-4-1/h16-17,20-21,24-27H,1-15,18-19,22-23H2/q+2	BXHFWYVYBPUIJK-UHFFFAOYSA-N
CMNPD24303	-0.69	C20H28O2	300.442	300.209	3.9972	2	2	2	40.46	1	22	0.866513	0.267	1	0	-3.913	3	TRUE	FALSE	TRUE	OC[C@@]1(C)[C@]([H])(C=Cc(cc(C(C)(O)C)cc2)c23)[C@]3(C)CCC1	InChI=1S/C20H28O2/c1-18(2,22)15-7-8-16-14(12-15)6-9-17-19(3,13-21)10-5-11-20(16,17)4/h6-9,12,17,21-22H,5,10-11,13H2,1-4H3/t17-,19-,20+/m0/s1	IQHBZJPFGJKKJI-YSIASYRMSA-N
CMNPD27589	-0.69	C20H18Cl4O6	496.17	493.986	7.0863	6	6	2	85.22	2	30	0.415906	NA	4	3	-8.456	0	FALSE	TRUE	TRUE	c1(Cl)c(O)c(Cl)c(Oc2c(CCC)c(Cl)c(OC)c(Cl)c2O)c(C(=O)O[C@@H]3CC)c13	InChI=1S/C20H18Cl4O6/c1-4-6-7-11(21)19(28-3)14(24)16(26)17(7)30-18-10-9(8(5-2)29-20(10)27)12(22)15(25)13(18)23/h8,25-26H,4-6H2,1-3H3/t8-/m1/s1	JIGNKMYPEPDDLL-MRVPVSSYSA-N
CMNPD29408	-0.69	C10H14N2O3	210.233	210.1	0.6946	5	4	3	98.57	1	15	0.490358	-1.76	3	0	-0.787	4	FALSE	FALSE	FALSE	c1cc(OCCCN)c(N)c(C(=O)O)c1	InChI=1S/C10H14N2O3/c11-5-2-6-15-8-4-1-3-7(9(8)12)10(13)14/h1,3-4H,2,5-6,11-12H2,(H,13,14)	HZKYRFWMACKRST-UHFFFAOYSA-N
CMNPD30025	-0.69	C20H22O6	358.39	358.142	1.3436	1	6	3	96.22	1	26	0.701196	-1.642	3	0	-1.952	4	FALSE	TRUE	TRUE	[C@@H]12[C@@](O)([C@@]([H])(C(C(=O)C[C@](C)(O)C3)=C3C1)[C@H](c(cc4)c5c(OC)c4)O2)[C@@H]5O	InChI=1S/C20H22O6/c1-19(23)7-9-6-13-20(24)16(14(9)11(21)8-19)17(26-13)10-4-3-5-12(25-2)15(10)18(20)22/h3-5,13,16-18,22-24H,6-8H2,1-2H3/t13-,16-,17-,18+,19+,20+/m0/s1	OYXKPETZJCTWDM-GYDQMFFNSA-N
CMNPD30509	-0.69	C10H18O4	202.25	202.121	0.604	4	4	2	66.76	0	14	0.655182	-1.162	3	0	-0.183	4	FALSE	FALSE	TRUE	C1C(=O)O[C@@H](C[C@H](O)C[C@H](O)C)CC1	InChI=1S/C10H18O4/c1-7(11)5-8(12)6-9-3-2-4-10(13)14-9/h7-9,11-12H,2-6H2,1H3/t7-,8-,9-/m1/s1	MRFXFWDDKXBNOQ-IWSPIJDZSA-N
CMNPD30799	-0.69	C17H30O4	298.423	298.214	2.8241	6	4	2	66.76	0	21	0.584329	-0.478	2	0	-2.258	3	FALSE	FALSE	FALSE	CC(=O)OC\C(\C)=C\CC[C@](O)(C)[C@]1([H])CC[C@](O)(C)[C@H]1C	InChI=1S/C17H30O4/c1-12(11-21-14(3)18)7-6-9-17(5,20)15-8-10-16(4,19)13(15)2/h7,13,15,19-20H,6,8-11H2,1-5H3/b12-7+/t13-,15+,16+,17+/m0/s1	AARBOKSNAGDJKW-WASRFJPFSA-N
CMNPD31355	-0.69	C21H30O4	346.467	346.214	4.4493	1	4	0	55.9	0	25	0.304569	0.515	1	0	-6.06	1	TRUE	FALSE	TRUE	C1C\C(=C/C(=O)\C(=C(\C)/C(OC)=O)\CC\C(\C)=C\CC[C@@](O2)(C)[C@]12[H])\C	InChI=1S/C21H30O4/c1-14-7-6-12-21(4)19(25-21)11-9-15(2)13-18(22)17(10-8-14)16(3)20(23)24-5/h7,13,19H,6,8-12H2,1-5H3/b14-7+,15-13-,17-16-/t19-,21-/m0/s1	RWTISGNHVIHKLK-LXNXTNOWSA-N
CMNPD3559	-0.69	C18H14N2O3	306.321	306.1	3.754	2	5	1	60.45	3	23	0.571441	-0.135	2	0	-5.013	2	FALSE	TRUE	TRUE	c1(c2c(c(Nc(cccc3)c34)c(C(OC)=O)c1)c4ccn2)OC	InChI=1S/C18H14N2O3/c1-22-14-9-12(18(21)23-2)16-15-11(7-8-19-17(14)15)10-5-3-4-6-13(10)20-16/h3-9,20H,1-2H3	PPXQORDAFJQBRO-UHFFFAOYSA-N
CMNPD5484	-0.69	C6H4Br3NO2	361.815	358.779	3.0108	1	2	1	42.23	1	12	0.835149	0.121	1	0	-3.497	3	FALSE	TRUE	TRUE	c1(Br)c(Br)c(Br)n(C)c1C(O)=O	InChI=1S/C6H4Br3NO2/c1-10-4(6(11)12)2(7)3(8)5(10)9/h1H3,(H,11,12)	XFUFEHARKXXQGR-UHFFFAOYSA-N
CMNPD8057	-0.69	C10H17BrO3	265.147	264.036	1.5744	2	3	2	49.69	0	14	0.796485	-0.805	3	0	-0.756	4	FALSE	TRUE	FALSE	C1(C)(C)O[C@@]([H])([C@@](C)(O)\C=C\Br)C[C@H]1O	InChI=1S/C10H17BrO3/c1-9(2)7(12)6-8(14-9)10(3,13)4-5-11/h4-5,7-8,12-13H,6H2,1-3H3/b5-4+/t7-,8-,10+/m1/s1	XOGUTFBJMLTSNV-TWFYULLRSA-N
CMNPD8613	-0.69	C12H14N2O4	250.254	250.095	0.676	3	4	1	67.87	1	18	0.800782	-0.808	3	0	-2.789	3	FALSE	TRUE	FALSE	C1(=O)NC(OC)(C(N1C)=O)c(ccc2OC)cc2	InChI=1S/C12H14N2O4/c1-14-10(15)12(18-3,13-11(14)16)8-4-6-9(17-2)7-5-8/h4-7H,1-3H3,(H,13,16)	MDPUNMGRMZRRAD-UHFFFAOYSA-N
CMNPD8984	-0.69	C6H8N4	136.158	136.075	0.38697	1	2	3	74.79	1	10	0.385815	-1.43	3	0	-0.121	4	FALSE	TRUE	FALSE	n1cc(NC(=N)N)ccc1	InChI=1S/C6H8N4/c7-6(8)10-5-2-1-3-9-4-5/h1-4H,(H4,7,8,10)	UHLKYVNSNIWKGX-UHFFFAOYSA-N
CMNPD935	-0.69	C8H14O4	174.196	174.089	-0.151	5	4	2	66.76	0	12	0.449031	-1.244	3	0	0.506	5	FALSE	FALSE	FALSE	C(O)C(=C)C(O)CC(OCC)=O	InChI=1S/C8H14O4/c1-3-12-8(11)4-7(10)6(2)5-9/h7,9-10H,2-5H2,1H3	XBZZYDRLKQXXHT-UHFFFAOYSA-N
CMNPD9525	-0.69	C10H15Br2ClO2	362.489	359.913	3.1959	2	2	1	29.46	0	15	0.76471	0.039	1	0	-2.776	3	FALSE	TRUE	TRUE	[C@H]1(C[C@H](Br)[C@](C)(O)CO1)[C@@](Cl)(\C=C\Br)C	InChI=1S/C10H15Br2ClO2/c1-9(13,3-4-11)8-5-7(12)10(2,14)6-15-8/h3-4,7-8,14H,5-6H2,1-2H3/b4-3+/t7-,8-,9-,10+/m0/s1	XIOPKILEHGQSHY-WBSNBJSJSA-N
CMNPD11440	-0.7	C20H30O3	318.457	318.219	4.4259	3	3	0	38.83	0	23	0.438937	0.627	1	0	-5.619	2	FALSE	FALSE	TRUE	C1C[C@@]2([H])[C@](O2)(C)CC[C@H]3[C@@H](COC(=O)[C@H]3CC\C=C(/C)\C)C1=C	InChI=1S/C20H30O3/c1-13(2)6-5-7-16-15-10-11-20(4)18(23-20)9-8-14(3)17(15)12-22-19(16)21/h6,15-18H,3,5,7-12H2,1-2,4H3/t15-,16+,17+,18+,20+/m1/s1	AXWUMLHVVOTAIO-NSOKGPEJSA-N
CMNPD11667	-0.7	C11H9ClO5	256.641	256.014	2.17462	1	5	2	79.9	2	17	0.817374	-0.735	3	0	-2.893	3	FALSE	TRUE	TRUE	c12c(C=C(OC1=O)C)c(Cl)c(O)c(OC)c2O	InChI=1S/C11H9ClO5/c1-4-3-5-6(11(15)17-4)8(13)10(16-2)9(14)7(5)12/h3,13-14H,1-2H3	MWHHACPJTVDWFL-UHFFFAOYSA-N
CMNPD11994	-0.7	C27H38O3	410.598	410.282	7.3023	6	2	2	57.53	1	30	0.483623	NA	4	3	-7.242	1	FALSE	FALSE	TRUE	C1CC[C@]2(C)[C@]([H])(CCC(C)=C2CC\C(\C)=C\Cc3cc(C(=O)O)ccc3O)C1(C)C	InChI=1S/C27H38O3/c1-18(7-10-20-17-21(25(29)30)11-13-23(20)28)8-12-22-19(2)9-14-24-26(3,4)15-6-16-27(22,24)5/h7,11,13,17,24,28H,6,8-10,12,14-16H2,1-5H3,(H,29,30)/b18-7+/t24-,27+/m1/s1	RIYHRKNIDKXDII-XKUVPMDWSA-N
CMNPD1290	-0.7	C20H32O	288.475	288.245	5.9731	1	1	0	12.53	0	21	0.427336	1.518	0	1	-6.858	1	FALSE	FALSE	TRUE	C1\C(\C)=C\C=C(/CC\C(=C\CC[C@@]2(C)[C@@H](O2)C1)\C)\C(C)C	InChI=1S/C20H32O/c1-15(2)18-11-8-16(3)7-6-14-20(5)19(21-20)13-10-17(4)9-12-18/h7,9,12,15,19H,6,8,10-11,13-14H2,1-5H3/b16-7+,17-9+,18-12+/t19-,20-/m0/s1	UIFUEZJMOQTFLI-AJYRKPNUSA-N
CMNPD14904	-0.7	C15H19BrO2	311.219	310.057	3.71112	0	2	1	29.46	1	18	0.791267	0.515	1	0	-4.802	2	FALSE	TRUE	TRUE	c1(cc2c(cc1C)O[C@@](C)([C@@](C)(O)CC3)[C@]23C)Br	InChI=1S/C15H19BrO2/c1-9-7-12-10(8-11(9)16)13(2)5-6-14(3,17)15(13,4)18-12/h7-8,17H,5-6H2,1-4H3/t13-,14-,15+/m0/s1	YXJKZMYYCCOOFN-SOUVJXGZSA-N
CMNPD19392	-0.7	C20H24O6	360.406	360.157	1.4108	1	6	2	100.9	0	26	0.541609	-1.159	3	0	-3.505	3	FALSE	FALSE	TRUE	[C@H]1(CCC2=C[C@H](C(C(=O)[C@](O)([C@H](C)[C@@H](O)C1=O)C3)=C3C)OC2=O)C(C)=C	InChI=1S/C20H24O6/c1-9(2)13-6-5-12-7-14(26-19(12)24)15-10(3)8-20(25,18(15)23)11(4)16(21)17(13)22/h7,11,13-14,16,21,25H,1,5-6,8H2,2-4H3/t11-,13+,14-,16-,20-/m1/s1	HGTZSYRRZZRPDD-MEQGQZKHSA-N
CMNPD19413	-0.7	C21H30O6	378.465	378.204	2.5944	1	6	2	93.06	0	27	0.413858	-0.874	3	0	-3.57	3	FALSE	FALSE	FALSE	[C@H]1(C[C@H](\C(\C)=C\C\C=C\[C@H](O)C[C@]([H])(CC[C@@]12C)C(C(O2)=O)=C)O)OC(C)=O	InChI=1S/C21H30O6/c1-13-7-5-6-8-17(23)11-16-9-10-21(4,27-20(25)14(16)2)19(12-18(13)24)26-15(3)22/h6-8,16-19,23-24H,2,5,9-12H2,1,3-4H3/b8-6+,13-7+/t16-,17-,18+,19+,21-/m0/s1	TXDSKSKQNWFAKV-WUMQFZIZSA-N
CMNPD20917	-0.7	C21H23ClO7	422.861	422.113	1.2734	2	7	4	132.13	0	29	0.227844	NA	4	1	-2.679	3	FALSE	FALSE	FALSE	[C@@]12(C(\C(=C(/C=C/C=C/C)\O)\C(=O)[C@@]3(C)C1)C(C)(O)C3=O)[C@H]([C@@H](O)C=C(Cl)C2=O)O	InChI=1S/C21H23ClO7/c1-4-5-6-7-11(23)13-14-20(3,29)18(28)19(2,17(13)27)9-21(14)15(25)10(22)8-12(24)16(21)26/h4-8,12,14,16,23-24,26,29H,9H2,1-3H3/b5-4+,7-6+,13-11-/t12-,14?,16-,19+,20?,21-/m0/s1	PHXAMGFMNFACCT-VUKYPLAYSA-N
CMNPD2133	-0.7	C14H14O3	230.263	230.094	2.4424	2	3	0	35.53	0	17	0.683397	-0.175	2	0	-2.766	3	FALSE	TRUE	FALSE	C1=C\C(\C(COC=C2C(OC)=O)=C12)=C/C=C/C	InChI=1S/C14H14O3/c1-3-4-5-10-6-7-11-12(10)8-17-9-13(11)14(15)16-2/h3-7,9H,8H2,1-2H3/b4-3+,10-5+	WBGVRUZJVIZHTE-COBAKMAKSA-N
CMNPD22851	-0.7	C20H30O4	334.456	334.214	3.0476	0	4	2	62.22	0	24	0.527879	-0.409	2	0	-3.318	3	FALSE	FALSE	TRUE	O[C@]1(\C=C\C[C@]2([C@@H](O2)CC\C(\C)=C\[C@H]3\C(=C/C1)\[C@](O)(C)CO3)C)C	InChI=1S/C20H30O4/c1-14-6-7-17-20(4,24-17)10-5-9-18(2,21)11-8-15-16(12-14)23-13-19(15,3)22/h5,8-9,12,16-17,21-22H,6-7,10-11,13H2,1-4H3/b9-5+,14-12+,15-8+/t16-,17-,18-,19-,20-/m0/s1	MIBUYZPWLCLWSC-RJEOJZHPSA-N
CMNPD23941	-0.7	C15H22O2	234.339	234.162	3.1411	0	2	0	34.14	0	17	0.644974	0.08	1	0	-4.246	2	FALSE	FALSE	TRUE	C1(CC([C@@]2([H])[C@]13C[C@@](C(CC3)=O)(C)CC2)(C)C)=O	InChI=1S/C15H22O2/c1-13(2)8-12(17)15-7-5-11(16)14(3,9-15)6-4-10(13)15/h10H,4-9H2,1-3H3/t10-,14+,15-/m0/s1	FGHWBFRAAVLHJZ-VQISRLSMSA-N
CMNPD24347	-0.7	C24H21Cl2N3	422.359	421.111	6.59912	0	2	1	23.96	4	29	0.339255	1.4	0	1	-8.762	0	TRUE	TRUE	TRUE	Cc(n(c1)C)c(c2c([nH]c(c2cc(Cl)c3)c3)[C@@](N(c(c4cc(Cl)c5)c5)C)([C@@]46C)[H])c16	InChI=1S/C24H21Cl2N3/c1-12-20-17(11-28(12)3)24(2)16-10-14(26)6-8-19(16)29(4)23(24)22-21(20)15-9-13(25)5-7-18(15)27-22/h5-11,23,27H,1-4H3/t23-,24+/m1/s1	KAAWANRWHLWZFV-RPWUZVMVSA-N
CMNPD24714	-0.7	C14H15NO5	277.276	277.095	1.4314	1	4	4	102.78	2	20	0.631192	-1.47	3	0	-2.223	3	FALSE	TRUE	FALSE	c1cc(c(C(=O)O)c[nH]2)c2c([C@H](O)[C@@H](O)C(C)(C)O3)c13	InChI=1S/C14H15NO5/c1-14(2)12(17)11(16)9-8(20-14)4-3-6-7(13(18)19)5-15-10(6)9/h3-5,11-12,15-17H,1-2H3,(H,18,19)/t11-,12+/m0/s1	LGDYFFQYPZQWFT-NWDGAFQWSA-N
CMNPD25269	-0.7	C16H25NO2	263.381	263.189	3.33919	3	2	1	37.12	0	19	0.481513	0.169	1	0	-3.152	3	FALSE	TRUE	TRUE	C1C[C@@H](\C(\C)=C\C(O)C2OC2(C)C)CC[C@@]1([N+]#[C-])C	InChI=1S/C16H25NO2/c1-11(10-13(18)14-15(2,3)19-14)12-6-8-16(4,17-5)9-7-12/h10,12-14,18H,6-9H2,1-4H3/b11-10+/t12-,13?,14?,16-	UZLMTWZLBRMGLX-PVXJHINNSA-N
CMNPD27855	-0.7	C15H24O2	236.355	236.178	2.955	1	2	2	40.46	0	17	0.687166	-0.012	2	0	-2.751	3	FALSE	FALSE	TRUE	C1=C(C(O)(C)C)C[C@@]2(O)[C@@](C)(CCCC2=C)C1	InChI=1S/C15H24O2/c1-11-6-5-8-14(4)9-7-12(13(2,3)16)10-15(11,14)17/h7,16-17H,1,5-6,8-10H2,2-4H3/t14-,15-/m0/s1	GLEXJZIATJHDBE-GJZGRUSLSA-N
CMNPD2800	-0.7	C16H25N	231.383	231.199	4.39269	1	0	0	4.36	0	17	0.589403	1.041	0	0	-5.176	2	FALSE	TRUE	TRUE	C1(C(C2)[C@H](C([C@H](C23C)[N+]#[C-])(C)C1)CC3)C(C)C	InChI=1S/C16H25N/c1-10(2)11-9-16(4)13-6-7-15(3,8-12(11)13)14(16)17-5/h10-14H,6-9H2,1-4H3/t11?,12?,13-,14+,15?,16?/m1/s1	JITIBAOKMZHNCD-VYYNUZIKSA-N
CMNPD28154	-0.7	C20H32O	288.475	288.245	5.7343	2	1	1	20.23	0	21	0.64285	1.354	0	1	-5.883	2	FALSE	FALSE	TRUE	C(=C\CC\C(\C)=C\C=C(\C(CO)C)/CC\C(\C)=C\C1)(/C1)\C	InChI=1S/C20H32O/c1-16-7-5-9-17(2)11-13-20(19(4)15-21)14-12-18(3)10-6-8-16/h7,10-11,13,19,21H,5-6,8-9,12,14-15H2,1-4H3/b16-7+,17-11+,18-10+,20-13+	IPAQYLVEKUYTDW-TYNHSEFESA-N
CMNPD28985	-0.7	C14H18O4	250.294	250.121	1.7398	6	4	3	77.76	1	18	0.671955	-0.78	3	0	-1.4	4	FALSE	FALSE	TRUE	c1c(O)c(C=O)c(\C=C\[C@@H](O)[C@@H](O)CCC)cc1	InChI=1S/C14H18O4/c1-2-4-13(17)14(18)8-7-10-5-3-6-12(16)11(10)9-15/h3,5-9,13-14,16-18H,2,4H2,1H3/b8-7+/t13-,14+/m0/s1	FQVVYSGJJLYYAS-JYASZMECSA-N
CMNPD29127	-0.7	C7H8O3	140.138	140.047	0.96224	0	3	1	50.44	1	10	0.583551	-0.668	3	0	-1.108	4	FALSE	TRUE	FALSE	C1(C)=C(C=C(C)OC1=O)O	InChI=1S/C7H8O3/c1-4-3-6(8)5(2)7(9)10-4/h3,8H,1-2H3	VVBIGJOVPZMWGU-UHFFFAOYSA-N
CMNPD30326	-0.7	C12H20N2O2	224.304	224.152	1.6578	4	3	2	65.98	1	16	0.817007	-0.789	3	0	-1.518	4	FALSE	TRUE	FALSE	N1C(=O)C(C(O)C(C)C)=NC=C1CC(C)C	InChI=1S/C12H20N2O2/c1-7(2)5-9-6-13-10(12(16)14-9)11(15)8(3)4/h6-8,11,15H,5H2,1-4H3,(H,14,16)	HNNUZZMCWXFRQM-UHFFFAOYSA-N
CMNPD30853	-0.7	C15H20O4	264.321	264.136	3.1406	3	3	2	66.76	1	19	0.879743	-0.32	2	0	-3.266	3	FALSE	FALSE	TRUE	c1(C(=O)O)ccc([C@]2(C)O[C@H](C(C)C)CC2)c(O)c1	InChI=1S/C15H20O4/c1-9(2)13-6-7-15(3,19-13)11-5-4-10(14(17)18)8-12(11)16/h4-5,8-9,13,16H,6-7H2,1-3H3,(H,17,18)/t13-,15+/m0/s1	NRHOCPZCIVKZEG-DZGCQCFKSA-N
CMNPD8853	-0.7	C15H20O	216.324	216.151	3.94442	1	1	1	20.23	1	16	0.704784	0.853	0	0	-4.629	2	FALSE	FALSE	TRUE	c1c(O)c([C@]2(C)CC[C@H](C)C2=C)ccc1C	InChI=1S/C15H20O/c1-10-5-6-13(14(16)9-10)15(4)8-7-11(2)12(15)3/h5-6,9,11,16H,3,7-8H2,1-2,4H3/t11-,15+/m0/s1	MGFYGXNKBXOQOU-XHDPSFHLSA-N
CMNPD9903	-0.7	C21H30O5	362.466	362.209	2.8607	2	5	1	72.83	0	26	0.764895	-0.505	2	0	-4.34	2	FALSE	FALSE	TRUE	[C@@]12([C@](C)([C@H](CC[C@@H](C)C3)[C@@]3(O4)C=C1C(OC)=O)[C@@]4(O)C[C@@H](C(C)C)C2=O)[H]	InChI=1S/C21H30O5/c1-11(2)13-10-21(24)19(4)15-7-6-12(3)8-20(15,26-21)9-14(18(23)25-5)16(19)17(13)22/h9,11-13,15-16,24H,6-8,10H2,1-5H3/t12-,13+,15+,16+,19+,20+,21-/m1/s1	WWKLZOFMEXWTLT-MZADQFRGSA-N
CMNPD10838	-0.71	C16H12N2O3	280.283	280.085	2.7189	3	4	3	86.21	3	21	0.643756	-0.579	3	0	-3.522	3	FALSE	TRUE	TRUE	c1c(ccc(O)c1)C(=O)c2[nH]cc(c(ccc3O)cc3)n2	InChI=1S/C16H12N2O3/c19-12-5-1-10(2-6-12)14-9-17-16(18-14)15(21)11-3-7-13(20)8-4-11/h1-9,19-20H,(H,17,18)	CVMMSMXAYMWLRK-UHFFFAOYSA-N
CMNPD16297	-0.71	C21H32O5	364.482	364.225	2.7592	3	5	2	75.99	0	26	0.753313	-0.746	3	0	-3.141	3	FALSE	FALSE	FALSE	[C@]12([C@]([H])(CC[C@@](C[C@@]13OC)([C@H](CC3)O)C)\C(=C/C=C/C(C)(O)C)\COC2=O)[H]	InChI=1S/C21H32O5/c1-19(2,24)9-5-6-14-12-26-18(23)17-15(14)7-10-20(3)13-21(17,25-4)11-8-16(20)22/h5-6,9,15-17,22,24H,7-8,10-13H2,1-4H3/b9-5+,14-6-/t15-,16+,17+,20+,21-/m1/s1	CUFNSNQMTXWTPT-AFAVWLOWSA-N
CMNPD16321	-0.71	C20H30O4	334.456	334.214	3.9017	1	4	1	51.22	0	24	0.448768	0.431	1	0	-5.781	2	FALSE	TRUE	FALSE	[C@]12([C@]([H])(CC[C@]3([C@]([H])(CCC1=C)O3)C)[C@@](C)([C@]4(O)C=CC(C)(OO4)C)C2)[H]	InChI=1S/C20H30O4/c1-13-6-7-16-19(5,22-16)9-8-15-14(13)12-18(15,4)20(21)11-10-17(2,3)23-24-20/h10-11,14-16,21H,1,6-9,12H2,2-5H3/t14-,15-,16-,18-,19-,20-/m0/s1	ZGZLJOCYAMDSLT-GJCUDGATSA-N
CMNPD16966	-0.71	C17H17N7O4	383.368	383.134	-0.35343	3	9	3	149.08	2	28	0.659234	NA	4	1	-4.272	2	FALSE	TRUE	FALSE	C(C(N(C)C(=O)N1C)=O)(N)=C1\N=C(\C(=NC2=N)Cc3ccc(OCO4)c4c3)/N2	InChI=1S/C17H17N7O4/c1-23-14(12(18)15(25)24(2)17(23)26)21-13-9(20-16(19)22-13)5-8-3-4-10-11(6-8)28-7-27-10/h3-4,6H,5,7,18H2,1-2H3,(H2,19,21,22)	BPZXNQQIFZPXQZ-UHFFFAOYSA-N
CMNPD17275	-0.71	C20H30O4	334.456	334.214	2.7851	4	4	2	70.06	0	24	0.471101	-0.465	2	0	-3.256	3	FALSE	FALSE	TRUE	[C@]12([C@]([H])(CC[C@]3([C@@H](CCC1=C)O3)C)[C@@](C)(C(\C=C\C(CO)(O)C)=O)C2)[H]	InChI=1S/C20H30O4/c1-13-5-6-17-20(4,24-17)10-7-15-14(13)11-19(15,3)16(22)8-9-18(2,23)12-21/h8-9,14-15,17,21,23H,1,5-7,10-12H2,2-4H3/b9-8+/t14-,15-,17+,18?,19-,20-/m0/s1	JDMFCROXXFSLJV-IOUQAZTHSA-N
CMNPD18463	-0.71	C18H11BrN2O2	367.202	366	4.4152	2	3	2	65.98	4	23	0.515856	0.221	1	0	-6.134	1	FALSE	TRUE	TRUE	Brc1cc(ccc1O)C(=O)c2nccc(c3c(cccc3)[nH]4)c24	InChI=1S/C18H11BrN2O2/c19-13-9-10(5-6-15(13)22)18(23)17-16-12(7-8-20-17)11-3-1-2-4-14(11)21-16/h1-9,21-22H	RVFSIJWZHTVFJY-UHFFFAOYSA-N
CMNPD18956	-0.71	C16H22BrClO2	361.707	360.049	4.0755	7	2	0	18.46	0	20	0.386395	1.028	0	0	-4.836	2	TRUE	TRUE	TRUE	C(=C/C(OC)CC)/[C@]1(O[C@H](C(Cl)C\C=C/C#C)C[C@H]1Br)[H]	InChI=1S/C16H22BrClO2/c1-4-6-7-8-14(18)16-11-13(17)15(20-16)10-9-12(5-2)19-3/h1,6-7,9-10,12-16H,5,8,11H2,2-3H3/b7-6-,10-9-/t12?,13-,14?,15-,16+/m1/s1	ASFVDGVLCUHZLD-BJVDQNDISA-N
CMNPD19845	-0.71	C16H24O5	296.363	296.162	1.4618	5	5	2	75.99	0	21	0.751257	-0.89	3	0	-2.115	3	FALSE	FALSE	TRUE	[C@@H]1(CCCCCC)[C@H](O)[C@H]2[C@H](C3=C(O2)[C@H](O)CCC3=O)O1	InChI=1S/C16H24O5/c1-2-3-4-5-6-11-13(19)16-15(20-11)12-9(17)7-8-10(18)14(12)21-16/h10-11,13,15-16,18-19H,2-8H2,1H3/t10-,11-,13+,15+,16+/m1/s1	NZILGJJOROLVAH-VWHJJCLCSA-N
CMNPD22166	-0.71	C10H14O4	198.218	198.089	-0.3116	2	4	2	74.6	0	14	0.637835	-1.364	3	0	-0.29	4	FALSE	TRUE	FALSE	C(=O)([C@]1([H])[C@@H](O)C(=O)C=C[C@H]1C)[C@@H](O)C	InChI=1S/C10H14O4/c1-5-3-4-7(12)10(14)8(5)9(13)6(2)11/h3-6,8,10-11,14H,1-2H3/t5-,6+,8-,10+/m1/s1	GBSIBTMPQJEZJG-RZWCQZFCSA-N
CMNPD22231	-0.71	C17H26O5	310.39	310.178	1.5653	2	5	2	75.99	0	22	0.809418	-1.185	3	0	-1.874	4	FALSE	TRUE	FALSE	OC([C@@H]1CC[C@@](C)(OC(=C2C(=O)[C@@H](OC)C3)[C@H]3O)[C@@]1([H])C2)(C)C	InChI=1S/C17H26O5/c1-16(2,20)10-5-6-17(3)11(10)7-9-14(19)13(21-4)8-12(18)15(9)22-17/h10-13,18,20H,5-8H2,1-4H3/t10-,11+,12+,13+,17-/m1/s1	WRBUZDRDVYGZFV-KEKQHROYSA-N
CMNPD22648	-0.71	C22H24Br4N2O8	764.056	759.827	4.741	10	9	2	117.07	1	36	0.259663	NA	4	0	-4.543	2	FALSE	FALSE	FALSE	c1(cc(cc(Br)c1OCCCNC(=O)C([C@H](O)[C@@]2(OC=C(Br)C(OC)=C(Br)C2)O3)=N3)C(OC)OC)Br	InChI=1S/C22H24Br4N2O8/c1-31-17-14(25)9-22(35-10-15(17)26)19(29)16(28-36-22)20(30)27-5-4-6-34-18-12(23)7-11(8-13(18)24)21(32-2)33-3/h7-8,10,19,21,29H,4-6,9H2,1-3H3,(H,27,30)/t19-,22-/m0/s1	RNWIIVKVULVXII-UGKGYDQZSA-N
CMNPD251	-0.71	C8H6ClN	151.596	151.019	2.8213	0	0	1	15.79	2	10	0.596155	0.469	1	0	-3.591	3	FALSE	TRUE	TRUE	c1c(c(Cl)c[nH]2)c2ccc1	InChI=1S/C8H6ClN/c9-7-5-10-8-4-2-1-3-6(7)8/h1-5,10H	GVSMQKKMAYLKMM-UHFFFAOYSA-N
CMNPD25179	-0.71	C12H12BrN4O6S	420.221	418.967	-0.2105	3	7	3	152.78	1	24	0.572211	NA	4	2	-2.518	3	FALSE	TRUE	FALSE	c12c(C(=O)NCCC13OC(=O)N=C3NCCS(=O)(=O)[O-])[nH]c(Br)c2	InChI=1S/C12H13BrN4O6S/c13-7-5-6-8(16-7)9(18)14-2-1-12(6)10(17-11(19)23-12)15-3-4-24(20,21)22/h5,16H,1-4H2,(H,14,18)(H,15,17,19)(H,20,21,22)/p-1	VBUSASHWDSECGQ-UHFFFAOYSA-M
CMNPD25258	-0.71	C16H29NO3	283.412	283.215	2.0054	6	3	3	69.56	0	20	0.515692	-0.722	3	0	-1.675	4	FALSE	TRUE	FALSE	[C@@]1(NC=O)(C)CC[C@@]([H])(C(O)(C)\C=C\[C@H](O)C(C)C)CC1	InChI=1S/C16H29NO3/c1-12(2)14(19)7-10-16(4,20)13-5-8-15(3,9-6-13)17-11-18/h7,10-14,19-20H,5-6,8-9H2,1-4H3,(H,17,18)/b10-7+/t13-,14-,15-,16?/m0/s1	ZBGLNWMLWMMMRG-LVWHGGQQSA-N
CMNPD25993	-0.71	C14H16O6	280.276	280.095	1.124	4	5	3	104.06	1	20	0.763256	-1.572	3	0	-1.464	4	FALSE	TRUE	FALSE	c1c(CC(O)=O)c(C(=O)C[C@]([H])(C[C@@H](O)C)O2)c2cc1O	InChI=1S/C14H16O6/c1-7(15)2-10-6-11(17)14-8(4-13(18)19)3-9(16)5-12(14)20-10/h3,5,7,10,15-16H,2,4,6H2,1H3,(H,18,19)/t7-,10-/m0/s1	VMBNMKOHRHPMEP-XVKPBYJWSA-N
CMNPD26313	-0.71	C18H18O5	314.337	314.115	3.45352	1	5	1	64.99	2	23	0.644903	-0.069	2	0	-5.367	2	FALSE	TRUE	TRUE	c1(OC)c2c(c(C(=O)O2)c(O)c(C(C)(C)[C@H](C)O3)c34)c4c(C)c1	InChI=1S/C18H18O5/c1-7-6-9(21-5)15-11-10(7)16-13(18(3,4)8(2)22-16)14(19)12(11)17(20)23-15/h6,8,19H,1-5H3/t8-/m0/s1	IAXFDOUFJCSYAU-QMMMGPOBSA-N
CMNPD29504	-0.71	C23H30O4	370.489	370.214	4.6544	2	4	0	52.6	0	27	0.524174	0.313	1	0	-6.181	1	FALSE	FALSE	TRUE	C1C[C@@]2([C@](C)(CC(C(=O)C(OCC)=CC3=O)=C3O2)[C@@H](C)CC4)[C@]4(C)C(=C)C1	InChI=1S/C23H30O4/c1-6-26-18-12-17(24)20-16(19(18)25)13-22(5)15(3)9-11-21(4)14(2)8-7-10-23(21,22)27-20/h12,15H,2,6-11,13H2,1,3-5H3/t15-,21-,22+,23-/m0/s1	RJUQUGWMMACLBP-FDMHNHSTSA-N
CMNPD30522	-0.71	C17H17NO6	331.324	331.106	2.39244	4	6	3	119.08	2	24	0.740129	NA	4	0	-4.004	2	FALSE	TRUE	FALSE	c1(C)c(C(=O)N)c(Oc2c(C(OC)=O)c(C)cc(O)c2)cc(O)c1	InChI=1S/C17H17NO6/c1-8-4-10(19)6-12(14(8)16(18)21)24-13-7-11(20)5-9(2)15(13)17(22)23-3/h4-7,19-20H,1-3H3,(H2,18,21)	NRROXAZVOHCNCT-UHFFFAOYSA-N
CMNPD30562	-0.71	C15H22O3	250.338	250.157	2.4221	0	3	1	54.37	0	18	0.671697	-0.311	2	0	-3.382	3	FALSE	FALSE	TRUE	C1C(=O)[C@](O)(CC(=O)\C(=C(\C)/C)\C2)[C@@]2(C)[C@@H](C)C1	InChI=1S/C15H22O3/c1-9(2)11-7-14(4)10(3)5-6-13(17)15(14,18)8-12(11)16/h10,18H,5-8H2,1-4H3/t10-,14+,15+/m0/s1	OYVXMUMDQLVAJD-COLVAYQJSA-N
CMNPD31025	-0.71	C15H19Br2ClO3	442.575	439.939	3.673	1	3	1	38.69	0	21	0.382632	0.064	1	0	-3.782	3	FALSE	TRUE	TRUE	C1[C@@]([H])([C@@H](O)C[C@@H](Cl)\C=C\[C@@]([H])(C=C=CBr)O[C@H]2C)O[C@@]2([H])[C@H]1Br	InChI=1S/C15H19Br2ClO3/c1-9-15-12(17)8-14(21-15)13(19)7-10(18)4-5-11(20-9)3-2-6-16/h3-6,9-15,19H,7-8H2,1H3/b5-4+/t2-,9-,10-,11+,12-,13-,14-,15+/m0/s1	GKGHVIZKOBASPG-RVHUMTCQSA-N
CMNPD4567	-0.71	C12H11N3O3	245.238	245.08	0.8065	2	3	3	83.22	2	18	0.684398	-1.124	3	0	-3.031	3	FALSE	TRUE	FALSE	C1(c2c[nH]c(ccc3)c2c3)(C(=O)NC(=O)N1)OC	InChI=1S/C12H11N3O3/c1-18-12(10(16)14-11(17)15-12)8-6-13-9-5-3-2-4-7(8)9/h2-6,13H,1H3,(H2,14,15,16,17)	HFMPWSSOWNDCKQ-UHFFFAOYSA-N
CMNPD6280	-0.71	C15H24O4	268.353	268.167	0.8981	2	4	3	77.76	0	19	0.695077	-1.14	3	0	-1.218	4	FALSE	FALSE	FALSE	C1C[C@H]([C@]2(O)[C@](C)([C@@H](C(CO)C)C(=O)C=C2)[C@H]1C)O	InChI=1S/C15H24O4/c1-9(8-16)13-11(17)6-7-15(19)12(18)5-4-10(2)14(13,15)3/h6-7,9-10,12-13,16,18-19H,4-5,8H2,1-3H3/t9?,10-,12+,13-,14-,15-/m0/s1	SDXRHTKMQUQXMY-LYPRLCFISA-N
CMNPD10301	-0.72	C18H30O3	294.435	294.219	4.4023	7	3	0	35.53	0	21	0.515406	0.591	1	0	-4.893	2	FALSE	FALSE	TRUE	C(=C\CC)/C(C[C@@]1(CC)C[C@](CC)(OC(=O)C2)[C@H]2O1)CC	InChI=1S/C18H30O3/c1-5-9-10-14(6-2)12-17(7-3)13-18(8-4)15(20-17)11-16(19)21-18/h9-10,14-15H,5-8,11-13H2,1-4H3/b10-9+/t14?,15-,17-,18-/m0/s1	CUKSEWOBMWHBEW-GPZLBEAESA-N
CMNPD12172	-0.72	C20H30O5	350.455	350.209	2.6541	0	5	2	75.99	0	25	0.518806	-0.462	2	0	-4.109	2	FALSE	FALSE	TRUE	C1C\C=C(/C)\C[C@@H]2C([C@H](O)[C@H]([C@]3(O[C@H](CC3)[C@H]1C)C)O)=C(C)C(=O)O2	InChI=1S/C20H30O5/c1-11-6-5-7-12(2)14-8-9-20(4,25-14)18(22)17(21)16-13(3)19(23)24-15(16)10-11/h6,12,14-15,17-18,21-22H,5,7-10H2,1-4H3/b11-6+/t12-,14+,15+,17-,18+,20?/m0/s1	UBMHMIZHPPOKIP-ZAMMHVKNSA-N
CMNPD15699	-0.72	C17H14O4	282.295	282.089	2.74402	1	4	2	74.6	2	21	0.719356	-0.2	2	0	-4.422	2	FALSE	TRUE	FALSE	c12c(C(c3c(cc(C)c(CC)c3O)C1=O)=O)c(O)ccc2	InChI=1S/C17H14O4/c1-3-9-8(2)7-11-14(16(9)20)17(21)13-10(15(11)19)5-4-6-12(13)18/h4-7,18,20H,3H2,1-2H3	WAOQXIBRHPXACZ-UHFFFAOYSA-N
CMNPD16178	-0.72	C15H24O	220.356	220.183	3.5299	0	1	1	20.23	0	16	0.619164	0.492	1	0	-3.934	3	FALSE	FALSE	TRUE	C1C=C2[C@](C)([C@@]([H])(C[C@]3(C)O)[C@]3([H])CC2)[C@@H](C)C1	InChI=1S/C15H24O/c1-10-5-4-6-11-7-8-12-13(15(10,11)3)9-14(12,2)16/h6,10,12-13,16H,4-5,7-9H2,1-3H3/t10-,12-,13-,14-,15+/m0/s1	NBNLCOSOZJITCW-MFGQWXODSA-N
CMNPD17626	-0.72	C27H31N3O5	477.561	477.226	3.2912	1	6	2	93.03	2	35	0.6152	-0.805	3	0	-5.724	2	FALSE	TRUE	FALSE	C1(N[C@]2([C@]([H])(C(c(n(O)c3c4ccc(O5)c3C=CC5(C)C)c46)(C)C)C[C@]17N(C2=O)CCC7)[C@H]6OC)=O	InChI=1S/C27H31N3O5/c1-24(2)11-9-14-16(35-24)8-7-15-18-20(30(33)19(14)15)25(3,4)17-13-26-10-6-12-29(26)23(32)27(17,21(18)34-5)28-22(26)31/h7-9,11,17,21,33H,6,10,12-13H2,1-5H3,(H,28,31)/t17-,21-,26-,27+/m0/s1	MLDRFVIRZQYMDK-CZQHCSHRSA-N
CMNPD20031	-0.72	C11H6Br5N	551.696	546.642	6.744	2	1	1	12.03	2	17	0.321937	1.558	0	1	-7.358	1	TRUE	TRUE	TRUE	c1(c(cc2c(cc(NBr)c(Br)c2)c1Br)CBr)Br	InChI=1S/C11H6Br5N/c12-4-6-1-5-2-8(13)9(17-16)3-7(5)11(15)10(6)14/h1-3,17H,4H2	ZFTAFQGJWJQZSZ-UHFFFAOYSA-N
CMNPD20437	-0.72	C24H38O5	406.563	406.272	5.2803	3	5	0	65.13	0	29	0.362336	0.304	1	0	-5.713	2	FALSE	FALSE	TRUE	C([C@@H]1CC\C(\C)=C\CC[C@@]2(C)[C@H]([C@H](C\C(=C\C1)\C)OC(C)=O)O2)(C)(C)OC(C)=O	InChI=1S/C24H38O5/c1-16-9-8-14-24(7)22(29-24)21(27-18(3)25)15-17(2)11-13-20(12-10-16)23(5,6)28-19(4)26/h9,11,20-22H,8,10,12-15H2,1-7H3/b16-9+,17-11+/t20-,21+,22+,24+/m1/s1	AFWBABPYRWHKOQ-MPHWEINCSA-N
CMNPD21549	-0.72	C20H28O4	332.44	332.199	3.4593	0	4	1	59.06	0	24	0.319349	-0.072	2	0	-4.493	2	FALSE	FALSE	TRUE	[C@H]12[C@@](C)(C[C@H](OC(=O)C3=C)[C@]3([H])C\C=C(/C)\CC\C=C(/C)\[C@@H](O)C1)O2	InChI=1S/C20H28O4/c1-12-6-5-7-13(2)16(21)10-18-20(4,24-18)11-17-15(9-8-12)14(3)19(22)23-17/h7-8,15-18,21H,3,5-6,9-11H2,1-2,4H3/b12-8+,13-7+/t15-,16+,17+,18-,20-/m1/s1	ZRITUCVRNQEAPN-OWQUEVDLSA-N
CMNPD22188	-0.72	C12H12O4	220.224	220.074	2.15332	2	4	0	44.76	1	16	0.716222	-0.19	2	0	-3.285	3	FALSE	TRUE	TRUE	COc(cc(OC)c(c1C(=C)O2)C2=O)c1C	InChI=1S/C12H12O4/c1-6-8(14-3)5-9(15-4)11-10(6)7(2)16-12(11)13/h5H,2H2,1,3-4H3	NXGVLVFLPDSCCW-UHFFFAOYSA-N
CMNPD22514	-0.72	C30H54N2	442.776	442.429	8.286	0	2	0	6.48	0	32	0.348105	NA	4	3	-9.561	0	TRUE	FALSE	TRUE	C1(=C2)CN(CCCCCCCCCCC(=CCC3)CN3CCCCCCCCCC1)CC2	InChI=1S/C30H54N2/c1-3-7-11-15-23-31-25-18-22-30(28-31)20-14-10-6-2-4-8-12-16-24-32-26-17-21-29(27-32)19-13-9-5-1/h21-22H,1-20,23-28H2	DHEIRZFUNATZLA-UHFFFAOYSA-N
CMNPD24756	-0.72	C18H18O8S	394.401	394.072	1.29102	4	9	2	123.27	2	27	0.738349	NA	4	0	-3.563	3	FALSE	TRUE	TRUE	c1c(O)c(C(=O)C(C[C@@H]([C@](C(OC)=O)(O)CC(=O)OC)S2)=C2O3)c3cc1C	InChI=1S/C18H18O8S/c1-8-4-10(19)14-11(5-8)26-16-9(15(14)21)6-12(27-16)18(23,17(22)25-3)7-13(20)24-2/h4-5,12,19,23H,6-7H2,1-3H3/t12-,18+/m0/s1	MFZYMIIJIRJVLM-KPZWWZAWSA-N
CMNPD25173	-0.72	C15H23N3	245.37	245.189	3.4022	3	3	1	51.8	1	18	0.887552	0.245	1	0	-4.772	2	FALSE	TRUE	TRUE	n1c(N)nc2c([C@@]([H])(CC3)C[C@@]([H])(CCC)[C@]2([H])CC)c13	InChI=1S/C15H23N3/c1-3-5-9-8-10-6-7-12-13(10)14(11(9)4-2)18-15(16)17-12/h9-11H,3-8H2,1-2H3,(H2,16,17,18)/t9-,10+,11+/m1/s1	APJOEHJDQUQJLP-VWYCJHECSA-N
CMNPD259	-0.72	C9H10Br2O3	325.984	323.9	3.1593	3	3	2	49.69	1	14	0.839226	-0.028	2	0	-2.928	3	FALSE	TRUE	TRUE	c1c(COCC)c(Br)c(Br)c(O)c1O	InChI=1S/C9H10Br2O3/c1-2-14-4-5-3-6(12)9(13)8(11)7(5)10/h3,12-13H,2,4H2,1H3	KEOOZBGAPIEERQ-UHFFFAOYSA-N
CMNPD27321	-0.72	C25H31NO8	473.522	473.205	1.3351	2	8	2	128.23	0	34	0.454213	NA	4	1	-4.705	2	FALSE	FALSE	FALSE	C1(C(=O)OC)=C(C)[C@@]([H])(C[C@](C)(C([C@](C)(C(=O)N2)O3)=O)[C@]([H])([C@@]3([H])OC4=O)[C@@]245)[C@@]5(C)CC=C1C(O)(C)C	InChI=1S/C25H31NO8/c1-11-13-10-22(4)15-17-33-20(30)25(15,26-19(29)24(6,34-17)18(22)28)23(13,5)9-8-12(21(2,3)31)14(11)16(27)32-7/h8,13,15,17,31H,9-10H2,1-7H3,(H,26,29)/t13-,15+,17+,22+,23-,24-,25-/m1/s1	SNBDMLFNYYPOCN-KGFJRNEPSA-N
CMNPD28425	-0.72	C10H15NO	165.236	165.115	2.7446	4	2	0	25.5	1	12	0.629661	0.341	1	0	-3.042	3	FALSE	TRUE	FALSE	o1cccc1\C=N\CCC(C)C	InChI=1S/C10H15NO/c1-9(2)5-6-11-8-10-4-3-7-12-10/h3-4,7-9H,5-6H2,1-2H3/b11-8+	TWRSDQOEZIGDMD-DHZHZOJOSA-N
CMNPD2909	-0.72	C20H32O2	304.474	304.24	4.7035	3	2	2	40.46	0	22	0.585677	0.622	1	0	-4.248	2	FALSE	FALSE	TRUE	C1(CCC(=C)C(O)CC\C(\C)=C\C1)\C(=C\C=C\C(C)(O)C)\C	InChI=1S/C20H32O2/c1-15-8-11-18(12-10-17(3)19(21)13-9-15)16(2)7-6-14-20(4,5)22/h6-8,14,18-19,21-22H,3,9-13H2,1-2,4-5H3/b14-6+,15-8+,16-7+	TWEFEKORHLJVCL-NTTXEQCRSA-N
CMNPD29253	-0.72	C15H22O2	234.339	234.162	3.76172	4	2	1	32.76	1	17	0.804462	0.548	1	0	-3.981	3	FALSE	TRUE	TRUE	C([C@H](C)c1c(O)cc(C)cc1)C[C@@H]2OC2(C)C	InChI=1S/C15H22O2/c1-10-5-7-12(13(16)9-10)11(2)6-8-14-15(3,4)17-14/h5,7,9,11,14,16H,6,8H2,1-4H3/t11-,14-/m0/s1	UQPUIYSLIAOKCT-FZMZJTMJSA-N
CMNPD2990	-0.72	C23H26O6	398.455	398.173	4.599	4	6	2	93.06	2	29	0.731415	NA	4	0	-5.573	2	FALSE	TRUE	TRUE	C1(O)=C(C(c(c(O)c2c(c3)cc(OC)c(C(OC)=O)c2CCC)c3C1(C)C)=O)C	InChI=1S/C23H26O6/c1-7-8-13-16-12(10-15(28-5)17(13)22(27)29-6)9-14-18(20(16)25)19(24)11(2)21(26)23(14,3)4/h9-10,25-26H,7-8H2,1-6H3	OITPXDJITZXPNW-UHFFFAOYSA-N
CMNPD3029	-0.72	C10H15BrCl2O	302.039	299.968	4.0674	1	1	0	9.23	0	14	0.66354	0.617	1	0	-3.87	3	FALSE	TRUE	TRUE	CC1(O[C@@](C)(\C=C\Cl)[C@H](Cl)C[C@@H]1Br)C	InChI=1S/C10H15BrCl2O/c1-9(2)7(11)6-8(13)10(3,14-9)4-5-12/h4-5,7-8H,6H2,1-3H3/b5-4+/t7-,8+,10-/m0/s1	UZDVEPSWHCPIPM-XCPMLMSESA-N
CMNPD90	-0.72	C15H19BrO	295.22	294.062	4.70692	1	1	1	20.23	1	17	0.744062	1.084	0	0	-5.463	2	FALSE	TRUE	TRUE	c1(c(C)cc(O)c([C@]2([C@@H](C)C(=C)CC2)C)c1)Br	InChI=1S/C15H19BrO/c1-9-5-6-15(4,11(9)3)12-8-13(16)10(2)7-14(12)17/h7-8,11,17H,1,5-6H2,2-4H3/t11-,15+/m0/s1	MVAODKJBZLOXDH-XHDPSFHLSA-N
CMNPD1017	-0.73	C16H15NO5	301.298	301.095	2.302	3	6	1	93.56	1	22	0.679808	-0.99	3	0	-3.064	3	FALSE	TRUE	TRUE	c1(COC(=O)\C(\C)=C/C)nccc(C(=O)C(C)=C(O)C2=O)c12	InChI=1S/C16H15NO5/c1-4-8(2)16(21)22-7-11-12-10(5-6-17-11)13(18)9(3)14(19)15(12)20/h4-6,19H,7H2,1-3H3/b8-4-	NSQSWGHMRDOITD-YWEYNIOJSA-N
CMNPD1268	-0.73	C15H24	204.357	204.188	4.2709	1	0	0	0	0	15	0.559489	1.151	0	0	-5.371	2	FALSE	FALSE	TRUE	C12C(C(CC[C@@H]1C(C)C)(C)C3C2=C)CC3	InChI=1S/C15H24/c1-9(2)11-7-8-15(4)12-5-6-13(15)14(11)10(12)3/h9,11-14H,3,5-8H2,1-2,4H3/t11-,12?,13?,14?,15?/m1/s1	NPUYQBJGTDYSTJ-SHIHICALSA-N
CMNPD15143	-0.73	C14H20Br2N2O3	424.133	421.984	3.0984	8	4	2	59.59	1	21	0.630434	-0.168	2	0	-3.758	3	FALSE	FALSE	TRUE	C(COc(c(cc(CCNC(OC)=O)c1)Br)c1Br)CNC	InChI=1S/C14H20Br2N2O3/c1-17-5-3-7-21-13-11(15)8-10(9-12(13)16)4-6-18-14(19)20-2/h8-9,17H,3-7H2,1-2H3,(H,18,19)	XQAMCLFCTFXLKC-UHFFFAOYSA-N
CMNPD15725	-0.73	C18H16Cl2O6	399.226	398.032	1.9835	3	6	4	107.22	2	26	0.629075	NA	4	0	-3.673	3	FALSE	TRUE	TRUE	c1(ccc(OC)c(Cl)c1)C2C(O)C(O)C(O)(c3cc(Cl)c(O)cc3)C2=O	InChI=1S/C18H16Cl2O6/c1-26-13-5-2-8(6-11(13)20)14-15(22)17(24)18(25,16(14)23)9-3-4-12(21)10(19)7-9/h2-7,14-15,17,21-22,24-25H,1H3	HNROOMACWCQGOM-UHFFFAOYSA-N
CMNPD1632	-0.73	C12H20ClN3O2	273.764	273.124	-2.3133	5	4	0	44.12	1	18	0.343976	NA	4	1	-0.231	4	FALSE	FALSE	FALSE	c(c1\C=C\C(OCC[N+](C)(C)C)=O)ncn1C.[Cl-]	InChI=1S/C12H20N3O2.ClH/c1-14-10-13-9-11(14)5-6-12(16)17-8-7-15(2,3)4;/h5-6,9-10H,7-8H2,1-4H3;1H/q+1;/p-1/b6-5+;	PTQKXVWVQQDFNS-IPZCTEOASA-M
CMNPD17340	-0.73	C21H32O7	396.48	396.215	1.7517	12	7	2	113.43	0	28	0.223546	-1.471	3	0	-1.539	4	FALSE	FALSE	FALSE	C(C(O)C(=C)C([C@H](COC(=O)C)[C@H](O)[C@@]1([C@@H]([C@H](\C=C/C)C)O1)C)=O)C(CC)=O	InChI=1S/C21H32O7/c1-7-9-12(3)20-21(6,28-20)19(26)16(11-27-14(5)22)18(25)13(4)17(24)10-15(23)8-2/h7,9,12,16-17,19-20,24,26H,4,8,10-11H2,1-3,5-6H3/b9-7-/t12-,16-,17?,19-,20+,21+/m0/s1	INTXVVAAMVADFD-YBUOQZKDSA-N
CMNPD17413	-0.73	C12H8Br2N4	368.032	365.912	3.7321	1	3	2	67.59	3	18	0.688043	-0.067	2	0	-5.451	2	FALSE	TRUE	FALSE	Nc1nc(ccn1)c2c[nH]c(cc3Br)c2cc3Br	InChI=1S/C12H8Br2N4/c13-8-3-6-7(5-17-11(6)4-9(8)14)10-1-2-16-12(15)18-10/h1-5,17H,(H2,15,16,18)	BYGIRSJUNICQIC-UHFFFAOYSA-N
CMNPD18562	-0.73	C10H13NO2	179.219	179.095	1.24922	3	3	1	52.32	1	13	0.560862	-0.566	3	0	-1.952	4	FALSE	FALSE	FALSE	C(C(Oc1ccc(C)cc1)=O)CN	InChI=1S/C10H13NO2/c1-8-2-4-9(5-3-8)13-10(12)6-7-11/h2-5H,6-7,11H2,1H3	MVMBHROGUUNWGE-UHFFFAOYSA-N
CMNPD18803	-0.73	C20H30O	286.459	286.23	5.0103	0	1	0	17.07	0	21	0.611483	0.98	0	0	-6.54	1	FALSE	TRUE	TRUE	C1(C)([C@]2([C@](CC1)(C)C[C@]([C@H](C)C=CC3=O)([C@]3(C)CC4)[C@@]24[H])[H])C	InChI=1S/C20H30O/c1-13-6-7-15(21)19(5)9-8-14-16-17(2,3)10-11-18(16,4)12-20(13,14)19/h6-7,13-14,16H,8-12H2,1-5H3/t13-,14-,16+,18+,19-,20-/m1/s1	VXFNKFSIMARUMG-YHUSEBDRSA-N
CMNPD22118	-0.73	C14H14O4	246.262	246.089	2.44072	1	4	1	59.67	2	18	0.839146	-0.406	2	0	-3.153	3	FALSE	TRUE	TRUE	c1c(c2c(cc1C)OC(CC[C@@H]3OC)=C3C2=O)O	InChI=1S/C14H14O4/c1-7-5-8(15)12-11(6-7)18-10-4-3-9(17-2)13(10)14(12)16/h5-6,9,15H,3-4H2,1-2H3/t9-/m0/s1	USNDHKWGACQPGK-VIFPVBQESA-N
CMNPD2214	-0.73	C27H36O5	440.58	440.256	6.08972	4	5	3	86.99	1	32	0.527306	NA	4	0	-5.102	2	FALSE	FALSE	TRUE	C1(=CC(O)=CC(C(C12)(C)C)(C)[C@@](CC(C[C@](C)(CC3)Oc(c(C)cc4O)c3c4)=O)(C)C2)O	InChI=1S/C27H36O5/c1-16-9-18(28)10-17-7-8-26(5,32-23(16)17)13-20(30)12-25(4)15-21-22(31)11-19(29)14-27(25,6)24(21,2)3/h9-11,14,21,28-29,31H,7-8,12-13,15H2,1-6H3/t21?,25-,26+,27?/m1/s1	FFULEBUZIACVCW-CSMFHKJKSA-N
CMNPD22205	-0.73	C18H24N2O3	316.401	316.179	1.717	4	3	0	57.69	1	23	0.627593	-0.184	2	0	-4.124	2	FALSE	FALSE	FALSE	CN1C(C(=O)N(C)C(=O)C(Cc2ccccc2)C1=O)C(C)CC	InChI=1S/C18H24N2O3/c1-5-12(2)15-18(23)20(4)17(22)14(16(21)19(15)3)11-13-9-7-6-8-10-13/h6-10,12,14-15H,5,11H2,1-4H3	ZJQJAOQHQVJSFD-UHFFFAOYSA-N
CMNPD23149	-0.73	C20H21NO4	339.391	339.147	2.8731	4	5	4	89.79	2	25	0.68767	-0.655	3	0	-3.384	3	FALSE	TRUE	FALSE	C(C1(O)NC(c2ccc(O)cc2)=C(c3ccc(O)cc3)C1=O)C(C)C	InChI=1S/C20H21NO4/c1-12(2)11-20(25)19(24)17(13-3-7-15(22)8-4-13)18(21-20)14-5-9-16(23)10-6-14/h3-10,12,21-23,25H,11H2,1-2H3	DFJFMRMDRGUBQM-UHFFFAOYSA-N
CMNPD23375	-0.73	C19H22O3	298.382	298.157	5.01564	4	3	2	49.69	2	22	0.779505	0.818	0	0	-5.459	2	TRUE	TRUE	TRUE	c1c(c(c(cc1O)C)C\C=C(/C)\C)Oc(cc2O)cc(C)c2	InChI=1S/C19H22O3/c1-12(2)5-6-18-14(4)9-16(21)11-19(18)22-17-8-13(3)7-15(20)10-17/h5,7-11,20-21H,6H2,1-4H3	JZMVHOVFWUOWJT-UHFFFAOYSA-N
CMNPD23457	-0.73	C12H10N2O3	230.223	230.069	2.7497	4	3	2	74.83	2	17	0.625139	-0.853	3	0	-2.181	3	FALSE	TRUE	TRUE	N(c(cccc1)c1C(=O)O)\C=N\c2occc2	InChI=1S/C12H10N2O3/c15-12(16)9-4-1-2-5-10(9)13-8-14-11-6-3-7-17-11/h1-8H,(H,13,14)(H,15,16)	YZTQMQUKSUDECW-UHFFFAOYSA-N
CMNPD23782	-0.73	C15H17NO2	243.306	243.126	2.9945	1	2	1	46.17	1	18	0.770606	0.077	1	0	-4.567	2	FALSE	TRUE	TRUE	[C@H]1(C)c2c(c(NC(=O)C3=O)c3c(CC)c2)[C@@H](C)C1	InChI=1S/C15H17NO2/c1-4-9-6-10-7(2)5-8(3)11(10)13-12(9)14(17)15(18)16-13/h6-8H,4-5H2,1-3H3,(H,16,17,18)/t7-,8+/m1/s1	PBINGJFJSSJYJE-SFYZADRCSA-N
CMNPD23784	-0.73	C14H15NO2	229.279	229.11	2.74052	0	2	1	46.17	1	17	0.695157	-0.064	2	0	-4.212	2	FALSE	TRUE	TRUE	[C@H]1(C)c2c(c(NC(=O)C3=O)c3c(C)c2)[C@@H](C)C1	InChI=1S/C14H15NO2/c1-6-4-7(2)10-9(6)5-8(3)11-12(10)15-14(17)13(11)16/h5-7H,4H2,1-3H3,(H,15,16,17)/t6-,7+/m1/s1	VHJKQWDMBHIQRR-RQJHMYQMSA-N
CMNPD2415	-0.73	C13H11BrN4O	319.162	318.012	2.26767	1	2	3	71.98	2	19	0.705699	-0.657	3	0	-3.934	3	FALSE	TRUE	FALSE	C1(=N)NC(\C(=C/c2c3c(cc(cc3)Br)[nH]c2)\N1C)=O	InChI=1S/C13H11BrN4O/c1-18-11(12(19)17-13(18)15)4-7-6-16-10-5-8(14)2-3-9(7)10/h2-6,16H,1H3,(H2,15,17,19)/b11-4+	DLMWCHNLJCOUQC-NYYWCZLTSA-N
CMNPD27222	-0.73	C7H7NO3	153.137	153.043	0.6726	1	3	3	83.55	1	11	0.517606	-1.361	3	0	-0.461	4	FALSE	TRUE	FALSE	Nc1cc(C(=O)O)cc(O)c1	InChI=1S/C7H7NO3/c8-5-1-4(7(10)11)2-6(9)3-5/h1-3,9H,8H2,(H,10,11)	QPEJHSFTZVMSJH-UHFFFAOYSA-N
CMNPD27373	-0.73	C15H22O5	282.336	282.147	2.2391	6	4	4	97.99	1	20	0.641185	-1.131	3	0	-1.543	4	FALSE	TRUE	TRUE	O[C@](C)(CCCC(C)(C)O)c(ccc(c1)C(=O)O)c1O	InChI=1S/C15H22O5/c1-14(2,19)7-4-8-15(3,20)11-6-5-10(13(17)18)9-12(11)16/h5-6,9,16,19-20H,4,7-8H2,1-3H3,(H,17,18)/t15-/m1/s1	YCUWMGPYKGLQQF-OAHLLOKOSA-N
CMNPD27602	-0.73	C15H14O5	274.272	274.084	2.35142	3	5	3	86.99	2	20	0.590462	-0.637	3	0	-3.107	3	FALSE	TRUE	TRUE	c1(OC)c(O)c(C(=O)c2c(O)c(C)cc(O)c2)ccc1	InChI=1S/C15H14O5/c1-8-6-9(16)7-11(13(8)17)14(18)10-4-3-5-12(20-2)15(10)19/h3-7,16-17,19H,1-2H3	QHPKMMMSYHIHCT-UHFFFAOYSA-N
CMNPD27766	-0.73	C17H26O5	310.39	310.178	2.7516	5	5	0	61.83	0	22	0.730704	-0.387	2	0	-3.7	3	FALSE	FALSE	TRUE	[C@H]12[C@H](OC(=O)C1(C)C)C[C@]3(O2)O[C@H](CCC(CCC)=O)CC3	InChI=1S/C17H26O5/c1-4-5-11(18)6-7-12-8-9-17(21-12)10-13-14(22-17)16(2,3)15(19)20-13/h12-14H,4-10H2,1-3H3/t12-,13-,14+,17+/m1/s1	VSQDCUDZISJHTP-WVZRYYJFSA-N
CMNPD28001	-0.73	C18H11Br2N3O2	461.113	458.922	4.7444	2	2	3	77.75	4	25	0.377429	0.092	1	0	-6.759	1	FALSE	TRUE	FALSE	c1(c[nH]c(cc(Br)cc2)c12)C(=O)NC(=O)c3c(ccc(Br)c4)c4[nH]c3	InChI=1S/C18H11Br2N3O2/c19-9-1-3-11-13(7-21-15(11)5-9)17(24)23-18(25)14-8-22-16-6-10(20)2-4-12(14)16/h1-8,21-22H,(H,23,24,25)	NQBSXLYLOWVOEF-UHFFFAOYSA-N
CMNPD30608	-0.73	C10H11NO3S	225.269	225.046	0.9712	2	4	3	69.56	1	15	0.65594	-1.088	3	0	-1.133	4	FALSE	TRUE	FALSE	c12c(SCC(=O)N1)cc(CCO)cc2O	InChI=1S/C10H11NO3S/c12-2-1-6-3-7(13)10-8(4-6)15-5-9(14)11-10/h3-4,12-13H,1-2,5H2,(H,11,14)	IWEKZEVSQBHYNG-UHFFFAOYSA-N
CMNPD30668	-0.73	C14H16O4	248.278	248.105	2.67172	2	4	2	66.76	1	18	0.789517	-0.368	2	0	-3.081	3	FALSE	TRUE	FALSE	c1(O)cc(C(C2=CCC[C@H](C)O2)=O)cc(O)c1C	InChI=1S/C14H16O4/c1-8-4-3-5-13(18-8)14(17)10-6-11(15)9(2)12(16)7-10/h5-8,15-16H,3-4H2,1-2H3/t8-/m0/s1	DORHNHKPQUWTEA-QMMMGPOBSA-N
CMNPD313	-0.73	C14H18N2O6	310.306	310.116	-0.991	4	6	1	96.38	0	22	0.669781	NA	4	1	-0.05	4	FALSE	TRUE	FALSE	C(C(O)(COC)C1=O)\C(\N1C)=C/C(=O)N2CC(OC)=CC2=O	InChI=1S/C14H18N2O6/c1-15-9(6-14(20,8-21-2)13(15)19)4-11(17)16-7-10(22-3)5-12(16)18/h4-5,20H,6-8H2,1-3H3/b9-4+	GVPMLCNQCGYKQV-RUDMXATFSA-N
CMNPD31314	-0.73	C15H28O4	272.385	272.199	1.2005	1	4	4	80.92	0	19	0.578052	-1.291	3	0	-0.67	4	FALSE	FALSE	FALSE	[C@]12([H])[C@@](C)([C@H](O)CC1)CC(O)(C(O)(C)C)CC[C@]2(O)C	InChI=1S/C15H28O4/c1-12(2,17)15(19)8-7-14(4,18)10-5-6-11(16)13(10,3)9-15/h10-11,16-19H,5-9H2,1-4H3/t10-,11-,13+,14-,15?/m1/s1	UVYFMOMYWRYITK-RLBPMVPTSA-N
CMNPD3905	-0.73	C17H24O2	260.377	260.178	4.1869	1	2	0	26.3	0	19	0.401316	0.699	1	0	-5.174	2	FALSE	FALSE	TRUE	C1\C(=C\[C@@H]2[C@@H]([C@@H](C)\C(=C/C=O)\O2)CC\C(\C)=C\C1)\C	InChI=1S/C17H24O2/c1-12-5-4-6-13(2)11-17-15(8-7-12)14(3)16(19-17)9-10-18/h5,9-11,14-15,17H,4,6-8H2,1-3H3/b12-5+,13-11+,16-9+/t14-,15-,17-/m1/s1	PKSXHCDSAQSRBC-MILHDUELSA-N
CMNPD5964	-0.73	C15H23Br	283.253	282.098	5.2427	1	0	0	0	0	16	0.455613	1.361	0	1	-5.872	2	FALSE	TRUE	TRUE	CC1=CCC(=CC1)[C@]2(C(C)(C)[C@@H](Br)CC2)C	InChI=1S/C15H23Br/c1-11-5-7-12(8-6-11)15(4)10-9-13(16)14(15,2)3/h5,8,13H,6-7,9-10H2,1-4H3/t13-,15-/m0/s1	NRCBTIKKDTWDAU-ZFWWWQNUSA-N
CMNPD6887	-0.73	C22H32N2O	340.511	340.251	5.68248	2	1	0	17.95	0	25	0.466794	0.943	0	0	-5.496	2	FALSE	FALSE	TRUE	[C@@]1(O[C@H](C(C)(C)[N+]#[C-])CC1)([C@@]2([H])CC[C@](C)([C@@]([H])(CCC(C)=C3)[C@@]23[H])[N+]#[C-])C	InChI=1S/C22H32N2O/c1-15-8-9-17-16(14-15)18(10-12-21(17,4)24-7)22(5)13-11-19(25-22)20(2,3)23-6/h14,16-19H,8-13H2,1-5H3/t16-,17-,18-,19-,21+,22+/m0/s1	WSPJFMZOFNQTAT-UALGEBADSA-N
CMNPD76	-0.73	C10H10Br2Cl2O	376.903	373.848	4.883	4	1	0	17.07	0	15	0.387881	0.952	0	0	-4.658	2	TRUE	TRUE	TRUE	C(/C(=C(/C)\C(=O)C(Br)Br)/Cl)=C/C(/C)=C\Cl	InChI=1S/C10H10Br2Cl2O/c1-6(5-13)3-4-8(14)7(2)9(15)10(11)12/h3-5,10H,1-2H3/b4-3-,6-5-,8-7+	UKMJMUJLBRKKIP-YUHUOFHPSA-N
CMNPD8219	-0.73	C19H19Br2N3O3	497.187	494.979	2.5694	1	5	3	86.71	1	27	0.521338	-0.975	3	0	-4.49	2	FALSE	TRUE	FALSE	C1N=C(C([C@@](C[C@@H](OC)N2)(C=C3Br)C[C@H](Br)[C@@H]3O)=C2C4=O)c(c4[nH]c5)c5C1	InChI=1S/C19H19Br2N3O3/c1-27-11-6-19(4-9(20)17(25)10(21)5-19)13-14-12-8(2-3-22-14)7-23-15(12)18(26)16(13)24-11/h4,7,10-11,17,23-25H,2-3,5-6H2,1H3/t10-,11+,17+,19-/m0/s1	HGBOLPCPHSFANM-WPTVWNQNSA-N
CMNPD8982	-0.73	C5H6N2O2	126.115	126.043	0.41632	1	2	2	65.98	1	9	0.572518	-0.921	3	0	-1.015	4	FALSE	TRUE	FALSE	c1(C(O)=O)n[nH]cc1C	InChI=1S/C5H6N2O2/c1-3-2-6-7-4(3)5(8)9/h2H,1H3,(H,6,7)(H,8,9)	FNHVVMJBCILJGA-UHFFFAOYSA-N
CMNPD11401	-0.74	C20H32O2	304.474	304.24	4.9439	1	2	1	32.76	0	22	0.549302	0.81	0	0	-5.244	2	FALSE	FALSE	TRUE	[C@]1(O2)([C@@H]2CC\C(\C)=C\CC\C(=C\C=C(/[C@H](C1)O)\C(C)C)\C)C	InChI=1S/C20H32O2/c1-14(2)17-11-9-15(3)7-6-8-16(4)10-12-19-20(5,22-19)13-18(17)21/h8-9,11,14,18-19,21H,6-7,10,12-13H2,1-5H3/b15-9+,16-8+,17-11-/t18-,19-,20-/m0/s1	NPSBLVCLWPSNIZ-XHQPGYRNSA-N
CMNPD1272	-0.74	C15H24	204.357	204.188	4.7252	0	0	0	0	0	15	0.500562	1.298	0	1	-5.647	2	FALSE	FALSE	TRUE	[C@H]1(C)\C(\[C@](CC1)(C\C(\C)=C/C2)[H])=C\C2(C)C	InChI=1S/C15H24/c1-11-7-8-15(3,4)10-14-12(2)5-6-13(14)9-11/h7,10,12-13H,5-6,8-9H2,1-4H3/b11-7-,14-10-/t12-,13-/m1/s1	DSOHSNQLPOOWJO-MDUPXRQFSA-N
CMNPD13913	-0.74	C12H16O5	240.255	240.1	0.1184	4	5	2	83.83	0	17	0.681717	-1.43	3	0	-0.708	4	FALSE	TRUE	FALSE	C1(=C(C(C(=C(CC(C)O)C1=O)C)=O)CO)OC	InChI=1S/C12H16O5/c1-6(14)4-8-7(2)10(15)9(5-13)12(17-3)11(8)16/h6,13-14H,4-5H2,1-3H3	HIQLTIKZYHQJCA-UHFFFAOYSA-N
CMNPD1584	-0.74	C24H34O3	370.533	370.251	5.4114	3	2	1	54.37	0	27	0.675712	0.56	1	0	-6.228	1	FALSE	FALSE	TRUE	C1CC(C(CC[C@@H]2[C@@H](\C=C\C(O)=O)C)[C@]2(C)CC3)C3[C@@](C)(CCC4=O)C1=C4	InChI=1S/C24H34O3/c1-15(4-9-22(26)27)19-7-8-20-18-6-5-16-14-17(25)10-12-23(16,2)21(18)11-13-24(19,20)3/h4,9,14-15,18-21H,5-8,10-13H2,1-3H3,(H,26,27)/b9-4+/t15-,18?,19-,20?,21?,23+,24-/m1/s1	KLZYXWJPRWEJSX-FVTALNPCSA-N
CMNPD17492	-0.74	C12H18O4	226.272	226.121	2.3705	5	4	1	47.92	1	16	0.83694	0	1	0	-3.03	3	FALSE	TRUE	TRUE	Oc1cc(c(c(OC)c1OC)OC)CCC	InChI=1S/C12H18O4/c1-5-6-8-7-9(13)11(15-3)12(16-4)10(8)14-2/h7,13H,5-6H2,1-4H3	CLARQUJHKDERHW-UHFFFAOYSA-N
CMNPD18016	-0.74	C16H25NS	263.45	263.171	4.8864	2	2	0	12.36	0	18	0.392512	1.28	0	0	-6.12	1	FALSE	TRUE	TRUE	C1=C(CC[C@H](N=C=S)[C@@](C)(CC[C@H]2C(C)C)[C@@]12[H])C	InChI=1S/C16H25NS/c1-11(2)13-7-8-16(4)14(13)9-12(3)5-6-15(16)17-10-18/h9,11,13-15H,5-8H2,1-4H3/t13-,14-,15-,16-/m0/s1	BNKMTIDTZNEDLS-VGWMRTNUSA-N
CMNPD18918	-0.74	C15H23Br	283.253	282.098	5.0986	1	0	0	0	0	16	0.463759	1.408	0	1	-5.966	2	FALSE	FALSE	TRUE	[C@@]1([H])(C[C@H](Br)[C@@](C)(CCCC2=C)[C@@]2([H])C1)C(C)=C	InChI=1S/C15H23Br/c1-10(2)12-8-13-11(3)6-5-7-15(13,4)14(16)9-12/h12-14H,1,3,5-9H2,2,4H3/t12-,13-,14-,15-/m0/s1	GPOCNIPWJITUKP-AJNGGQMLSA-N
CMNPD19471	-0.74	C20H30O4	334.456	334.214	3.6629	2	4	2	58.92	0	24	0.597525	0.35	1	0	-5.296	2	FALSE	FALSE	TRUE	[C@]12([C@]([H])(CC\C(=C\CCC1=C)\C)[C@@](C)([C@]3(O)OO[C@@](C)(CO)C=C3)C2)[H]	InChI=1S/C20H30O4/c1-14-6-5-7-15(2)16-12-19(4,17(16)9-8-14)20(22)11-10-18(3,13-21)23-24-20/h6,10-11,16-17,21-22H,2,5,7-9,12-13H2,1,3-4H3/b14-6+/t16-,17-,18+,19-,20+/m0/s1	NPMACKFPVVMSDC-KVMRLPSGSA-N
CMNPD21126	-0.74	C10H16Cl4	278.05	276.001	4.7922	5	0	0	0	0	14	0.50059	1.204	0	1	-4.599	2	TRUE	TRUE	TRUE	C(C(C(C)(Cl)C)Cl)[C@@H]([C@](Cl)(C=C)C)Cl	InChI=1S/C10H16Cl4/c1-5-10(4,14)8(12)6-7(11)9(2,3)13/h5,7-8H,1,6H2,2-4H3/t7?,8-,10+/m0/s1	KHNLXMPCDVRDFI-DXEWVWIPSA-N
CMNPD22785	-0.74	C12H18O5	242.271	242.115	1.5656	5	5	0	61.83	0	17	0.684607	-0.602	3	0	-2.407	3	FALSE	FALSE	TRUE	C([C@@]1(OCC)C(C)=C(C)C(=O)O1)CC(OC)=O	InChI=1S/C12H18O5/c1-5-16-12(7-6-10(13)15-4)9(3)8(2)11(14)17-12/h5-7H2,1-4H3/t12-/m0/s1	KZMWIKBWSRVQNN-LBPRGKRZSA-N
CMNPD2358	-0.74	C16H22O2	246.35	246.162	3.81952	2	2	0	26.3	1	18	0.792624	0.609	1	0	-4.889	2	FALSE	TRUE	TRUE	c12c([C@H](CC(=O)[C@@H]1C(C)C)C)cc(c(C)c2)OC	InChI=1S/C16H22O2/c1-9(2)16-13-6-11(4)15(18-5)8-12(13)10(3)7-14(16)17/h6,8-10,16H,7H2,1-5H3/t10-,16+/m0/s1	MGLWKHLTALUWRL-MGPLVRAMSA-N
CMNPD23942	-0.74	C17H28O3	280.408	280.204	3.2955	1	3	1	46.53	0	20	0.749672	-0.062	2	0	-3.859	3	FALSE	FALSE	FALSE	C1C([C@]2([C@@](C[C@@]3(C)CC2)(CC[C@H]3O)[C@H]1OC(=O)C)[H])(C)C	InChI=1S/C17H28O3/c1-11(18)20-14-9-15(2,3)12-5-7-16(4)10-17(12,14)8-6-13(16)19/h12-14,19H,5-10H2,1-4H3/t12-,13+,14-,16+,17-/m0/s1	BAANKNZYZUSIFA-NHMCJKAESA-N
CMNPD23963	-0.74	C15H24O2	236.355	236.178	2.5022	2	2	1	37.3	0	17	0.79957	-0.103	2	0	-3.007	3	FALSE	FALSE	TRUE	[C@@H]1([C@@]2([H])C3[C@@]([C@]2(C)CC[C@H]3C(C)C)([H])CC1=O)CO	InChI=1S/C15H24O2/c1-8(2)9-4-5-15(3)11-6-12(17)10(7-16)14(15)13(9)11/h8-11,13-14,16H,4-7H2,1-3H3/t9-,10+,11+,13?,14-,15-/m0/s1	MCTUYJGRYPUICC-XPYAAOFGSA-N
CMNPD24302	-0.74	C20H30O2	302.458	302.225	4.2913	1	2	1	37.3	0	22	0.784218	0.432	1	0	-4.923	2	FALSE	FALSE	TRUE	[C@@H]1(CC[C@]2([C@](CC(=O)C(=CC(C(C)C)=CC3)[C@@]23[H])([H])C1(C)C)C)O	InChI=1S/C20H30O2/c1-12(2)13-6-7-15-14(10-13)16(21)11-17-19(3,4)18(22)8-9-20(15,17)5/h6,10,12,15,17-18,22H,7-9,11H2,1-5H3/t15-,17-,18-,20+/m0/s1	SUGHBXLTPIMPNS-TXJVSEOTSA-N
CMNPD29439	-0.74	C12H16N4O4	280.284	280.117	-1.0982	3	4	5	115.48	1	20	0.483194	NA	4	1	-0.851	4	FALSE	TRUE	FALSE	c1[nH]c(C(=O)N[C@@H]2[C@H](O)C[C@@](OC)(NC(=O)N3)[C@]23[H])cc1	InChI=1S/C12H16N4O4/c1-20-12-5-7(17)8(9(12)15-11(19)16-12)14-10(18)6-3-2-4-13-6/h2-4,7-9,13,17H,5H2,1H3,(H,14,18)(H2,15,16,19)/t7-,8-,9+,12+/m1/s1	ZZJPCYJWUMVAAE-XBWDGYHZSA-N
CMNPD30349	-0.74	C15H22O2	234.339	234.162	2.875	1	2	1	37.3	0	17	0.75717	0.012	1	0	-3.305	3	FALSE	TRUE	TRUE	[C@@]12([H])C(=CC(=O)[C@H]1C)C(C(O)(C)C)=CC(C)(C)C2	InChI=1S/C15H22O2/c1-9-11-7-14(2,3)8-12(15(4,5)17)10(11)6-13(9)16/h6,8-9,11,17H,7H2,1-5H3/t9-,11-/m0/s1	INMINHZDFXCZEL-ONGXEEELSA-N
CMNPD30620	-0.74	C12H16O5	240.255	240.1	0.7268	1	5	1	72.83	0	17	0.539955	-1.112	3	0	-1.449	4	FALSE	FALSE	FALSE	C(/[C@H](OC(C)=O)\C=C\[C@H](O)C[C@H](C)O1)=C/C1=O	InChI=1S/C12H16O5/c1-8-7-10(14)3-4-11(17-9(2)13)5-6-12(15)16-8/h3-6,8,10-11,14H,7H2,1-2H3/b4-3+,6-5-/t8-,10-,11+/m0/s1	IGZKYXHLVMUBGS-MDKSHSSESA-N
CMNPD30786	-0.74	C15H22O3	250.338	250.157	2.278	1	3	1	54.37	0	18	0.77644	-0.413	2	0	-2.997	3	FALSE	FALSE	TRUE	[C@]12(C)[C@@]([H])([C@@](O)(C(C)C)C(=O)C1)CC=C(C)C(=O)C2	InChI=1S/C15H22O3/c1-9(2)15(18)12-6-5-10(3)11(16)7-14(12,4)8-13(15)17/h5,9,12,18H,6-8H2,1-4H3/t12-,14+,15-/m0/s1	IVHPBWYGTCHFKB-CFVMTHIKSA-N
CMNPD318	-0.74	C8H13NO3	171.196	171.09	0.2182	3	3	1	55.4	0	12	0.617779	-0.978	3	0	-0.859	4	FALSE	FALSE	FALSE	C(C(=O)N[C@@]1([H])CCOC1=O)CC	InChI=1S/C8H13NO3/c1-2-3-7(10)9-6-4-5-12-8(6)11/h6H,2-5H2,1H3,(H,9,10)/t6-/m0/s1	VFFNZZXXTGXBOG-LURJTMIESA-N
CMNPD3209	-0.74	C10H14Br2Cl2	364.936	361.884	4.882	5	0	0	0	0	14	0.481366	1.302	0	1	-4.822	2	TRUE	TRUE	TRUE	C(=C\[C@](C)(Cl)CBr)/[C@@H]([C@](Cl)(C=C)C)Br	InChI=1S/C10H14Br2Cl2/c1-4-10(3,14)8(12)5-6-9(2,13)7-11/h4-6,8H,1,7H2,2-3H3/b6-5+/t8-,9-,10+/m0/s1	GMRISVPDHRWESB-JFMIBXDUSA-N
CMNPD334	-0.74	C20H17NO	287.362	287.131	5.30512	2	1	1	25.02	4	22	0.531063	1.108	0	0	-7.092	1	TRUE	TRUE	TRUE	c1c2c(c(c(c1OC)C)c(c3)cccc3)[nH]c(ccc4)c2c4	InChI=1S/C20H17NO/c1-13-18(22-2)12-16-15-10-6-7-11-17(15)21-20(16)19(13)14-8-4-3-5-9-14/h3-12,21H,1-2H3	WMOYBLZINTVESP-UHFFFAOYSA-N
CMNPD6852	-0.74	C19H18N3O2	320.372	320.139	0.4972	3	4	3	68.23	2	24	0.771272	-0.642	3	0	-2.92	3	FALSE	TRUE	FALSE	C1(C(=CC(=[NH+]2)c(c(CC2)cn3C)c13)N\C=C\c4ccc(O)cc4)=O	InChI=1S/C19H17N3O2/c1-22-11-13-7-9-20-15-10-16(19(24)18(22)17(13)15)21-8-6-12-2-4-14(23)5-3-12/h2-6,8,10-11,21,23H,7,9H2,1H3/p+1/b8-6+	SRIGKAHCWXJXIV-SOFGYWHQSA-O
CMNPD6886	-0.74	C22H32N2OS	372.578	372.224	5.86599	3	3	0	25.95	0	26	0.268062	1.046	0	0	-6.291	1	FALSE	FALSE	TRUE	[C@@]1(O[C@H](C(C)(N=C=S)C)CC1)([C@@]2([H])CC[C@](C)([N+]#[C-])[C@@]([H])(CCC(C)=C3)[C@@]23[H])C	InChI=1S/C22H32N2OS/c1-15-7-8-17-16(13-15)18(9-11-21(17,4)23-6)22(5)12-10-19(25-22)20(2,3)24-14-26/h13,16-19H,7-12H2,1-5H3/t16-,17-,18-,19-,21-,22+/m0/s1	LHQHPYGFEFQKNL-OVMLJTRSSA-N
CMNPD7552	-0.74	C16H12N4O	276.299	276.101	2.6806	2	4	1	63.57	4	21	0.572431	-0.368	2	0	-4.545	2	FALSE	TRUE	FALSE	n1(c(cnc1)C(=O)c2c3c(c4c([nH]3)cccc4)ccn2)C	InChI=1S/C16H12N4O/c1-20-9-17-8-13(20)16(21)15-14-11(6-7-18-15)10-4-2-3-5-12(10)19-14/h2-9,19H,1H3	AKUVPIGMKLIECB-UHFFFAOYSA-N
CMNPD9730	-0.74	C21H14O6	362.337	362.079	3.0158	1	6	0	90.65	2	27	0.774463	-0.839	3	0	-4.804	2	FALSE	TRUE	TRUE	c12c([C@]3(c(c(oc4)C1=O)c4C(=O)CC3)C)cc(C(=O)C(OC)=CC5=O)c5c2	InChI=1S/C21H14O6/c1-21-4-3-14(22)12-8-27-20(17(12)21)19(25)11-5-9-10(6-13(11)21)18(24)16(26-2)7-15(9)23/h5-8H,3-4H2,1-2H3/t21-/m0/s1	XMEDFTGDDNSTPI-NRFANRHFSA-N
CMNPD10622	-0.75	C15H24O	220.356	220.183	3.6278	0	1	0	12.53	0	16	0.567921	0.643	1	0	-4.762	2	FALSE	FALSE	TRUE	[C@]12([C@]([H])([C@](C3)([C@H]3CC(C)(C)C1)C)CC[C@]24OC4)[H]	InChI=1S/C15H24O/c1-13(2)6-10-7-14(10,3)11-4-5-15(9-16-15)12(11)8-13/h10-12H,4-9H2,1-3H3/t10-,11+,12-,14+,15+/m0/s1	LQMPUPCHDJFJQF-SZWZKDINSA-N
CMNPD11353	-0.75	C15H21NO4	279.336	279.147	2.66994	4	4	1	72.6	1	20	0.67903	-0.071	2	0	-4.261	2	FALSE	TRUE	TRUE	c1(c(cc2c(CC(C)(C)[C@]2(O)[H])c1C)C)CCO[N+]([O-])=O	InChI=1S/C15H21NO4/c1-9-7-12-13(8-15(3,4)14(12)17)10(2)11(9)5-6-20-16(18)19/h7,14,17H,5-6,8H2,1-4H3/t14-/m0/s1	QCCAHYCTJMRAJO-AWEZNQCLSA-N
CMNPD12112	-0.75	C19H28O3	304.43	304.204	3.797	4	3	1	46.53	0	22	0.63459	0.345	1	0	-4.436	2	FALSE	FALSE	TRUE	C(/CO)=C\CC[C@H](C(=O)OC1)[C@@]([H])(CC\C(=C\CCC2=C)\C)[C@@]12[H]	InChI=1S/C19H28O3/c1-14-7-6-8-15(2)18-13-22-19(21)17(16(18)11-10-14)9-4-3-5-12-20/h3,5,7,16-18,20H,2,4,6,8-13H2,1H3/b5-3+,14-7+/t16-,17+,18+/m1/s1	XPGKNDIUGKZTKO-HMEATOBQSA-N
CMNPD12538	-0.75	C15H20Br2O2	392.131	389.983	4.4849	2	2	0	18.46	0	19	0.392021	0.678	1	0	-4.582	2	FALSE	TRUE	TRUE	C1\C=C/C[C@]2([H])[C@]([H])(O[C@H](CC)[C@H]1Br)C[C@H](C=C=CBr)O2	InChI=1S/C15H20Br2O2/c1-2-13-12(17)7-3-4-8-14-15(19-13)10-11(18-14)6-5-9-16/h3-4,6,9,11-15H,2,7-8,10H2,1H3/b4-3-/t5?,11-,12-,13+,14+,15+/m0/s1	MFIOGNKPHIMUQN-VGWHHXMBSA-N
CMNPD14214	-0.75	C18H13N2O2	289.314	289.097	3.296	2	1	2	56.97	4	22	0.556267	-0.004	2	0	-4.907	2	FALSE	TRUE	TRUE	c1c2c(ccc1)[nH]c(c[n+](c3ccccc3C(=O)O)cc4)c24	InChI=1S/C18H12N2O2/c21-18(22)14-6-2-4-8-17(14)20-10-9-13-12-5-1-3-7-15(12)19-16(13)11-20/h1-11H,(H,21,22)/p+1	ZFQPREUMWUPFMY-UHFFFAOYSA-O
CMNPD15125	-0.75	C20H15BrN4O	407.271	406.043	4.0719	2	2	3	73.04	4	26	0.460621	-0.065	2	0	-6.264	1	FALSE	TRUE	FALSE	c1[nH]c(cc(cc2)Br)c2c1[C@H]3NC(=O)C(c4c[nH]c(cc5)c4cc5)=NC3	InChI=1S/C20H15BrN4O/c21-11-5-6-13-14(8-23-17(13)7-11)18-10-24-19(20(26)25-18)15-9-22-16-4-2-1-3-12(15)16/h1-9,18,22-23H,10H2,(H,25,26)/t18-/m0/s1	PEYZIVLALWLEEG-SFHVURJKSA-N
CMNPD16939	-0.75	C20H16N4O	328.375	328.132	3.3094	2	2	3	73.04	4	25	0.518823	-0.296	2	0	-5.362	2	FALSE	TRUE	FALSE	c12c(cccc1)[nH]cc2[C@@H]3CNC(=O)C(c4c[nH]c(c4ccc5)c5)=N3	InChI=1S/C20H16N4O/c25-20-19(15-10-22-17-8-4-2-6-13(15)17)24-18(11-23-20)14-9-21-16-7-3-1-5-12(14)16/h1-10,18,21-22H,11H2,(H,23,25)/t18-/m0/s1	AQWFWFQYISOONS-SFHVURJKSA-N
CMNPD17651	-0.75	C29H44O3	440.668	440.329	6.7838	4	3	1	38.69	0	32	0.386527	NA	4	2	-8.068	0	FALSE	FALSE	TRUE	O([C@@](C=C1)([C@]([H])(CC[C@]2([H])[C@H](C)\C=C(/C)\[C@H](C)C(C)C)[C@]2(C)C3)C4=C3)O[C@]15[C@]4(C)CC[C@H](O)C5	InChI=1S/C29H44O3/c1-18(2)21(5)19(3)16-20(4)23-8-9-24-26(23,6)12-11-25-27(7)13-10-22(30)17-28(27)14-15-29(24,25)32-31-28/h11,14-16,18,20-24,30H,8-10,12-13,17H2,1-7H3/b19-16+/t20-,21-,22+,23-,24-,26-,27-,28-,29+/m1/s1	SYKHRTNFTAGHBY-PEADVQMASA-N
CMNPD18167	-0.75	C11H18O2	182.263	182.131	3.0097	6	1	1	37.3	0	13	0.64099	0.189	1	0	-2.491	3	FALSE	FALSE	TRUE	C(C[C@H](C)CC(=O)O)\C=C(/C)\C=C	InChI=1S/C11H18O2/c1-4-9(2)6-5-7-10(3)8-11(12)13/h4,6,10H,1,5,7-8H2,2-3H3,(H,12,13)/b9-6+/t10-/m0/s1	IXPGHYSTVSCSKW-ZKXNXJMVSA-N
CMNPD19806	-0.75	C22H34O4	362.51	362.246	2.9654	2	4	3	73.22	0	26	0.521545	-0.397	2	0	-3.636	3	FALSE	FALSE	TRUE	C1([C@H](O)[C@H](O)[C@@](O2)(C[C@@H]3[C@@](C)(CCCC4(C)C)[C@]4(CC=C3C)[H])[C@H]2[C@@H]1O)=C	InChI=1S/C22H34O4/c1-12-7-8-15-20(3,4)9-6-10-21(15,5)14(12)11-22-18(25)16(23)13(2)17(24)19(22)26-22/h7,14-19,23-25H,2,6,8-11H2,1,3-5H3/t14-,15-,16-,17+,18-,19+,21+,22-/m0/s1	LVMIFHFLFLKUHJ-NGJQIILRSA-N
CMNPD20868	-0.75	C19H25ClO7	400.855	400.129	2.2694	1	7	4	116.45	1	27	0.534074	NA	4	0	-3.823	3	FALSE	TRUE	TRUE	[C@H]1(O)C\C=C\c2c(C(O[C@@H](C)CCC[C@@H](O)[C@H]1O)=O)c(O)cc(OC)c2Cl	InChI=1S/C19H25ClO7/c1-10-5-3-7-12(21)18(24)13(22)8-4-6-11-16(19(25)27-10)14(23)9-15(26-2)17(11)20/h4,6,9-10,12-13,18,21-24H,3,5,7-8H2,1-2H3/b6-4+/t10-,12+,13-,18+/m0/s1	XGLNDLGMFSZWKZ-HFOKHTPOSA-N
CMNPD21363	-0.75	C17H28O3	280.408	280.204	3.7272	4	3	0	35.53	0	20	0.736114	0.315	1	0	-4.434	2	FALSE	FALSE	TRUE	C1CC[C@]2([C@](C)(CC=C(CC(OC)OC)C2=O)[C@H]1C)C	InChI=1S/C17H28O3/c1-12-7-6-9-17(3)15(18)13(8-10-16(12,17)2)11-14(19-4)20-5/h8,12,14H,6-7,9-11H2,1-5H3/t12-,16+,17+/m0/s1	IDSAEMFQCPUIHH-JCURWCKSSA-N
CMNPD214	-0.75	C16H26O3	266.381	266.188	3.9816	9	3	0	43.37	0	19	0.468058	0.24	1	0	-3.288	3	FALSE	FALSE	TRUE	C(C\C=C(/C)\CCCC(C)=O)\C(\C)=C\COC(C)=O	InChI=1S/C16H26O3/c1-13(9-6-10-15(3)17)7-5-8-14(2)11-12-19-16(4)18/h7,11H,5-6,8-10,12H2,1-4H3/b13-7+,14-11+	ORRARGJAKXZDCB-FYCHQBGDSA-N
CMNPD23795	-0.75	C19H11N3O2	313.316	313.085	4.754	0	3	3	77.84	4	24	0.378355	-0.334	2	0	-5.672	2	FALSE	TRUE	TRUE	c(c(c(cc1)[nH]c2)c2C=CN3)(c3c4c(nc(ccc(c5)O)c45)o6)c16	InChI=1S/C19H11N3O2/c23-10-1-2-12-11(7-10)16-18-17-14(24-19(16)22-12)4-3-13-15(17)9(8-21-13)5-6-20-18/h1-8,20-21,23H	UNYZBUDRELYBLG-UHFFFAOYSA-N
CMNPD24798	-0.75	C20H19Cl3O5	445.726	444.03	6.5909	5	5	1	64.99	2	28	0.415185	NA	4	3	-8.336	0	FALSE	TRUE	TRUE	c12c(c(Cl)c(O)c(Cl)c1CCC)Oc3c(c(CCC)c(Cl)c(OC)c3)OC2=O	InChI=1S/C20H19Cl3O5/c1-4-6-9-13-19(16(23)17(24)15(9)22)27-12-8-11(26-3)14(21)10(7-5-2)18(12)28-20(13)25/h8,24H,4-7H2,1-3H3	ASDHEWQRTCBVKJ-UHFFFAOYSA-N
CMNPD27750	-0.75	C11H10O5	222.196	222.053	1.52122	1	5	2	79.9	2	16	0.764187	-0.94	3	0	-2.06	3	FALSE	TRUE	FALSE	c1c(O)c(C(=O)OC(C)=C2)c2c(OC)c1O	InChI=1S/C11H10O5/c1-5-3-6-9(11(14)16-5)7(12)4-8(13)10(6)15-2/h3-4,12-13H,1-2H3	NCFXFODTGUHYTG-UHFFFAOYSA-N
CMNPD27837	-0.75	C8H6Br4O2	453.75	449.71	3.713	1	2	1	37.3	0	14	0.614691	0.151	1	0	-3.588	3	FALSE	TRUE	TRUE	C1(=O)\C(=C(\Br)/Br)\[C@@](O)(CC)C(Br)=C1Br	InChI=1S/C8H6Br4O2/c1-2-8(14)3(7(11)12)5(13)4(9)6(8)10/h14H,2H2,1H3/t8-/m0/s1	MQVARCDQTDPJNL-QMMMGPOBSA-N
CMNPD29295	-0.75	C15H20BrClO2	347.68	346.034	3.8502	0	2	0	26.3	0	19	0.49129	0.387	1	0	-4.94	2	FALSE	TRUE	TRUE	[C@H]12C=C(C)[C@]3(C(C)(C)C1=O)[C@]([H])(C[C@](C)(Cl)[C@@H](Br)C3)O2	InChI=1S/C15H20BrClO2/c1-8-5-9-12(18)13(2,3)15(8)6-10(16)14(4,17)7-11(15)19-9/h5,9-11H,6-7H2,1-4H3/t9-,10-,11-,14-,15-/m0/s1	QIHBTLUOUADLQE-HKWCOGSCSA-N
CMNPD3051	-0.75	C22H32O5	376.493	376.225	4.21	2	5	0	61.83	0	27	0.533575	0.039	1	0	-5.616	2	FALSE	FALSE	TRUE	C1CC=C2[C@@]([H])(CC[C@]([C@]3([H])[C@H](O[C@H](OC(=O)C4)[C@@H]34)OC(=O)C)(C)[C@@H]2C)C1(C)C	InChI=1S/C22H32O5/c1-12-14-7-6-9-21(3,4)16(14)8-10-22(12,5)18-15-11-17(24)26-19(15)27-20(18)25-13(2)23/h7,12,15-16,18-20H,6,8-11H2,1-5H3/t12-,15-,16-,18+,19+,20+,22-/m1/s1	VBKKDDNQMXQEGC-VZMPGNNMSA-N
CMNPD311	-0.75	C13H14N2O5	278.264	278.09	-0.8399	3	5	1	87.15	0	20	0.68017	-1.785	3	0	-0.442	4	FALSE	TRUE	FALSE	C(=C(/C=C(CO)C1=O)\N1C)/C(N2CC(=CC2=O)OC)=O	InChI=1S/C13H14N2O5/c1-14-9(3-8(7-16)13(14)19)4-11(17)15-6-10(20-2)5-12(15)18/h3-5,16H,6-7H2,1-2H3/b9-4+	ZNJVDXPVBMPLNR-RUDMXATFSA-N
CMNPD31434	-0.75	C17H26O3	278.392	278.188	3.7914	6	3	0	35.53	0	20	0.547513	0.447	1	0	-4.13	2	TRUE	FALSE	TRUE	[C@@H]1(COC(=O)C\C=C\CCC)CC(=CCCC2)[C@@]2([H])CO1	InChI=1S/C17H26O3/c1-2-3-4-5-10-17(18)20-13-16-11-14-8-6-7-9-15(14)12-19-16/h4-5,8,15-16H,2-3,6-7,9-13H2,1H3/b5-4+/t15-,16+/m1/s1	PQYYCGRPKNHVOU-SGFLJFKBSA-N
CMNPD31503	-0.75	C15H23NO3	265.353	265.168	1.9856	5	3	1	55.4	0	19	0.826725	-0.603	3	0	-2.55	3	FALSE	TRUE	FALSE	[C@]1(C)(O[C@H](C2=CCNC2=O)CC1)CC(=O)CC(C)C	InChI=1S/C15H23NO3/c1-10(2)8-11(17)9-15(3)6-4-13(19-15)12-5-7-16-14(12)18/h5,10,13H,4,6-9H2,1-3H3,(H,16,18)/t13-,15-/m0/s1	CBQFPLCXOMPFGB-ZFWWWQNUSA-N
CMNPD6530	-0.75	C18H16N2	260.34	260.131	4.801	2	0	2	31.58	4	20	0.518554	0.805	0	0	-6.09	1	TRUE	TRUE	FALSE	CC(c1c[nH]c(cccc2)c12)c3c4c(cccc4)[nH]c3	InChI=1S/C18H16N2/c1-12(15-10-19-17-8-4-2-6-13(15)17)16-11-20-18-9-5-3-7-14(16)18/h2-12,19-20H,1H3	WOJBBIJJRKFKOJ-UHFFFAOYSA-N
CMNPD6742	-0.75	C19H14N4	298.349	298.122	4.7063	2	1	3	60.26	5	23	0.434195	0.201	1	0	-5.781	2	FALSE	TRUE	TRUE	c1(c2[nH]c(c3c4c([nH]c3)cccc4)nc2)c5c(cccc5)[nH]c1	InChI=1S/C19H14N4/c1-3-7-16-12(5-1)14(9-20-16)18-11-22-19(23-18)15-10-21-17-8-4-2-6-13(15)17/h1-11,20-21H,(H,22,23)	WTHCAOFPCFIQLF-UHFFFAOYSA-N
CMNPD7099	-0.75	C12H14BrN3O	296.168	295.032	2.5611	4	3	2	49.41	1	17	0.896856	-0.496	2	0	-2.394	3	FALSE	TRUE	FALSE	N(=C1c2ccc(Br)[nH]2)\C(\C(OC)=C1)=C/NCC	InChI=1S/C12H14BrN3O/c1-3-14-7-10-11(17-2)6-9(15-10)8-4-5-12(13)16-8/h4-7,14,16H,3H2,1-2H3/b10-7-	HGYCGMMTEYWTCE-YFHOEESVSA-N
CMNPD7757	-0.75	C20H32O	288.475	288.245	5.8547	0	1	0	17.07	0	21	0.510548	1.417	0	1	-7.138	1	FALSE	FALSE	TRUE	C1[C@]([H])(\C(\C2)=C(\C)/C)[C@](C)(C(C[C@H](C)CC\C=C(/C)\C1)=O)C2	InChI=1S/C20H32O/c1-14(2)17-11-12-20(5)18(17)10-9-15(3)7-6-8-16(4)13-19(20)21/h7,16,18H,6,8-13H2,1-5H3/b15-7+/t16-,18-,20-/m1/s1	AMAPASJFIMKPND-ILUKQUFFSA-N
CMNPD9835	-0.75	C30H48O5	488.709	488.35	6.2002	1	5	0	61.83	0	35	0.439671	0.321	1	0	-7.049	1	FALSE	FALSE	TRUE	[C@]12([C@]([H])(CC[C@]1(C)[C@@]3(CC[C@@]4([C@H](CC[C@@](OC5(C)C)([H])[C@@]4(C)CCC5=O)C)O3)[H])OC(C)(C)C(=O)CC2)C	InChI=1S/C30H48O5/c1-19-9-10-22-29(8,16-12-21(32)25(2,3)33-22)30(19)18-14-24(35-30)28(7)17-13-23-27(28,6)15-11-20(31)26(4,5)34-23/h19,22-24H,9-18H2,1-8H3/t19-,22-,23-,24-,27+,28+,29+,30-/m0/s1	QITDIIMEVNRCKY-YDAHQQQXSA-N
CMNPD1283	-0.76	C15H20O3	248.322	248.141	4.0689	7	2	1	50.44	1	18	0.739875	0.273	1	0	-3.723	3	FALSE	TRUE	TRUE	c1c(occ1C(O)=O)CC(CC\C=C(\C=C)/C)C	InChI=1S/C15H20O3/c1-4-11(2)6-5-7-12(3)8-14-9-13(10-18-14)15(16)17/h4,6,9-10,12H,1,5,7-8H2,2-3H3,(H,16,17)/b11-6+	OBTTZAFAGQEVHZ-IZZDOVSWSA-N
CMNPD13207	-0.76	C12H6Br4O2	501.794	497.71	5.8148	1	2	2	40.46	2	18	0.517296	0.998	0	0	-6.225	1	FALSE	TRUE	TRUE	c1c(cc(c(O)c1Br)c2cc(Br)cc(Br)c2O)Br	InChI=1S/C12H6Br4O2/c13-5-1-7(11(17)9(15)3-5)8-2-6(14)4-10(16)12(8)18/h1-4,17-18H	TXODBIOSWNNKJM-UHFFFAOYSA-N
CMNPD14701	-0.76	C13H24O2	212.333	212.178	3.6886	6	2	0	26.3	0	15	0.495574	0.719	0	0	-4.235	2	FALSE	FALSE	TRUE	C(CCCCC1CCCC(=O)O1)(C)CC	InChI=1S/C13H24O2/c1-3-11(2)7-4-5-8-12-9-6-10-13(14)15-12/h11-12H,3-10H2,1-2H3	UXLFQDAATOVVOK-UHFFFAOYSA-N
CMNPD14813	-0.76	C21H27NO5S	405.516	405.161	1.7245	3	5	2	100.63	1	28	0.453086	-0.812	3	0	-4.464	2	FALSE	TRUE	FALSE	C1[C@]([H])(CC([C@@]([C@]([H])([C@H](C=C2C)c3cc(O)cc(OS(=O)(=O)[O-])c3)[C@@H](C)C4)([H])[C@]12[H])=[NH+]4)C	InChI=1S/C21H27NO5S/c1-11-4-17-12(2)6-18(20-13(3)10-22-19(5-11)21(17)20)14-7-15(23)9-16(8-14)27-28(24,25)26/h6-9,11,13,17-18,20-21,23H,4-5,10H2,1-3H3,(H,24,25,26)/t11-,13+,17-,18-,20+,21-/m1/s1	QCLDAHVVVNMYLA-BQNCTZNISA-N
CMNPD14899	-0.76	C15H20O2	232.323	232.146	3.05932	1	2	2	40.46	1	17	0.730518	0.168	1	0	-3.243	3	FALSE	FALSE	TRUE	[C@]1(c2c(O)cc(cc2)C)(CC[C@@](C)(O)C1=C)C	InChI=1S/C15H20O2/c1-10-5-6-12(13(16)9-10)14(3)7-8-15(4,17)11(14)2/h5-6,9,16-17H,2,7-8H2,1,3-4H3/t14-,15-/m1/s1	OTLGMBCGSIMCIP-HUUCEWRRSA-N
CMNPD15119	-0.76	C14H18BrN2O2	326.214	325.055	2.6323	4	1	2	53.09	2	19	0.848907	-0.523	3	0	-2.575	3	FALSE	TRUE	FALSE	c1c(cc(c(c[nH]2)C[C@H]([N+](C)(C)C)C(=O)O)c2c1)Br	InChI=1S/C14H17BrN2O2/c1-17(2,3)13(14(18)19)6-9-8-16-12-5-4-10(15)7-11(9)12/h4-5,7-8,13,16H,6H2,1-3H3/p+1/t13-/m0/s1	XFTSJFRJVFXAIB-ZDUSSCGKSA-O
CMNPD18972	-0.76	C20H33BrO3	401.385	400.161	3.6513	2	3	3	60.69	0	24	0.489075	-0.209	2	0	-3.488	3	FALSE	TRUE	TRUE	[C@]1([H])([C@H](O)[C@]2([H])[C@@]([H])(CC[C@]2(O)C)C1(C)C)C(=C)[C@]3([H])C[C@H](Br)[C@](C)(O)CC3	InChI=1S/C20H33BrO3/c1-11(12-6-8-19(4,23)14(21)10-12)15-17(22)16-13(18(15,2)3)7-9-20(16,5)24/h12-17,22-24H,1,6-10H2,2-5H3/t12-,13+,14-,15-,16-,17-,19+,20+/m0/s1	OERZXAKPKLPTJX-BZTAKYQYSA-N
CMNPD1961	-0.76	C15H22O	218.34	218.167	4.5947	3	1	0	13.14	1	16	0.675965	1.054	0	0	-5.217	2	FALSE	FALSE	TRUE	c1(ccoc1)CC[C@@H]2C(=C)CCCC2(C)C	InChI=1S/C15H22O/c1-12-5-4-9-15(2,3)14(12)7-6-13-8-10-16-11-13/h8,10-11,14H,1,4-7,9H2,2-3H3/t14-/m1/s1	RYVVGLTVSWRFPW-CQSZACIVSA-N
CMNPD19854	-0.76	C15H26O3	254.37	254.188	2.4599	5	3	2	57.53	0	18	0.740948	-0.402	2	0	-2.04	3	FALSE	FALSE	TRUE	C(CC([C@]1([H])C=C[C@](O)(C)CC1)C)C(C(C)(O)C)=O	InChI=1S/C15H26O3/c1-11(5-6-13(16)14(2,3)17)12-7-9-15(4,18)10-8-12/h7,9,11-12,17-18H,5-6,8,10H2,1-4H3/t11?,12-,15-/m1/s1	SIPNOLNROKKJJJ-AADWAWOOSA-N
CMNPD20233	-0.76	C7H9N5O2	195.182	195.076	-1.62713	0	5	3	99.43	2	14	0.470019	NA	4	1	-0.448	4	FALSE	TRUE	FALSE	N1(C(=C(C(=N)N(C)C1=O)N2)NC2=O)C	InChI=1S/C7H9N5O2/c1-11-4(8)3-5(10-6(13)9-3)12(2)7(11)14/h8H,1-2H3,(H2,9,10,13)	QODFADPTUYFJNH-UHFFFAOYSA-N
CMNPD20404	-0.76	C20H28O4	332.44	332.199	3.4593	0	4	1	55.76	0	24	0.419222	0.021	1	0	-4.766	2	FALSE	FALSE	TRUE	C(/C1)=C(\C[C@H](OC(=O)C2=C)[C@]2([H])C[C@H](O)[C@@](O[C@@H]3C(=C)C1)(C)CC3)/C	InChI=1S/C20H28O4/c1-12-6-5-7-13(2)16-8-9-20(4,24-16)18(21)11-15-14(3)19(22)23-17(15)10-12/h6,15-18,21H,2-3,5,7-11H2,1,4H3/b12-6+/t15-,16+,17+,18+,20-/m1/s1	HNHDPFYELJZTEZ-ADDMBWQFSA-N
CMNPD20841	-0.76	C26H40O3	400.603	400.298	5.6576	4	3	1	38.69	0	29	0.48888	0.741	0	0	-5.888	2	FALSE	FALSE	TRUE	C1[C@]2([C@]([C@]([H])(C[C@@](C)(CC[C@]3([H])[C@H](\C=C/C=C(/C)\C)C)[C@]34[H])[C@@]1(O)C)([H])\C(=C/C4)\CO2)OC	InChI=1S/C26H40O3/c1-17(2)8-7-9-18(3)20-12-13-24(4)14-22-23-19(10-11-21(20)24)15-29-26(23,28-6)16-25(22,5)27/h7-10,18,20-23,27H,11-16H2,1-6H3/b9-7-,19-10-/t18-,20+,21-,22-,23+,24+,25+,26-/m0/s1	FGDVBOIMXKJEPX-PDNFWCSOSA-N
CMNPD21078	-0.76	C20H30O2	302.458	302.225	4.8419	1	2	0	29.6	0	22	0.512072	0.774	0	0	-5.935	2	FALSE	FALSE	TRUE	[C@@]1([H])([C@]([H])(CC[C@](C)(O2)[C@@H]2CC\C(\C)=C/C3)[C@]3(C)C(=O)C1)C(=C)C	InChI=1S/C20H30O2/c1-13(2)15-12-17(21)19(4)10-8-14(3)6-7-18-20(5,22-18)11-9-16(15)19/h8,15-16,18H,1,6-7,9-12H2,2-5H3/b14-8-/t15-,16+,18+,19-,20+/m1/s1	BGCBFCPMURPDPJ-WIFYINSBSA-N
CMNPD22590	-0.76	C18H15NO6	341.319	341.09	1	3	6	4	116.09	2	25	0.619112	NA	4	0	-2.92	3	FALSE	TRUE	FALSE	c1cc(ccc1O)C2=C([C@@](O)(NC2=O)C(OC)=O)c3ccc(O)cc3	InChI=1S/C18H15NO6/c1-25-17(23)18(24)15(11-4-8-13(21)9-5-11)14(16(22)19-18)10-2-6-12(20)7-3-10/h2-9,20-21,24H,1H3,(H,19,22)/t18-/m0/s1	BOUZZEOMTGNIQI-SFHVURJKSA-N
CMNPD23378	-0.76	C17H14O6	314.293	314.079	2.75542	2	6	1	85.97	3	23	0.578002	-0.513	2	0	-4.269	2	FALSE	TRUE	TRUE	O1c(cc(cc2O)OC)c2C(=O)c(c(C(OC)=O)cc(C)c3)c13	InChI=1S/C17H14O6/c1-8-4-10(17(20)22-3)14-12(5-8)23-13-7-9(21-2)6-11(18)15(13)16(14)19/h4-7,18H,1-3H3	BYYHEIZPWMTNEH-UHFFFAOYSA-N
CMNPD24300	-0.76	C20H30O2	302.458	302.225	4.2929	2	2	1	37.3	0	22	0.825787	0.5	1	0	-4.998	2	TRUE	FALSE	TRUE	[C@]1(C)([C@]([H])(C(=O)C=C(C=C(C(C)C)CC2)[C@]23[H])[C@]3(C)CCC1)CO	InChI=1S/C20H30O2/c1-13(2)14-6-7-16-15(10-14)11-17(22)18-19(3,12-21)8-5-9-20(16,18)4/h10-11,13,16,18,21H,5-9,12H2,1-4H3/t16-,18-,19-,20+/m0/s1	SRNCVROELGQOTC-FRYIKTPZSA-N
CMNPD25908	-0.76	C26H29N3O5	463.534	463.211	2.5297	1	5	3	111.88	2	34	0.601825	NA	4	0	-4.674	2	FALSE	TRUE	TRUE	c1(C(O)(C)C)oc(c(c(NC(=O)[C@]23C(C)(C)[C@@](C4(C(N(CCC5)[C@@]56C(=O)N4)=O)C2)([H])C6)c37)c1)cc7	InChI=1S/C26H29N3O5/c1-22(2)16-11-24-8-5-9-29(24)21(32)26(16,28-19(24)30)12-25(22)14-6-7-15-13(18(14)27-20(25)31)10-17(34-15)23(3,4)33/h6-7,10,16,33H,5,8-9,11-12H2,1-4H3,(H,27,31)(H,28,30)/t16-,24+,25+,26?/m1/s1	FVSYEODMUOSUIM-GGBYTWSBSA-N
CMNPD26312	-0.76	C19H18O6	342.347	342.11	3.23152	1	6	1	82.06	2	25	0.632804	-0.383	2	0	-5.395	2	FALSE	TRUE	TRUE	c1(OC)c2c(c(C(=O)OC2=O)c(O)c(C(C)(C)[C@H](C)O3)c34)c4c(C)c1	InChI=1S/C19H18O6/c1-7-6-9(23-5)11-12-10(7)16-14(19(3,4)8(2)24-16)15(20)13(12)18(22)25-17(11)21/h6,8,20H,1-5H3/t8-/m0/s1	GUGYQHCMALTAMG-QMMMGPOBSA-N
CMNPD26360	-0.76	C12H12O4	220.224	220.074	1.205	1	4	3	77.76	1	16	0.664272	-0.956	3	0	-1.579	4	FALSE	TRUE	FALSE	c1c(O)cc(C2=C(C)C[C@H](O)C2=O)cc1O	InChI=1S/C12H12O4/c1-6-2-10(15)12(16)11(6)7-3-8(13)5-9(14)4-7/h3-5,10,13-15H,2H2,1H3/t10-/m0/s1	QRTRJOXGGOWVOC-JTQLQIEISA-N
CMNPD26917	-0.76	C20H26O5	346.423	346.178	2.3056	2	5	1	71.59	0	25	0.359499	-0.629	3	0	-3.463	3	FALSE	FALSE	TRUE	C1(=O)\C(=C\C=C\C(O)(C)C)\[C@]([H])([C@]([H])(C2=C)CO1)CC[C@]3(OC3)[C@H](O4)[C@H]4C2	InChI=1S/C20H26O5/c1-12-9-16-17(25-16)20(11-24-20)8-6-13-14(5-4-7-19(2,3)22)18(21)23-10-15(12)13/h4-5,7,13,15-17,22H,1,6,8-11H2,2-3H3/b7-4+,14-5+/t13-,15+,16-,17-,20-/m1/s1	WZDCQTZIRFGNEC-FFLKETHSSA-N
CMNPD27636	-0.76	C15H12O4	256.257	256.074	2.97042	0	4	0	56.51	2	19	0.67982	-0.178	2	0	-4.255	2	FALSE	TRUE	TRUE	c1cc(C=C(C)OC2=O)c2c(O\C(=C(/C)\C)\C3=O)c13	InChI=1S/C15H12O4/c1-7(2)13-12(16)10-5-4-9-6-8(3)18-15(17)11(9)14(10)19-13/h4-6H,1-3H3	UMABODAOVZZOKE-UHFFFAOYSA-N
CMNPD29158	-0.76	C12H18O4	226.272	226.121	2.0667	6	4	2	70.67	1	16	0.728299	-0.67	3	0	-1.689	4	FALSE	TRUE	FALSE	c1c(C(C(C)O)O)oc(C(=O)CCCC)c1	InChI=1S/C12H18O4/c1-3-4-5-9(14)10-6-7-11(16-10)12(15)8(2)13/h6-8,12-13,15H,3-5H2,1-2H3	OPYJFZAEBBEQJG-UHFFFAOYSA-N
CMNPD30045	-0.76	C19H18O6	342.347	342.11	1.6896	1	6	4	107.22	2	25	0.536053	-1.475	3	0	-2.449	3	FALSE	TRUE	TRUE	c1cc(C(=O)c(c([C@@H](O)[C@H](O)[C@H](C)[C@@H]2O)c2cc3O)c34)c4c(OC)c1	InChI=1S/C19H18O6/c1-7-16(21)9-6-10(20)14-12-8(4-3-5-11(12)25-2)18(23)15(14)13(9)19(24)17(7)22/h3-7,16-17,19-22,24H,1-2H3/t7-,16+,17-,19-/m1/s1	RJFZDOXRXVVKBY-RPKRUUSYSA-N
CMNPD30399	-0.76	C26H34O9	490.549	490.22	3.28682	6	9	0	118.34	1	35	0.336123	NA	4	0	-3.587	3	FALSE	FALSE	FALSE	[C@@]1([C@@H](OC(=O)C)CC(=O)OC)(C)[C@@]([H])(CC(C(=O)OC(C)=C2)=C2O3)[C@@]3(C)C[C@@H](OC(=O)C)[C@@]1([H])C(=C)C	InChI=1S/C26H34O9/c1-13(2)23-19(33-15(4)27)12-25(6)20(10-17-18(35-25)9-14(3)32-24(17)30)26(23,7)21(34-16(5)28)11-22(29)31-8/h9,19-21,23H,1,10-12H2,2-8H3/t19-,20+,21+,23-,25-,26+/m1/s1	YXSFOIHUGDEKQU-LUNSLZPNSA-N
CMNPD30506	-0.76	C10H10O4	194.186	194.058	1.7193	1	4	2	66.76	1	14	0.527284	-0.654	3	0	-2.159	3	FALSE	TRUE	FALSE	c1(O)cc(C(=O)O[C@H]2CC)c2cc1O	InChI=1S/C10H10O4/c1-2-9-5-3-7(11)8(12)4-6(5)10(13)14-9/h3-4,9,11-12H,2H2,1H3/t9-/m0/s1	ULGWVUDHZXZJSA-VIFPVBQESA-N
CMNPD30687	-0.76	C19H26O5	334.412	334.178	2.9416	8	4	2	87.13	0	24	0.526266	-0.535	3	0	-3.166	3	FALSE	FALSE	TRUE	C1=C(C)[C@@H](O)[C@@H]2[C@](O2)(C\C=C(/C)\CC\C=C(/C)\CCC(=O)O)C1=O	InChI=1S/C19H26O5/c1-12(7-8-16(21)22)5-4-6-13(2)9-10-19-15(20)11-14(3)17(23)18(19)24-19/h5,9,11,17-18,23H,4,6-8,10H2,1-3H3,(H,21,22)/b12-5+,13-9+/t17-,18-,19+/m1/s1	HBBPSZMHZYLCEF-DLBFLGCKSA-N
CMNPD30768	-0.76	C15H28O3	256.386	256.204	2.2517	4	3	3	60.69	0	18	0.676118	-0.591	3	0	-1.25	4	FALSE	FALSE	TRUE	[C@]1([H])([C@@](O)(C)CC\C=C(/C)\C)[C@@H](O)C[C@@](C)(O)[C@H]1C	InChI=1S/C15H28O3/c1-10(2)7-6-8-14(4,17)13-11(3)15(5,18)9-12(13)16/h7,11-13,16-18H,6,8-9H2,1-5H3/t11-,12-,13-,14+,15+/m0/s1	PEQRNFISRBKXOW-BTFPBAQTSA-N
CMNPD3614	-0.76	C12H20O3	212.289	212.141	1.9012	1	3	1	46.53	0	15	0.533156	-0.179	2	0	-2.866	3	FALSE	TRUE	TRUE	[C@H]1(OC(=O)C(C)(C)[C@@H](O)[C@H]1C)\C(\C)=C\C	InChI=1S/C12H20O3/c1-6-7(2)9-8(3)10(13)12(4,5)11(14)15-9/h6,8-10,13H,1-5H3/b7-6+/t8-,9-,10-/m0/s1	TXJOTIFCEKOXSM-WQPYABEOSA-N
CMNPD5911	-0.76	C17H16Br2O4	444.119	441.942	4.6784	5	4	3	69.92	2	23	0.586547	NA	4	1	-5.326	2	FALSE	TRUE	TRUE	C(/Cc1cc(c(Br)c(O)c1)O)=C/Cc2c(O)cc(Br)c(OC)c2	InChI=1S/C17H16Br2O4/c1-23-16-8-11(13(20)9-12(16)18)5-3-2-4-10-6-14(21)17(19)15(22)7-10/h2-3,6-9,20-22H,4-5H2,1H3/b3-2-	NHRGNEKFTRCLID-IHWYPQMZSA-N
CMNPD7278	-0.76	C11H14O3	194.23	194.094	1.3309	1	3	1	46.53	0	14	0.684628	-0.483	2	0	-1.967	4	FALSE	FALSE	FALSE	C1(=C2CCC1=O)\C(\COC2O)=C/CC	InChI=1S/C11H14O3/c1-2-3-7-6-14-11(13)8-4-5-9(12)10(7)8/h3,11,13H,2,4-6H2,1H3/b7-3-	QUOUWQGLKHXESX-CLTKARDFSA-N
CMNPD741	-0.76	C15H23Br2ClO	414.609	411.98	5.0282	0	1	1	20.23	0	19	0.435455	0.999	0	0	-5.732	2	FALSE	TRUE	TRUE	[C@H]1(O)[C@H](Br)[C@H](C)[C@@](C)(C[C@H](Br)[C@](Cl)(C)CC2)C2=C1C	InChI=1S/C15H23Br2ClO/c1-8-10-5-6-15(4,18)11(16)7-14(10,3)9(2)12(17)13(8)19/h9,11-13,19H,5-7H2,1-4H3/t9-,11-,12+,13+,14+,15-/m0/s1	YLAQAFYQJBFDON-MAMMZNRUSA-N
CMNPD8789	-0.76	C11H11NO	173.215	173.084	2.55724	0	2	1	33.12	2	13	0.66374	0.187	1	0	-3.396	3	FALSE	TRUE	FALSE	c1(O)cc(c(C)ccn2)c2c(C)c1	InChI=1S/C11H11NO/c1-7-3-4-12-11-8(2)5-9(13)6-10(7)11/h3-6,13H,1-2H3	OJTRAADRYJYHPV-UHFFFAOYSA-N
CMNPD9179	-0.76	C15H20O3	248.322	248.141	2.7047	0	3	1	46.53	0	18	0.529359	0.063	1	0	-4.16	2	FALSE	TRUE	TRUE	[C@]12([H])C(=C(C)CC1)CC(=C3C)[C@@](O)(OC3=O)C[C@H]2C	InChI=1S/C15H20O3/c1-8-4-5-11-9(2)7-15(17)13(6-12(8)11)10(3)14(16)18-15/h9,11,17H,4-7H2,1-3H3/t9-,11+,15+/m1/s1	RWJJVKLAZRADKP-VPJDZLOFSA-N
CMNPD13245	-0.77	C15H12O6	288.255	288.063	1.19442	1	6	2	96.97	2	21	0.765119	-1.258	3	0	-2.506	3	FALSE	TRUE	FALSE	c1c(c2c(cc1C)OC(C=C[C@@]3(C(OC)=O)O)=C3C2=O)O	InChI=1S/C15H12O6/c1-7-5-8(16)11-10(6-7)21-9-3-4-15(19,14(18)20-2)12(9)13(11)17/h3-6,16,19H,1-2H3/t15-/m1/s1	IOTIRDPSAAECEK-OAHLLOKOSA-N
CMNPD1462	-0.77	C16H20O3	260.333	260.141	3.22432	3	3	0	39.44	1	19	0.475658	0.301	1	0	-4.479	2	FALSE	TRUE	TRUE	C=C[C@@]1(C)[C@H](C(C(=O)OC)=C)Cc(c(C)co2)c2C1	InChI=1S/C16H20O3/c1-6-16(4)8-14-12(10(2)9-19-14)7-13(16)11(3)15(17)18-5/h6,9,13H,1,3,7-8H2,2,4-5H3/t13-,16+/m0/s1	CBYBNMGGKHNBFX-XJKSGUPXSA-N
CMNPD14766	-0.77	C12H20O5	244.287	244.131	0.5632	0	5	2	83.83	0	17	0.608323	-1.197	3	0	-1.616	4	FALSE	FALSE	TRUE	O1[C@@H](C)CCCCC[C@H](O)C(=O)[C@@H](O)CC1=O	InChI=1S/C12H20O5/c1-8-5-3-2-4-6-9(13)12(16)10(14)7-11(15)17-8/h8-10,13-14H,2-7H2,1H3/t8-,9-,10-/m0/s1	LSLSZASQWJAEHT-GUBZILKMSA-N
CMNPD15159	-0.77	C20H30O2	302.458	302.225	4.2913	2	2	1	37.3	0	22	0.772559	0.542	1	0	-5.102	2	FALSE	FALSE	TRUE	C1CC[C@]2([C@@]([H])(CC=C(C)[C@@H]2C[C@]3([H])[C@@H](O)C=CC3=O)C1(C)C)C	InChI=1S/C20H30O2/c1-13-6-9-18-19(2,3)10-5-11-20(18,4)15(13)12-14-16(21)7-8-17(14)22/h6-8,14-16,18,21H,5,9-12H2,1-4H3/t14-,15+,16+,18+,20-/m1/s1	LQTADMSVJQUTPA-POSZSDEYSA-N
CMNPD17559	-0.77	C13H12O3	216.236	216.079	2.23292	2	3	0	47.28	2	16	0.77294	-0.328	2	0	-2.812	3	FALSE	TRUE	FALSE	O1c(cccc2CC(=O)C)c2C(=O)C=C1C	InChI=1S/C13H12O3/c1-8(14)6-10-4-3-5-12-13(10)11(15)7-9(2)16-12/h3-5,7H,6H2,1-2H3	HTGRCLCIBJSGMN-UHFFFAOYSA-N
CMNPD17625	-0.77	C27H31N3O4	461.562	461.231	3.5805	1	4	2	83.66	2	34	0.680084	-0.633	3	0	-6.194	1	FALSE	TRUE	TRUE	C1(N[C@]2([C@]([H])(C(c([nH]c3c4ccc(O5)c3C=CC5(C)C)c46)(C)C)C[C@]17N(C2=O)CCC7)[C@H]6OC)=O	InChI=1S/C27H31N3O4/c1-24(2)11-9-14-16(34-24)8-7-15-18-20(28-19(14)15)25(3,4)17-13-26-10-6-12-30(26)23(32)27(17,21(18)33-5)29-22(26)31/h7-9,11,17,21,28H,6,10,12-13H2,1-5H3,(H,29,31)/t17-,21-,26-,27+/m0/s1	RWPUAUNPEMCSNR-CZQHCSHRSA-N
CMNPD18576	-0.77	C20H26O5	346.423	346.178	3.3054	0	5	0	53.99	0	25	0.673502	-0.547	3	0	-3.973	3	FALSE	TRUE	TRUE	[C@]12([C@]([C@H](CO1)C)([H])CC3=C(CC4=C(C3=O)C[C@@]5([H])[C@](C)(OC[C@@H]5C)O4)O2)C	InChI=1S/C20H26O5/c1-10-8-22-19(3)14(10)5-12-16(24-19)7-17-13(18(12)21)6-15-11(2)9-23-20(15,4)25-17/h10-11,14-15H,5-9H2,1-4H3/t10-,11-,14+,15+,19+,20+/m0/s1	DHNCDYKKHYKXJZ-FCOFOHSNSA-N
CMNPD21711	-0.77	C25H36O	352.562	352.277	6.7128	3	1	1	20.23	1	26	0.599118	NA	4	3	-7.591	1	FALSE	FALSE	TRUE	c1(ccc([C@]2([H])[C@@]([H])(CC3)[C@]([H])(CC[C@]4([H])[C@H](C)\C=C\C(C)C)[C@]4(C)CC2)c3c1)O	InChI=1S/C25H36O/c1-16(2)5-6-17(3)23-11-12-24-22-9-7-18-15-19(26)8-10-20(18)21(22)13-14-25(23,24)4/h5-6,8,10,15-17,21-24,26H,7,9,11-14H2,1-4H3/b6-5+/t17-,21-,22-,23-,24+,25-/m1/s1	YEJNIBFGDXBKPG-SNEYCHJSSA-N
CMNPD23180	-0.77	C15H22O4	266.337	266.152	3.27424	6	4	0	56.51	1	19	0.741386	0.131	1	0	-4.142	2	FALSE	FALSE	TRUE	C1(C(=C(OC(C(=O)CCCC(C)C)=C1C)OC)C)=O	InChI=1S/C15H22O4/c1-9(2)7-6-8-12(16)14-10(3)13(17)11(4)15(18-5)19-14/h9H,6-8H2,1-5H3	YZGDHGODNYXGIN-UHFFFAOYSA-N
CMNPD2365	-0.77	C14H20O3	236.311	236.141	2.1039	1	3	3	60.69	1	17	0.699517	-0.421	2	0	-2.116	3	FALSE	TRUE	FALSE	[C@@]1(O)([C@H](O)C[C@H](C)c(cc(O)cc2)c12)C(C)C	InChI=1S/C14H20O3/c1-8(2)14(17)12-5-4-10(15)7-11(12)9(3)6-13(14)16/h4-5,7-9,13,15-17H,6H2,1-3H3/t9-,13+,14+/m0/s1	QOORYKOAWRSQGV-CUOATXAZSA-N
CMNPD23950	-0.77	C15H20O2	232.323	232.146	3.2273	0	2	0	34.14	0	17	0.642281	0.322	1	0	-4.643	2	FALSE	TRUE	TRUE	C12=C(\C=C(/C(CC[C@H]1C)=O)\C)C(=O)C(C)(C)C2	InChI=1S/C15H20O2/c1-9-5-6-13(16)10(2)7-11-12(9)8-15(3,4)14(11)17/h7,9H,5-6,8H2,1-4H3/b10-7-/t9-/m1/s1	PFDJAISCVCEYSA-SBMLRHLQSA-N
CMNPD24437	-0.77	C12H15NO6	269.253	269.09	-0.2484	5	6	4	116.09	1	19	0.432535	NA	4	0	-0.623	4	FALSE	FALSE	FALSE	CCOC(=O)[C@@H](NC(=O)c(cccc1O)c1O)CO	InChI=1S/C12H15NO6/c1-2-19-12(18)8(6-14)13-11(17)7-4-3-5-9(15)10(7)16/h3-5,8,14-16H,2,6H2,1H3,(H,13,17)/t8-/m0/s1	ZNAULGVROLOSBS-QMMMGPOBSA-N
CMNPD24785	-0.77	C11H14O3	194.23	194.094	1.4666	1	3	2	49.69	1	14	0.711315	-0.423	2	0	-1.882	4	FALSE	TRUE	FALSE	CC(O)([C@H](Oc(c1cc(O)c2)c2)C1)C	InChI=1S/C11H14O3/c1-11(2,13)10-6-7-5-8(12)3-4-9(7)14-10/h3-5,10,12-13H,6H2,1-2H3/t10-/m1/s1	RKKRVILMZZPTOV-SNVBAGLBSA-N
CMNPD25235	-0.77	C23H30O3	354.49	354.219	4.7838	2	3	0	43.37	0	26	0.529136	0.551	1	0	-6.394	1	TRUE	FALSE	TRUE	C1[C@@]2([H])[C@@]([H])([C@](C)(CC3=C2C(=O)C=C(OCC)C3=O)[C@@H](C)CC4)[C@@]4(C)C(=C)C1	InChI=1S/C23H30O3/c1-6-26-18-11-17(24)19-15-8-7-13(2)22(4)10-9-14(3)23(5,21(15)22)12-16(19)20(18)25/h11,14-15,21H,2,6-10,12H2,1,3-5H3/t14-,15+,21+,22+,23+/m0/s1	ORESXGBZWCQKQL-XJMVPUPPSA-N
CMNPD25372	-0.77	C15H24O4	268.353	268.167	2.3962	6	4	1	63.6	0	19	0.593218	-0.33	2	0	-2.874	3	FALSE	FALSE	TRUE	CCCCC[C@@](O)([C@H](C1=O)CC(OC)=O)C(=C1C)C	InChI=1S/C15H24O4/c1-5-6-7-8-15(18)11(3)10(2)14(17)12(15)9-13(16)19-4/h12,18H,5-9H2,1-4H3/t12-,15-/m0/s1	GMVFGCKNGBRHNW-WFASDCNBSA-N
CMNPD26253	-0.77	C16H22O4	278.348	278.152	0.676	2	4	4	80.92	0	20	0.442103	-0.93	3	0	-1.089	4	FALSE	FALSE	TRUE	[C@]1(O)(C#CC(C)=C)[C@H](O)[C@H](O)C(C\C=C(/C)\C)=C[C@@H]1O	InChI=1S/C16H22O4/c1-10(2)5-6-12-9-13(17)16(20,8-7-11(3)4)15(19)14(12)18/h5,9,13-15,17-20H,3,6H2,1-2,4H3/t13-,14+,15+,16+/m0/s1	HPXCIVOFOHJBPM-ZJIFWQFVSA-N
CMNPD2770	-0.77	C15H20O2	232.323	232.146	4.2349	3	2	0	30.21	1	17	0.576201	0.474	1	0	-4.456	2	FALSE	TRUE	TRUE	C(=O)(CC1C(=C)CCCC1(C)C)c2ccoc2	InChI=1S/C15H20O2/c1-11-5-4-7-15(2,3)13(11)9-14(16)12-6-8-17-10-12/h6,8,10,13H,1,4-5,7,9H2,2-3H3	OLNXDVSHVILDLN-UHFFFAOYSA-N
CMNPD28980	-0.77	C12H14O5	238.239	238.084	0.43942	1	5	3	86.99	1	17	0.617857	-1.289	3	0	-1.393	4	FALSE	TRUE	FALSE	c1cc([C@](O)(CO)[C@@H](C)OC2=O)c2c(O)c1C	InChI=1S/C12H14O5/c1-6-3-4-8-9(10(6)14)11(15)17-7(2)12(8,16)5-13/h3-4,7,13-14,16H,5H2,1-2H3/t7-,12+/m1/s1	NFQNYKCPTRUPNO-KRTXAFLBSA-N
CMNPD29491	-0.77	C21H27NO3	341.451	341.199	3.5766	0	4	1	69.39	0	25	0.539993	-0.41	2	0	-5.143	2	FALSE	TRUE	FALSE	C1C[C@@]([H])([C@](C)(CC(C(=O)C(N)=CC2=O)=C2O3)[C@@]3(C)CC4)[C@@]4(C)C(=C)C1	InChI=1S/C21H27NO3/c1-12-6-5-7-16-19(12,2)8-9-21(4)20(16,3)11-13-17(24)14(22)10-15(23)18(13)25-21/h10,16H,1,5-9,11,22H2,2-4H3/t16-,19-,20+,21-/m1/s1	AJRDMSLVKUYBRA-RZXSNQJFSA-N
CMNPD30694	-0.77	C14H16N2O3	260.293	260.116	0.0385	2	3	2	69.64	1	19	0.788457	-1.157	3	0	-1.585	4	FALSE	FALSE	FALSE	[C@]1(Cc2ccccc2)(O)C(=O)N(CCC3)[C@]3([H])C(=O)N1	InChI=1S/C14H16N2O3/c17-12-11-7-4-8-16(11)13(18)14(19,15-12)9-10-5-2-1-3-6-10/h1-3,5-6,11,19H,4,7-9H2,(H,15,17)/t11-,14+/m0/s1	VXNIFVLSWOZUNG-SMDDNHRTSA-N
CMNPD30822	-0.77	C20H22O8	390.388	390.131	0.9237	0	8	4	141.36	1	28	0.378534	NA	4	2	-3.139	3	FALSE	FALSE	FALSE	c1(O)cc([C@](O)([C@@]2([H])C[C@@]3(O)CC(=O)O[C@H](C)CCC2)C(=O)[C@@]3([H])C4=O)c4c(O)c1	InChI=1S/C20H22O8/c1-9-3-2-4-10-7-19(26,8-14(23)28-9)16-17(24)15-12(20(10,27)18(16)25)5-11(21)6-13(15)22/h5-6,9-10,16,21-22,26-27H,2-4,7-8H2,1H3/t9-,10-,16-,19-,20-/m1/s1	SULZYUZOGJXPLI-SIDHVLMVSA-N
CMNPD4692	-0.77	C20H32O	288.475	288.245	5.4225	1	1	1	20.23	0	21	0.63847	1.193	0	0	-5.861	2	FALSE	FALSE	TRUE	C1[C@@]2([H])[C@](C)(C\C=C(\C[C@H](O)\C=C(/C)\C1)/C)CC=C2C(C)C	InChI=1S/C20H32O/c1-14(2)18-9-11-20(5)10-8-16(4)13-17(21)12-15(3)6-7-19(18)20/h8-9,12,14,17,19,21H,6-7,10-11,13H2,1-5H3/b15-12+,16-8+/t17-,19-,20-/m1/s1	DMZHRQKXNJGNTC-VMDDTLNOSA-N
CMNPD4702	-0.77	C20H32O2	304.474	304.24	4.3729	2	2	2	40.46	0	22	0.74358	0.473	1	0	-4.459	2	TRUE	FALSE	TRUE	C1(=C2[C@](C)(CC1)C[C@](O)(C(=C)CCC3)[C@]3(CO)CC2)C(C)C	InChI=1S/C20H32O2/c1-14(2)16-7-10-18(4)12-20(22)15(3)6-5-9-19(20,13-21)11-8-17(16)18/h14,21-22H,3,5-13H2,1-2,4H3/t18-,19+,20+/m1/s1	DHEZTMUSONWKMZ-AABGKKOBSA-N
CMNPD5534	-0.77	C16H23NS	261.434	261.155	5.1557	2	2	0	12.36	0	18	0.37997	1.258	0	0	-6.053	1	FALSE	FALSE	TRUE	[C@H]1([C@]2([H])[C@](CC1)(CCCC2=C)C)\C(\N=C=S)=C(\C)/C	InChI=1S/C16H23NS/c1-11(2)15(17-10-18)13-7-9-16(4)8-5-6-12(3)14(13)16/h13-14H,3,5-9H2,1-2,4H3/t13-,14+,16-/m0/s1	VFUDZKKVUZCAQY-LZWOXQAQSA-N
CMNPD5581	-0.77	C25H36O3	384.56	384.266	5.9778	9	3	1	46.53	0	28	0.302176	1.025	0	1	-5.751	2	FALSE	FALSE	TRUE	C(C\C=C(\CCC1=C(C)CCCC1(C)C)/C)\C(=C/C=C/C2=CC(=O)OC2)\CO	InChI=1S/C25H36O3/c1-19(13-14-23-20(2)9-7-15-25(23,3)4)8-5-10-21(17-26)11-6-12-22-16-24(27)28-18-22/h6,8,11-12,16,26H,5,7,9-10,13-15,17-18H2,1-4H3/b12-6+,19-8+,21-11+	KGFNALXSPUPYLU-MZJVEUSPSA-N
CMNPD5905	-0.77	C20H28O3	316.441	316.204	4.3444	1	3	0	38.83	0	23	0.41011	0.572	1	0	-5.454	2	FALSE	FALSE	TRUE	[C@@H]1([C@H]2[C@H](\C=C/C\C=C/C\C=C/CCCC(O1)=O)[C@@H](O3)[C@@H]3C2)CC	InChI=1S/C20H28O3/c1-2-17-16-14-18-20(23-18)15(16)12-10-8-6-4-3-5-7-9-11-13-19(21)22-17/h4-7,10,12,15-18,20H,2-3,8-9,11,13-14H2,1H3/b6-4-,7-5-,12-10-/t15-,16+,17-,18-,20+/m0/s1	LWCPMCAZCAZIDQ-LUZGOERCSA-N
CMNPD6199	-0.77	C21H14O6	362.337	362.079	3.0158	1	6	0	90.65	2	27	0.774463	-0.839	3	0	-4.8	2	FALSE	TRUE	TRUE	C1(CC[C@]2(C)c(c(oc3)C(=O)c(cc(C(=O)C(OC)=CC4=O)c4c5)c25)c13)=O	InChI=1S/C21H14O6/c1-21-4-3-14(22)12-8-27-20(17(12)21)19(25)11-5-10-9(6-13(11)21)15(23)7-16(26-2)18(10)24/h5-8H,3-4H2,1-2H3/t21-/m0/s1	PMWOBGBLDUHMIY-NRFANRHFSA-N
CMNPD8248	-0.77	C14H19BrN4O3	371.235	370.064	-0.5618	6	4	3	100.06	1	22	0.583892	-1.82	3	0	-1.081	4	FALSE	TRUE	FALSE	c1[nH]c(C(=O)N[C@]([H])(C([O-])=O)CC[C@@]2(C)CNC=[N+]2C)cc1Br	InChI=1S/C14H19BrN4O3/c1-14(7-16-8-19(14)2)4-3-10(13(21)22)18-12(20)11-5-9(15)6-17-11/h5-6,8,10H,3-4,7H2,1-2H3,(H3,17,18,20,21,22)/t10-,14-/m0/s1	IDQWBVPDEDOWSA-HZMBPMFUSA-N
CMNPD9178	-0.77	C15H20O2	232.323	232.146	3.3847	0	2	0	26.3	0	17	0.472498	0.593	1	0	-5.125	2	FALSE	FALSE	TRUE	[C@]12([H])C(=C(C)CC1)CC(=C3C)[C@@]([H])(OC3=O)C[C@H]2C	InChI=1S/C15H20O2/c1-8-4-5-11-9(2)6-14-13(7-12(8)11)10(3)15(16)17-14/h9,11,14H,4-7H2,1-3H3/t9-,11+,14+/m1/s1	GJFWUKNHFPKSRX-PUYPPJJSSA-N
CMNPD960	-0.77	C12H15BrN2	267.17	266.042	3.0345	3	1	1	19.03	2	15	0.905204	0.564	1	0	-4.26	2	FALSE	TRUE	FALSE	c1cc2c(c(c[nH]2)CCN(C)C)cc1Br	InChI=1S/C12H15BrN2/c1-15(2)6-5-9-8-14-12-4-3-10(13)7-11(9)12/h3-4,7-8,14H,5-6H2,1-2H3	ATEYZYQLBQUZJE-UHFFFAOYSA-N
CMNPD11805	-0.78	C16H19BrCl2O3	410.135	407.989	4.9925	9	2	1	54.37	0	22	0.331109	0.225	1	0	-3.957	3	FALSE	FALSE	TRUE	C(=C\C(\C)=C\CC(C(=C)CC(=O)O)=O)/[C@@H]([C@](Cl)(\C=C\Br)C)Cl	InChI=1S/C16H19BrCl2O3/c1-11(4-6-13(20)12(2)10-15(21)22)5-7-14(18)16(3,19)8-9-17/h4-5,7-9,14H,2,6,10H2,1,3H3,(H,21,22)/b7-5+,9-8+,11-4+/t14-,16+/m0/s1	GOWQWBXAQSXSLZ-FTQBFQHLSA-N
CMNPD12311	-0.78	C20H28ClNO4	381.9	381.171	2.5952	3	4	2	83.47	0	26	0.581031	-0.807	3	0	-3.962	3	FALSE	TRUE	FALSE	C1[C@H](Cl)C[C@]2([C@@]([H])(C(=O)C=C(C)[C@@H]2C[C@H](O)[C@@H]3C(=O)NC(=O)C3)C1(C)C)C	InChI=1S/C20H28ClNO4/c1-10-5-15(24)17-19(2,3)8-11(21)9-20(17,4)13(10)7-14(23)12-6-16(25)22-18(12)26/h5,11-14,17,23H,6-9H2,1-4H3,(H,22,25,26)/t11-,12+,13-,14-,17-,20+/m0/s1	QHHLSHYRRUPUFX-KHVISUPTSA-N
CMNPD12409	-0.78	C12H12O5	236.223	236.068	1.61082	4	4	1	76.74	1	17	0.634428	-0.926	3	0	-1.809	4	FALSE	FALSE	TRUE	C1(C)=C(\C=C\C=C\C(O)=O)OC(=O)C=C1OC	InChI=1S/C12H12O5/c1-8-9(5-3-4-6-11(13)14)17-12(15)7-10(8)16-2/h3-7H,1-2H3,(H,13,14)/b5-3+,6-4+	ISQQPILYSRJHBC-GGWOSOGESA-N
CMNPD12882	-0.78	C20H28O6	364.438	364.189	3.2155	1	6	1	85.36	0	26	0.192007	-0.629	3	0	-4.35	2	FALSE	FALSE	TRUE	C1C[C@](C)(\C=C\C[C@]2(C)[C@@H](C[C@]3([H])[C@](C(=O)[C@H](C)C1)([H])OC(=O)C3=C)O2)OO	InChI=1S/C20H28O6/c1-12-7-5-8-19(3,26-23)9-6-10-20(4)15(25-20)11-14-13(2)18(22)24-17(14)16(12)21/h6,9,12,14-15,17,23H,2,5,7-8,10-11H2,1,3-4H3/b9-6+/t12-,14+,15-,17+,19-,20-/m1/s1	BTJROEGVRQVIDB-JKHXYZAYSA-N
CMNPD13227	-0.78	C16H14O7	318.281	318.074	1.9728	1	7	2	102.29	1	23	0.763102	-1.208	3	0	-3.329	3	FALSE	TRUE	FALSE	C1([C@@](C(OC)=O)(CC(=CO2)C)Oc(cccc3O)c3C1=O)=C2O	InChI=1S/C16H14O7/c1-8-6-16(15(20)21-2)12(14(19)22-7-8)13(18)11-9(17)4-3-5-10(11)23-16/h3-5,7,17,19H,6H2,1-2H3/t16-/m1/s1	DJABIWDWLDVHSR-MRXNPFEDSA-N
CMNPD1459	-0.78	C15H18O	214.308	214.136	4.44002	0	1	0	13.14	1	16	0.581797	0.958	0	0	-5.205	2	FALSE	TRUE	TRUE	c1(\C=C/C(/C)=C\CCC(C2)=C)c2occ1C	InChI=1S/C15H18O/c1-11-5-4-6-12(2)9-15-14(8-7-11)13(3)10-16-15/h5,7-8,10H,2,4,6,9H2,1,3H3/b8-7-,11-5-	RYMNYQJCUJGMFN-RNNYEWFJSA-N
CMNPD17149	-0.78	C15H24O2	236.355	236.178	3.5532	4	2	0	34.14	0	17	0.552283	0.221	1	0	-3.67	3	FALSE	FALSE	TRUE	CC([C@@H]1CC([C@H]([C@H](CC1)C)CCC(=O)C)=O)=C	InChI=1S/C15H24O2/c1-10(2)13-7-5-11(3)14(15(17)9-13)8-6-12(4)16/h11,13-14H,1,5-9H2,2-4H3/t11-,13-,14-/m0/s1	CGLWYEZJKQTMLC-UBHSHLNASA-N
CMNPD21862	-0.78	C14H17O6S	313.351	313.075	1.18854	4	6	1	103.73	1	21	0.661171	-1.359	3	0	-2.337	3	FALSE	TRUE	TRUE	c1(c(c2c(cc1C)[C@@H](O)[C@@H](C)C2=O)C)CCOS([O-])(=O)=O	InChI=1S/C14H18O6S/c1-7-6-11-12(14(16)9(3)13(11)15)8(2)10(7)4-5-20-21(17,18)19/h6,9,13,15H,4-5H2,1-3H3,(H,17,18,19)/p-1/t9-,13+/m1/s1	AJYKBYFVDNGNQI-RNCFNFMXSA-M
CMNPD22783	-0.78	C15H24O3	252.354	252.173	2.6204	3	3	1	46.53	0	18	0.839555	-0.299	2	0	-2.677	3	FALSE	FALSE	FALSE	CC1(C=C(C[C@@](O)(C)[C@H]2O[C@@H](C)CC2)C(=O)C1)C	InChI=1S/C15H24O3/c1-10-5-6-13(18-10)15(4,17)8-11-7-14(2,3)9-12(11)16/h7,10,13,17H,5-6,8-9H2,1-4H3/t10-,13-,15-/m0/s1	GSFSPZAVTKGYTI-XEGUGMAKSA-N
CMNPD23042	-0.78	C25H16Br4O6	732.013	727.768	7.2415	5	6	3	96.22	3	35	0.239766	NA	4	3	-8.178	0	FALSE	TRUE	TRUE	c1(ccc(c(Br)c1)O)\C=C(/OC2=O)\C(=C2[C@H](c3cc(Br)c(OC)c(Br)c3)O)c4cc(Br)c(O)cc4	InChI=1S/C25H16Br4O6/c1-34-24-16(28)9-13(10-17(24)29)23(32)22-21(12-3-5-19(31)15(27)8-12)20(35-25(22)33)7-11-2-4-18(30)14(26)6-11/h2-10,23,30-32H,1H3/b20-7-/t23-/m0/s1	YPRPNGIQHRPLSH-QVARGSHZSA-N
CMNPD24369	-0.78	C20H8O4S	344.347	344.014	2.6773	0	5	0	68.28	5	25	0.433076	-0.031	2	0	-6.05	1	FALSE	TRUE	TRUE	c12c(C(c(cccc3)c3C1=O)=O)sc(C(c(cccc4)c4C5=O)=O)c25	InChI=1S/C20H8O4S/c21-15-9-5-1-3-7-11(9)17(23)19-13(15)14-16(22)10-6-2-4-8-12(10)18(24)20(14)25-19/h1-8H	PWUWIMAXHCTYJA-UHFFFAOYSA-N
CMNPD24643	-0.78	C9H14O5	202.206	202.084	-1.0393	3	5	3	86.99	0	14	0.508804	-1.719	3	0	0.396	5	FALSE	FALSE	FALSE	[C@H]1([C@@H](O)C)C=C([C@H](O)[C@H](O)C)C(=O)O1	InChI=1S/C9H14O5/c1-4(10)7-3-6(9(13)14-7)8(12)5(2)11/h3-5,7-8,10-12H,1-2H3/t4-,5+,7+,8+/m0/s1	ARUCEWIJCNEASJ-LRSZDJBLSA-N
CMNPD27755	-0.78	C11H10O5	222.196	222.053	2.15362	2	4	2	79.9	2	16	0.813273	-0.916	3	0	-2.303	3	FALSE	TRUE	TRUE	c1c(OC)c(oc(C)c2C(=O)O)c2cc1O	InChI=1S/C11H10O5/c1-5-9(11(13)14)7-3-6(12)4-8(15-2)10(7)16-5/h3-4,12H,1-2H3,(H,13,14)	IIEFYADOHALNAQ-UHFFFAOYSA-N
CMNPD29053	-0.78	C16H18O5	290.315	290.115	2.4948	0	5	2	83.83	1	21	0.717136	-0.591	3	0	-3.718	3	FALSE	FALSE	FALSE	c1(O)cc(CC(=O)\C=C/CCC[C@H](C)OC2=O)c2c(O)c1	InChI=1S/C16H18O5/c1-10-5-3-2-4-6-12(17)7-11-8-13(18)9-14(19)15(11)16(20)21-10/h4,6,8-10,18-19H,2-3,5,7H2,1H3/b6-4-/t10-/m0/s1	SQDQKWGNEXFXDZ-OAQKJQOQSA-N
CMNPD5341	-0.78	C10H12O	148.205	148.089	2.1012	1	1	0	17.07	0	11	0.31598	0.459	1	0	-2.974	3	FALSE	FALSE	TRUE	C\C(\C)=C\C#C\C(\C)=C/C=O	InChI=1S/C10H12O/c1-9(2)5-4-6-10(3)7-8-11/h5,7-8H,1-3H3/b10-7-	BHYKWPJCIDMPRT-YFHOEESVSA-N
CMNPD5853	-0.78	C15H28N2O2	268.401	268.215	2.3778	7	2	2	58.2	0	19	0.696471	-0.277	2	0	-2.849	3	FALSE	FALSE	FALSE	N([C@H](C(=O)N1)CCCC1)C(CCCCC(C)CC)=O	InChI=1S/C15H28N2O2/c1-3-12(2)8-4-5-10-14(18)17-13-9-6-7-11-16-15(13)19/h12-13H,3-11H2,1-2H3,(H,16,19)(H,17,18)/t12?,13-/m0/s1	KHXOPNKILPCHOZ-ABLWVSNPSA-N
CMNPD6193	-0.78	C21H29ClO2	348.914	348.186	5.9818	0	2	1	29.46	1	24	0.624302	1.288	0	1	-7.489	1	FALSE	TRUE	TRUE	c12c(C[C@@]3(C)[C@@](O1)([C@@]([H])(CC[C@@H]3C)C4(C)C)CCC4)c(Cl)c(O)cc2	InChI=1S/C21H29ClO2/c1-13-6-9-17-19(2,3)10-5-11-21(17)20(13,4)12-14-16(24-21)8-7-15(23)18(14)22/h7-8,13,17,23H,5-6,9-12H2,1-4H3/t13-,17-,20+,21-/m0/s1	WTHNHDFNKOVPBI-LNWOYWOMSA-N
CMNPD653	-0.78	C10H12Br2Cl4	433.826	429.806	5.6674	6	0	0	0	0	16	0.373949	1.398	0	1	-5.105	2	TRUE	TRUE	TRUE	C(/[C@H](Cl)[C@@](Cl)(C)\C=C\Br)=C\C(Cl)(CCl)CBr	InChI=1S/C10H12Br2Cl4/c1-9(15,4-5-11)8(14)2-3-10(16,6-12)7-13/h2-5,8H,6-7H2,1H3/b3-2+,5-4+/t8-,9+,10?/m0/s1	SJCGVABXUCTGDH-JJTKYCKPSA-N
CMNPD6591	-0.78	C15H26	206.373	206.203	4.661	1	0	0	0	0	15	0.547292	1.39	0	1	-5.761	2	FALSE	FALSE	TRUE	C1[C@H]([C@]2([H])[C@@]([H])(C=C(C)CC2)[C@H](C(C)C)C1)C	InChI=1S/C15H26/c1-10(2)13-8-6-12(4)14-7-5-11(3)9-15(13)14/h9-10,12-15H,5-8H2,1-4H3/t12-,13+,14-,15+/m1/s1	ZDYSJYZWQCRTFL-BARDWOONSA-N
CMNPD6640	-0.78	C10H16BrCl	251.595	250.012	4.2913	5	0	0	0	0	12	0.505001	1.206	0	1	-4.286	2	TRUE	TRUE	TRUE	C(C(CBr)(Cl)CC\C=C(/C)\C)=C	InChI=1S/C10H16BrCl/c1-4-10(12,8-11)7-5-6-9(2)3/h4,6H,1,5,7-8H2,2-3H3	AXQZHNCLKGWAAS-UHFFFAOYSA-N
CMNPD713	-0.78	C15H21BrO3	329.234	328.067	2.5223	1	3	2	52.99	0	19	0.574123	-0.489	2	0	-2.525	3	FALSE	TRUE	FALSE	[C@@H]12[C@](O1)(C)[C@]3(CC=C(C[C@@H]3O)CO)C(C)(C)C(Br)=C2	InChI=1S/C15H21BrO3/c1-13(2)10(16)7-12-14(3,19-12)15(13)5-4-9(8-17)6-11(15)18/h4,7,11-12,17-18H,5-6,8H2,1-3H3/t11-,12+,14+,15-/m0/s1	IJYSVNRFKATPET-MXYBEHONSA-N
CMNPD728	-0.78	C15H22Br2O3	410.146	407.994	3.1181	0	3	2	49.69	0	20	0.476945	-0.279	2	0	-3.561	3	FALSE	TRUE	FALSE	C1=CC2(C(C)(C)C3(C(C[C@](O)([C@@H](Br)C3)C)O2)[C@]1(C)O)Br	InChI=1S/C15H22Br2O3/c1-11(2)14-7-9(16)12(3,18)8-10(14)20-15(11,17)6-5-13(14,4)19/h5-6,9-10,18-19H,7-8H2,1-4H3/t9-,10?,12-,13+,14?,15?/m0/s1	CJKNEXXODMOERQ-AFTJNSNVSA-N
CMNPD7288	-0.78	C21H28O6	376.449	376.189	2.4667	2	6	1	85.36	0	27	0.452685	-0.679	3	0	-4.057	2	FALSE	FALSE	TRUE	C1[C@]2([H])O[C@@](O)(CC(=O)O[C@H]([C@H](C)C(C)=C)\C=C\C(=O)C[C@@](O3)([H])[C@]23[H])[C@H](C)C1=C	InChI=1S/C21H28O6/c1-11(2)13(4)16-7-6-15(22)9-17-20(26-17)18-8-12(3)14(5)21(24,27-18)10-19(23)25-16/h6-7,13-14,16-18,20,24H,1,3,8-10H2,2,4-5H3/b7-6+/t13-,14-,16+,17+,18+,20-,21+/m1/s1	PNSUUEHWQPPUSI-KJAKLXJXSA-N
CMNPD981	-0.78	C6H5Br2NO2	282.919	280.869	2.2483	1	2	1	42.23	1	11	0.858454	-0.11	2	0	-2.648	3	FALSE	TRUE	TRUE	c1(Br)c(Br)cc(C(O)=O)n1C	InChI=1S/C6H5Br2NO2/c1-9-4(6(10)11)2-3(7)5(9)8/h2H,1H3,(H,10,11)	OZAXVWIMCAEERV-UHFFFAOYSA-N
CMNPD11963	-0.79	C7H9N5O	179.183	179.081	-0.0943	1	6	1	78.85	0	13	0.661179	-1.288	3	0	-1.594	4	FALSE	TRUE	FALSE	Cn1c(c(c(N)nc1OC)n2)nc2	InChI=1S/C7H9N5O/c1-12-6-4(9-3-10-6)5(8)11-7(12)13-2/h3H,8H2,1-2H3	LBEZAAAVJBINPH-UHFFFAOYSA-N
CMNPD12413	-0.79	C15H20O5	280.32	280.131	0.7098	6	5	3	82.45	1	20	0.668539	-1.213	3	0	-0.736	4	FALSE	FALSE	TRUE	C(/c1c(CO)c(OC)ccc1)=C\[C@@H](O)[C@H]([C@H]2O[C@@H]2C)O	InChI=1S/C15H20O5/c1-9-15(20-9)14(18)12(17)7-6-10-4-3-5-13(19-2)11(10)8-16/h3-7,9,12,14-18H,8H2,1-2H3/b7-6+/t9-,12-,14-,15+/m1/s1	QNXZXQFMPYBZPW-QSPXFUDCSA-N
CMNPD1276	-0.79	C15H18O3	246.306	246.126	4.2936	6	2	1	50.44	1	18	0.761422	0.326	1	0	-3.969	3	FALSE	FALSE	TRUE	C(=C(\CC\C=C(\C)/C=C)/C)/c1occ(C(O)=O)c1	InChI=1S/C15H18O3/c1-4-11(2)6-5-7-12(3)8-14-9-13(10-18-14)15(16)17/h4,6,8-10H,1,5,7H2,2-3H3,(H,16,17)/b11-6-,12-8+	CWSVEYKHSSZGRW-MOUHLLIUSA-N
CMNPD12839	-0.79	C8H10N4O2	194.194	194.08	-0.3244	1	6	0	61.94	2	14	0.62358	-0.878	3	0	-1.868	4	FALSE	TRUE	FALSE	N1(c(c(C(=O)N=C1OC)n2C)nc2)C	InChI=1S/C8H10N4O2/c1-11-4-9-6-5(11)7(13)10-8(14-3)12(6)2/h4H,1-3H3	ATTWHHINMNPETB-UHFFFAOYSA-N
CMNPD13217	-0.79	C9H13ClO4	220.652	220.05	0.2072	3	4	2	66.76	0	14	0.527142	-1.017	3	0	-0.957	4	FALSE	TRUE	FALSE	C[C@@H]([C@H]1OC(=O)C(C(C(Cl)C)O)=C1)O	InChI=1S/C9H13ClO4/c1-4(10)8(12)6-3-7(5(2)11)14-9(6)13/h3-5,7-8,11-12H,1-2H3/t4?,5-,7-,8?/m0/s1	IOSRNWZRMSMRNA-FKNFJNETSA-N
CMNPD14704	-0.79	C12H20O2	196.29	196.146	3.4237	6	2	0	26.3	0	14	0.480333	0.5	1	0	-3.56	3	FALSE	FALSE	TRUE	C(CCCC(C)C)CC1=CCC(=O)O1	InChI=1S/C12H20O2/c1-10(2)6-4-3-5-7-11-8-9-12(13)14-11/h8,10H,3-7,9H2,1-2H3	YPYMVGCVXHDWKK-UHFFFAOYSA-N
CMNPD15847	-0.79	C15H24Br2O3	412.162	410.009	3.4487	3	3	1	46.53	0	20	0.72308	0.005	1	0	-3.957	3	FALSE	TRUE	FALSE	[C@@H]1(CC[C@]2([C@@]([H])(C[C@H](O2)[C@](O)(C)C(CBr)=O)C1(C)C)C)Br	InChI=1S/C15H24Br2O3/c1-13(2)9-7-12(15(4,19)11(18)8-16)20-14(9,3)6-5-10(13)17/h9-10,12,19H,5-8H2,1-4H3/t9-,10-,12-,14-,15-/m0/s1	JDLJKQXEXAGIDT-TZANDKBRSA-N
CMNPD16163	-0.79	C18H16O6	328.32	328.095	2.549	0	6	2	93.06	2	24	0.570134	-0.692	3	0	-4.765	2	FALSE	TRUE	TRUE	CC1(c2c(c(c3c(c2)cc(O)c(C(=O)OC(C)C4)c34)O)OC1=O)C	InChI=1S/C18H16O6/c1-7-4-9-12-8(6-11(19)13(9)16(21)23-7)5-10-15(14(12)20)24-17(22)18(10,2)3/h5-7,19-20H,4H2,1-3H3	WJIFWGVKYPEREI-UHFFFAOYSA-N
CMNPD17155	-0.79	C19H28O4	320.429	320.199	3.9525	2	4	0	52.6	0	23	0.570807	0.126	1	0	-4.781	2	FALSE	FALSE	FALSE	C(/[C@]1(C2=CCC[C@@H]1C)C)=C(/[C@H](OC(C)=O)[C@@H](OC(=O)C)CC2)\C	InChI=1S/C19H28O4/c1-12-11-19(5)13(2)7-6-8-16(19)9-10-17(22-14(3)20)18(12)23-15(4)21/h8,11,13,17-18H,6-7,9-10H2,1-5H3/b12-11-/t13-,17-,18-,19+/m0/s1	LKKOWPFRDNDSEA-NCEFMJJWSA-N
CMNPD18174	-0.79	C14H22O	206.329	206.167	2.9957	0	1	1	20.23	0	15	0.604062	0.403	1	0	-3.597	3	FALSE	FALSE	TRUE	C1CC([C@@]([C@]2([H])[C@]([H])(C3)C[C@H](O)C2=C)([H])[C@@]13[H])(C)C	InChI=1S/C14H22O/c1-8-11(15)7-10-6-9-4-5-14(2,3)13(9)12(8)10/h9-13,15H,1,4-7H2,2-3H3/t9-,10+,11-,12-,13-/m0/s1	DDVRHYHRLLWKCP-PPCPHDFISA-N
CMNPD18966	-0.79	C15H22BrClO	333.697	332.054	4.9814	1	1	0	9.23	0	18	0.485471	1.047	0	0	-5.516	2	FALSE	FALSE	TRUE	[C@H]1(\C=C(/C)\C)CC(=C)[C@@]2(C[C@H](Br)[C@](Cl)(C)CC2)O1	InChI=1S/C15H22BrClO/c1-10(2)7-12-8-11(3)15(18-12)6-5-14(4,17)13(16)9-15/h7,12-13H,3,5-6,8-9H2,1-2,4H3/t12-,13-,14-,15+/m0/s1	ABDRCZBRWYOHQL-ZQDZILKHSA-N
CMNPD21570	-0.79	C21H32O6	380.481	380.22	2.1381	3	6	2	88.52	0	27	0.443031	-0.873	3	0	-3.211	3	FALSE	FALSE	TRUE	[C@H]1(C(O[C@@H]([C@H](O)\C(\C)=C\CC\C(\C)=C\CC[C@@]2([C@@H](C3)O2)CO)[C@@]13[H])=O)COC	InChI=1S/C21H32O6/c1-13-6-4-8-14(2)18(23)19-15(16(11-25-3)20(24)26-19)10-17-21(12-22,27-17)9-5-7-13/h7-8,15-19,22-23H,4-6,9-12H2,1-3H3/b13-7+,14-8+/t15-,16+,17-,18-,19-,21+/m1/s1	FPMLLSXHOPRAIM-HWJPDEPISA-N
CMNPD21974	-0.79	C12H9ClN4O4	308.681	308.031	-0.8284	2	6	3	145.24	1	21	0.607922	NA	4	2	-2.104	3	FALSE	TRUE	FALSE	c12c(nc(C(=O)N)cc1C(NC)=O)C(N)=C(Cl)C(=O)C2=O	InChI=1S/C12H9ClN4O4/c1-16-12(21)3-2-4(11(15)20)17-8-5(3)9(18)10(19)6(13)7(8)14/h2H,14H2,1H3,(H2,15,20)(H,16,21)	ORFUYWHCDIKVCN-UHFFFAOYSA-N
CMNPD22545	-0.79	C10H7Br2NO2	332.979	330.884	3.4795	1	2	1	42.09	2	15	0.812246	0.267	1	0	-4.666	2	FALSE	TRUE	FALSE	c1(cc2c(cc1Br)[nH]cc2C(OC)=O)Br	InChI=1S/C10H7Br2NO2/c1-15-10(14)6-4-13-9-3-8(12)7(11)2-5(6)9/h2-4,13H,1H3	HLZIFELNGIMSSI-UHFFFAOYSA-N
CMNPD23319	-0.79	C21H32O4	348.483	348.23	3.6669	4	4	2	66.76	0	25	0.760915	-0.22	2	0	-3.842	3	FALSE	FALSE	TRUE	C1C[C@H](C2=C(C[C@]3(O2)[C@]([H])([C@@H](C)CC\C=C(\C)/C)CC[C@@]3(O)C)C1=O)O	InChI=1S/C21H32O4/c1-13(2)6-5-7-14(3)16-10-11-20(4,24)21(16)12-15-17(22)8-9-18(23)19(15)25-21/h6,14,16,18,23-24H,5,7-12H2,1-4H3/t14-,16-,18+,20-,21-/m0/s1	LWDAODLUJBKNKG-CTINQRGJSA-N
CMNPD23334	-0.79	C17H20O6	320.341	320.126	2.14534	3	6	2	93.06	1	23	0.886162	-0.865	3	0	-3.509	3	FALSE	TRUE	TRUE	c1(cc(cc(O)c1C)C)O[C@@H]([C@](C)(OC)C(=O)C(O)=C2C)C2=O	InChI=1S/C17H20O6/c1-8-6-11(18)9(2)12(7-8)23-16-14(20)10(3)13(19)15(21)17(16,4)22-5/h6-7,16,18-19H,1-5H3/t16-,17-/m1/s1	NRPVNOLWZYAELE-IAGOWNOFSA-N
CMNPD23961	-0.79	C15H22O3	250.338	250.157	3.0337	1	3	0	43.37	0	18	0.530445	-0.038	2	0	-4.024	2	FALSE	FALSE	TRUE	[C@@]12(OC(=O)CC[C@H]1C)\C(=C/C(C)=O)\CC(C)(C)C2	InChI=1S/C15H22O3/c1-10-5-6-13(17)18-15(10)9-14(3,4)8-12(15)7-11(2)16/h7,10H,5-6,8-9H2,1-4H3/b12-7-/t10-,15-/m1/s1	IBQIHYCIZUNKBO-LZAIWYQLSA-N
CMNPD23972	-0.79	C16H24O3	264.365	264.173	2.8101	6	3	1	46.53	0	19	0.750356	-0.084	2	0	-2.824	3	FALSE	FALSE	TRUE	C1=C(C(O)C(C(CC\C=C(\C)/C=C)(OC)C)C1=O)C	InChI=1S/C16H24O3/c1-6-11(2)8-7-9-16(4,19-5)14-13(17)10-12(3)15(14)18/h6,8,10,14-15,18H,1,7,9H2,2-5H3/b11-8-	ZSDRAYJWKLHQAL-FLIBITNWSA-N
CMNPD23996	-0.79	C20H32O2	304.474	304.24	4.9439	1	2	1	29.46	0	22	0.694962	0.815	0	0	-5.337	2	FALSE	FALSE	TRUE	C(/C\C=C(/C=C/[C@@]1(O[C@@H]2[C@](O)(C)CC1)C(C)C)\C)=C(\CC2)/C	InChI=1S/C20H32O2/c1-15(2)20-12-11-17(4)8-6-7-16(3)9-10-18(22-20)19(5,21)13-14-20/h7-8,11-12,15,18,21H,6,9-10,13-14H2,1-5H3/b12-11+,16-7+,17-8-/t18-,19-,20-/m0/s1	KBZKXXJCPVTNHB-CFMZUCQDSA-N
CMNPD24718	-0.79	C17H25NO3	291.391	291.183	3.1774	8	3	0	54.45	0	21	0.509602	0.045	1	0	-3.603	3	FALSE	FALSE	TRUE	CCCCC(=O)\C=C(/C)\C=C\CCC(=O)N1C(=O)CCC1	InChI=1S/C17H25NO3/c1-3-4-9-15(19)13-14(2)8-5-6-10-16(20)18-12-7-11-17(18)21/h5,8,13H,3-4,6-7,9-12H2,1-2H3/b8-5+,14-13+	SHWIXYZQCHEFEH-SEYMNPNRSA-N
CMNPD25411	-0.79	C17H22O3	274.36	274.157	2.9116	2	3	0	43.37	0	20	0.574183	-0.104	2	0	-3.972	3	FALSE	FALSE	TRUE	C1[C@@H](C)[C@]([H])(C(=O)C=C2C)[C@@]2([C@@]3([H])C(C)=C)[C@]3([H])[C@H]1OC(=O)C	InChI=1S/C17H22O3/c1-8(2)14-16-13(20-11(5)18)6-9(3)15-12(19)7-10(4)17(14,15)16/h7,9,13-16H,1,6H2,2-5H3/t9-,13+,14+,15-,16-,17-/m1/s1	RAGCHAAKBGTYJQ-CBMJMMJVSA-N
CMNPD25730	-0.79	C17H19N3O	281.359	281.153	3.1749	5	2	2	57.78	3	21	0.705665	-0.219	2	0	-4.069	2	FALSE	TRUE	FALSE	c1cc(c(cc[nH]2)c2c(CCCCNC(=O)C)n3)c3cc1	InChI=1S/C17H19N3O/c1-12(21)18-10-5-4-8-16-17-14(9-11-19-17)13-6-2-3-7-15(13)20-16/h2-3,6-7,9,11,19H,4-5,8,10H2,1H3,(H,18,21)	NZWNXBAOHGLNEQ-UHFFFAOYSA-N
CMNPD26264	-0.79	C9H12O7	232.188	232.058	-1.3598	2	7	3	113.29	0	16	0.503677	NA	4	1	0.525	5	FALSE	TRUE	FALSE	[C@@]1(O)(C)C(=O)C(O)=C(OC)[C@]1(C(OC)=O)O	InChI=1S/C9H12O7/c1-8(13)5(11)4(10)6(15-2)9(8,14)7(12)16-3/h10,13-14H,1-3H3/t8-,9-/m1/s1	FGQFFODKJBQKCL-RKDXNWHRSA-N
CMNPD27632	-0.79	C16H16O5	288.299	288.1	2.74002	2	5	3	79.15	2	21	0.791559	-0.577	3	0	-3.176	3	FALSE	TRUE	TRUE	c1c(O)c(C(c2c(O)cc(C)cc2O)OC3)c3cc1OC	InChI=1S/C16H16O5/c1-8-3-11(17)15(12(18)4-8)16-14-9(7-21-16)5-10(20-2)6-13(14)19/h3-6,16-19H,7H2,1-2H3	PSLVXKINDQRBMH-UHFFFAOYSA-N
CMNPD27986	-0.79	C25H27N5O5	477.521	477.201	3.0299	8	8	1	107.28	3	35	0.531392	NA	4	0	-5.056	2	FALSE	TRUE	FALSE	n1(C)c(NC2=NC(=O)N(C)C2=O)nc(Cc3ccc(OC)cc3)c1Cc4cc(OC)c(OC)cc4	InChI=1S/C25H27N5O5/c1-29-19(13-16-8-11-20(34-4)21(14-16)35-5)18(12-15-6-9-17(33-3)10-7-15)26-24(29)27-22-23(31)30(2)25(32)28-22/h6-11,14H,12-13H2,1-5H3,(H,26,27,28,32)	BNRNBQPXQALGJR-UHFFFAOYSA-N
CMNPD28443	-0.79	C9H12N2O2S	212.274	212.062	1.2128	4	3	2	58.2	1	14	0.78785	-1.078	3	0	-0.695	4	FALSE	TRUE	FALSE	c1(cccs1)NC(=O)CCNC(=O)C	InChI=1S/C9H12N2O2S/c1-7(12)10-5-4-8(13)11-9-3-2-6-14-9/h2-3,6H,4-5H2,1H3,(H,10,12)(H,11,13)	UJPOOQANUYFCRO-UHFFFAOYSA-N
CMNPD28848	-0.79	C11H12O3	192.214	192.079	2.3658	1	3	2	53.6	2	14	0.728828	-0.344	2	0	-2.456	3	FALSE	TRUE	TRUE	CC(c1oc(ccc(O)c2)c2c1)(O)C	InChI=1S/C11H12O3/c1-11(2,13)10-6-7-5-8(12)3-4-9(7)14-10/h3-6,12-13H,1-2H3	FCKFBFRDRXFONS-UHFFFAOYSA-N
CMNPD28966	-0.79	C15H14O6	290.271	290.079	1.9189	2	6	1	85.97	2	21	0.850326	-1.016	3	0	-2.73	3	FALSE	TRUE	TRUE	c1c(O)c(C(=O)C(C(OC)CC2)=C2O3)c3cc1C(=O)OC	InChI=1S/C15H14O6/c1-19-9-3-4-10-13(9)14(17)12-8(16)5-7(15(18)20-2)6-11(12)21-10/h5-6,9,16H,3-4H2,1-2H3	ISDULKBCUSWJRM-UHFFFAOYSA-N
CMNPD29348	-0.79	C8H10O6	202.162	202.048	-0.2665	4	5	1	89.9	0	14	0.498311	-1.552	3	0	-0.389	4	FALSE	FALSE	TRUE	C(C(=O)OC)\C(\C(OC)=O)=C/C(=O)O	InChI=1S/C8H10O6/c1-13-7(11)4-5(3-6(9)10)8(12)14-2/h3H,4H2,1-2H3,(H,9,10)/b5-3+	MMYKSASBSBATOC-HWKANZROSA-N
CMNPD29405	-0.79	C9H9NO3	179.175	179.058	1.03907	3	3	3	81.38	1	13	0.606105	-1.086	3	0	-1.237	4	FALSE	FALSE	FALSE	c1cc(CC(=N)C(=O)O)ccc1O	InChI=1S/C9H9NO3/c10-8(9(12)13)5-6-1-3-7(11)4-2-6/h1-4,10-11H,5H2,(H,12,13)	XFWSAQXSHHOHRE-UHFFFAOYSA-N
CMNPD30082	-0.79	C10H14O3	182.219	182.094	1.1647	3	3	0	43.37	0	13	0.485702	-0.452	2	0	-2.229	3	FALSE	FALSE	FALSE	C1[C@@H](C2)[C@]2(C(=O)CC(C)C)C(=O)O1	InChI=1S/C10H14O3/c1-6(2)3-8(11)10-4-7(10)5-13-9(10)12/h6-7H,3-5H2,1-2H3/t7-,10-/m1/s1	LCHBYUMMFJLPNF-GMSGAONNSA-N
CMNPD30083	-0.79	C11H16O3	196.246	196.11	1.5548	4	3	0	43.37	0	14	0.50589	-0.311	2	0	-2.587	3	FALSE	FALSE	FALSE	C1[C@@H](C2)[C@]2(C(=O)CCC(C)C)C(=O)O1	InChI=1S/C11H16O3/c1-7(2)3-4-9(12)11-5-8(11)6-14-10(11)13/h7-8H,3-6H2,1-2H3/t8-,11-/m1/s1	NJQWHNPHQHOGBD-LDYMZIIASA-N
CMNPD3011	-0.79	C21H29BrN2	389.381	388.151	5.491	4	2	0	6.48	1	24	0.628492	1.647	0	1	-7.239	1	TRUE	FALSE	TRUE	C(/CN1c(cc(Br)c2)c(C(C3)(C\C=C(\C)/C)C1N(C)C3)c2)=C(/C)\C	InChI=1S/C21H29BrN2/c1-15(2)8-10-21-11-13-23(5)20(21)24(12-9-16(3)4)19-14-17(22)6-7-18(19)21/h6-9,14,20H,10-13H2,1-5H3	AXCACHVTDPCEAS-UHFFFAOYSA-N
CMNPD4212	-0.79	C15H24O2	236.355	236.178	3.0513	1	2	1	29.46	0	17	0.709038	0.172	1	0	-3.608	3	FALSE	FALSE	TRUE	C1C[C@](C)(C([C@@H](O[C@]23C(C)C)C(C2)(C)C)=C13)O	InChI=1S/C15H24O2/c1-9(2)15-8-13(3,4)12(17-15)11-10(15)6-7-14(11,5)16/h9,12,16H,6-8H2,1-5H3/t12-,14-,15+/m1/s1	FCBQZFPTPRVHNC-YUELXQCFSA-N
CMNPD4373	-0.79	C19H28O2	288.431	288.209	4.6585	1	2	0	26.3	0	21	0.655998	0.799	0	0	-5.925	2	FALSE	FALSE	TRUE	CC1(C[C@](C(\C(=C/C)\[C@H](C(=O)OC2)[C@H]2C3)=C3)(C)CCC1)C	InChI=1S/C19H28O2/c1-5-14-15(8-7-13-11-21-17(20)16(13)14)19(4)10-6-9-18(2,3)12-19/h5,8,13,16H,6-7,9-12H2,1-4H3/b14-5+/t13-,16+,19-/m0/s1	JYGCZJWYAJTITQ-VVOOMIRESA-N
CMNPD4645	-0.79	C16H22O4	278.348	278.152	2.0502	6	4	2	66.76	0	20	0.443163	-0.515	2	0	-2.056	3	FALSE	FALSE	FALSE	C(/C(O)C\C=C\C(CC(C)=CC1=O)O1)=C/C=C(\C)/CO	InChI=1S/C16H22O4/c1-12(11-17)5-3-6-14(18)7-4-8-15-9-13(2)10-16(19)20-15/h3-6,8,10,14-15,17-18H,7,9,11H2,1-2H3/b6-3-,8-4+,12-5+	KBBRBALEDSNXLG-IFADMLIFSA-N
CMNPD472	-0.79	C18H30O2	278.436	278.225	4.6758	6	2	0	26.3	0	20	0.659597	0.577	1	0	-4.516	2	FALSE	FALSE	TRUE	C(C)(CC\C=C(\CC[C@@H]1[C@](C)(O[C@@H]2C1(C)C)CC2)/C)=O	InChI=1S/C18H30O2/c1-13(7-6-8-14(2)19)9-10-15-17(3,4)16-11-12-18(15,5)20-16/h7,15-16H,6,8-12H2,1-5H3/b13-7+/t15-,16-,18+/m0/s1	YREXDJKVVZTWSU-RMMJXNQTSA-N
CMNPD6443	-0.79	C19H32ClNO	325.924	325.217	4.9304	6	2	0	20.31	0	22	0.509478	1.148	0	0	-6.051	1	TRUE	FALSE	TRUE	C1C[C@]2(C3CCCC2)[N@]([C@@H](CCCCCC)CC3=O)[C@H]1CCl	InChI=1S/C19H32ClNO/c1-2-3-4-5-8-15-13-18(22)17-9-6-7-11-19(17)12-10-16(14-20)21(15)19/h15-17H,2-14H2,1H3/t15-,16+,17?,19+/m0/s1	XOWGCGQWYJZFAT-WAVIKWBXSA-N
CMNPD7579	-0.79	C24H21NO5	403.434	403.142	5.0965	4	6	3	91.92	3	30	0.527497	NA	4	0	-4.68	2	FALSE	TRUE	TRUE	Oc1ccc(cc1)c2cn(C3=CC=C(O)CC3)c(C(OC)=O)c2c4ccc(O)cc4	InChI=1S/C24H21NO5/c1-30-24(29)23-22(16-4-10-19(27)11-5-16)21(15-2-8-18(26)9-3-15)14-25(23)17-6-12-20(28)13-7-17/h2-6,8-12,14,26-28H,7,13H2,1H3	JRCXJRNFJQKIEL-UHFFFAOYSA-N
CMNPD7773	-0.79	C21H24O6	372.417	372.157	3.0771	3	6	1	85.97	1	27	0.648202	-0.503	2	0	-4.541	2	FALSE	FALSE	TRUE	C=C([C@@H]1C[C@@H](O)C(=C[C@H]([C@H](c2oc(C1)c(C(OC)=O)c2)C(=C)C)O3)C3=O)C	InChI=1S/C21H24O6/c1-10(2)12-6-15(22)13-8-18(27-21(13)24)19(11(3)4)17-9-14(20(23)25-5)16(7-12)26-17/h8-9,12,15,18-19,22H,1,3,6-7H2,2,4-5H3/t12-,15-,18-,19+/m1/s1	MNRPADZXFBZZNX-SNTIZLKRSA-N
CMNPD844	-0.79	C15H20BrClO2	347.68	346.034	3.6618	3	2	0	18.46	0	19	0.572805	0.856	0	0	-4.925	2	FALSE	TRUE	TRUE	[C@H]1(O[C@@](C[C@@H]2Cl)([H])[C@@](O[C@H]2C\C=C/C#C)([H])C[C@H]1Br)CC	InChI=1S/C15H20BrClO2/c1-3-5-6-7-13-11(17)9-15-14(19-13)8-10(16)12(4-2)18-15/h1,5-6,10-15H,4,7-9H2,2H3/b6-5-/t10-,11+,12+,13+,14-,15-/m1/s1	NVMRARRBFWEZAC-PBKUKDDRSA-N
CMNPD864	-0.79	C24H35BrO6	499.442	498.162	3.3768	5	6	2	93.06	0	31	0.342466	-0.963	3	0	-3.481	3	FALSE	FALSE	TRUE	[C@]12([H])C([C@]3(C)[C@]([H])([C@@]4(CO)[C@H](C4)[C@H](C3)OC(C)=O)C[C@@H]1O)=CC[C@](C)(C2)C(Br)COC(=O)C	InChI=1S/C24H35BrO6/c1-13(27)30-11-21(25)22(3)6-5-16-15(8-22)18(29)7-20-23(16,4)10-19(31-14(2)28)17-9-24(17,20)12-26/h5,15,17-21,26,29H,6-12H2,1-4H3/t15-,17+,18-,19-,20+,21?,22+,23+,24-/m0/s1	UQVYEAXUIYZUCO-JQQBIPPLSA-N
CMNPD9479	-0.79	C10H10O4	194.186	194.058	1.4641	2	4	2	66.76	1	14	0.424673	-0.803	3	0	-1.31	4	FALSE	FALSE	FALSE	Oc1ccc(cc1)\C=C(\C(OC)=O)/O	InChI=1S/C10H10O4/c1-14-10(13)9(12)6-7-2-4-8(11)5-3-7/h2-6,11-12H,1H3/b9-6-	QCZFQWATVFWNJO-TWGQIWQCSA-N
CMNPD10190	-0.8	C12H7Br2N	325.003	322.895	4.8461	0	0	1	15.79	3	15	0.608351	1.097	0	0	-6.389	1	FALSE	TRUE	TRUE	c12c(cc(Br)cc1)[nH]c(cc(cc3)Br)c23	InChI=1S/C12H7Br2N/c13-7-1-3-9-10-4-2-8(14)6-12(10)15-11(9)5-7/h1-6,15H	QPTWWBLGJZWRAV-UHFFFAOYSA-N
CMNPD10298	-0.8	C18H32O3	296.451	296.235	4.855	8	3	0	35.53	0	21	0.474002	0.876	0	0	-5.247	2	FALSE	FALSE	TRUE	O1\C(\[C@H](CC)C[C@]1(C)C[C@H](CCCC)CC)=C/C(OC)=O	InChI=1S/C18H32O3/c1-6-9-10-14(7-2)12-18(4)13-15(8-3)16(21-18)11-17(19)20-5/h11,14-15H,6-10,12-13H2,1-5H3/b16-11-/t14-,15+,18-/m0/s1	NIWUPBNMEUWSLD-SYKARXCVSA-N
CMNPD10663	-0.8	C20H26O7	378.421	378.168	1.0254	1	7	2	105.59	0	27	0.398687	-1.369	3	0	-3.333	3	FALSE	FALSE	FALSE	CC([C@@H]1C[C@H]2O[C@]([C@H]1O)(O)[C@@H](C)CC(=O)\C=C(\C)/C[C@@H]([C@H]3[C@@]24O3)OC4=O)=C	InChI=1S/C20H26O7/c1-9(2)13-8-15-19-17(27-19)14(25-18(19)23)6-10(3)5-12(21)7-11(4)20(24,26-15)16(13)22/h5,11,13-17,22,24H,1,6-8H2,2-4H3/b10-5-/t11-,13-,14-,15+,16-,17-,19-,20+/m0/s1	SRJWOBPDIGLBCT-YLVNIJGFSA-N
CMNPD11309	-0.8	C26H36O7	460.567	460.246	3.9485	4	7	0	95.97	0	33	0.356013	-0.552	3	0	-5.003	2	FALSE	FALSE	TRUE	[C@@H]1(OC(C)=O)CC[C@]2(C(CC[C@](C)(\C(=C(/C=C/C(OC)=O)\C)\C(=O)C3)[C@]23[H])[C@]1(C(OC)=O)C)C	InChI=1S/C26H36O7/c1-15(8-9-21(29)31-6)22-17(28)14-19-24(3)13-11-20(33-16(2)27)26(5,23(30)32-7)18(24)10-12-25(19,22)4/h8-9,18-20H,10-14H2,1-7H3/b9-8+,22-15-/t18?,19-,20+,24-,25-,26+/m0/s1	LLEIOSQDYZKAKA-IXSXMKNDSA-N
CMNPD11373	-0.8	C15H22O2	234.339	234.162	4.25612	4	2	2	40.46	1	17	0.60346	0.687	1	0	-4.094	2	FALSE	TRUE	TRUE	Cc1cc(c(cc1O)[C@H](CC\C=C(/C)\C)C)O	InChI=1S/C15H22O2/c1-10(2)6-5-7-11(3)13-9-14(16)12(4)8-15(13)17/h6,8-9,11,16-17H,5,7H2,1-4H3/t11-/m0/s1	JDVXIPAYEGESKD-NSHDSACASA-N
CMNPD13801	-0.8	C20H15N3O5	377.356	377.101	1.8641	3	6	4	128.18	4	28	0.40527	NA	4	1	-4.735	2	FALSE	TRUE	TRUE	N1(C(=O)c(c([nH]2)NC1=O)c(c3ccc(O)cc3)c2C(=O)c(ccc(O)c4)c4)C	InChI=1S/C20H15N3O5/c1-23-19(27)15-14(10-2-6-12(24)7-3-10)16(21-18(15)22-20(23)28)17(26)11-4-8-13(25)9-5-11/h2-9,21,24-25H,1H3,(H,22,28)	YHSBFUVCGAWTTB-UHFFFAOYSA-N
CMNPD14115	-0.8	C19H26O3	302.414	302.188	4.6373	10	3	0	35.53	0	22	0.435532	0.756	0	0	-4.505	2	TRUE	FALSE	TRUE	C(C)\C=C/C\C=C/C\C=C/C\C=C/C[C@@](OC)(OC1=O)C=C1	InChI=1S/C19H26O3/c1-3-4-5-6-7-8-9-10-11-12-13-14-16-19(21-2)17-15-18(20)22-19/h4-5,7-8,10-11,13-15,17H,3,6,9,12,16H2,1-2H3/b5-4-,8-7-,11-10-,14-13-/t19-/m1/s1	BFLDYOKWEGYFDC-ADKCHZJRSA-N
CMNPD17332	-0.8	C28H44O3	428.657	428.329	5.7062	6	3	2	57.53	0	31	0.569877	0.686	1	1	-5.908	2	FALSE	FALSE	FALSE	C1(C=C[C@]2(CC[C@@]([H])([C@]([H])(CC[C@]3([H])[C@H](C)CC[C@@](C(C)C)(O)CO)[C@]3(C)CC4)[C@@]24[H])C(C)=C1)=O	InChI=1S/C28H44O3/c1-18(2)28(31,17-29)15-8-19(3)23-6-7-24-22-10-14-27(13-9-21(30)16-20(27)4)25(22)11-12-26(23,24)5/h9,13,16,18-19,22-25,29,31H,6-8,10-12,14-15,17H2,1-5H3/t19-,22+,23-,24+,25+,26-,27+,28-/m1/s1	MRCQPLFTNLQVCS-VILWVLSMSA-N
CMNPD1791	-0.8	C22H34O4	362.51	362.246	4.1753	3	4	1	55.76	0	26	0.604489	-0.013	2	0	-4.398	2	FALSE	FALSE	TRUE	CC1(OC(C(C)(OC(C)=O)C)CC1)[C@@H]2CCC(=C)[C@]([H])(CC=C3C)[C@]3([H])[C@@H]2O	InChI=1S/C22H34O4/c1-13-8-10-17(20(24)19-14(2)7-9-16(13)19)22(6)12-11-18(26-22)21(4,5)25-15(3)23/h7,16-20,24H,1,8-12H2,2-6H3/t16-,17+,18?,19+,20+,22?/m0/s1	UAKWEDLSNRMIPK-UWYBQTEGSA-N
CMNPD18980	-0.8	C16H12Br2O6	460.074	457.9	4.3646	2	6	2	77.38	2	24	0.694076	-0.15	2	0	-5.518	2	FALSE	TRUE	TRUE	c1(c(c2c(c(c(O[C@@H]3OC)c(O)c(Br)c4)c4[C@@H](OC)O2)c3c1)O)Br	InChI=1S/C16H12Br2O6/c1-21-15-5-3-7(17)12(20)14-9(5)10-6(16(22-2)24-14)4-8(18)11(19)13(10)23-15/h3-4,15-16,19-20H,1-2H3/t15-,16-/m0/s1	IBOLQTVCOMGQKN-HOTGVXAUSA-N
CMNPD20701	-0.8	C16H26O3	266.381	266.188	3.88802	7	3	0	39.44	1	19	0.702841	0.813	0	0	-5.148	2	TRUE	FALSE	TRUE	C1(C(=C(OC(CCCCC(C)C)=C1CC)OC)C)=O	InChI=1S/C16H26O3/c1-6-13-14(10-8-7-9-11(2)3)19-16(18-5)12(4)15(13)17/h11H,6-10H2,1-5H3	PJCDVUSJHCYMIZ-UHFFFAOYSA-N
CMNPD21932	-0.8	C29H27N5O3S	525.634	525.183	4.31	2	6	2	86.68	5	38	0.33425	NA	4	0	-8.371	0	FALSE	TRUE	FALSE	c12c(cccc1)n3c(c(c(c4c5C(=O)NC4)c6c7cccc6)n7[C@](O[C@@H]3C[C@H]8N(C)C(N)=S)(C)[C@@H]8OC)c25	InChI=1S/C29H27N5O3S/c1-29-26(36-3)19(32(2)28(30)38)12-20(37-29)33-17-10-6-4-8-14(17)22-23-16(13-31-27(23)35)21-15-9-5-7-11-18(15)34(29)25(21)24(22)33/h4-11,19-20,26H,12-13H2,1-3H3,(H2,30,38)(H,31,35)/t19-,20-,26-,29+/m1/s1	FOUWKDQXQMBZFO-YFSCRWCDSA-N
CMNPD2263	-0.8	C15H21Br2ClO	412.593	409.965	5.1534	0	1	1	20.23	0	19	0.430719	0.846	0	0	-5.352	2	FALSE	TRUE	TRUE	C1[C@](CC[C@@](Cl)(C)[C@H]1Br)(C(C)(C)C(Br)=C[C@H]2O)C2=C	InChI=1S/C15H21Br2ClO/c1-9-10(19)7-11(16)13(2,3)15(9)6-5-14(4,18)12(17)8-15/h7,10,12,19H,1,5-6,8H2,2-4H3/t10-,12+,14+,15+/m1/s1	HFEBOTPUYODHCO-WCUVEOEZSA-N
CMNPD23205	-0.8	C14H10ClNO2	259.692	259.04	1.92138	1	3	2	64.25	1	18	0.809901	-0.687	3	0	-2.227	3	FALSE	TRUE	TRUE	c1c(c2c(cc1CC#N)[C@@](O)([C@@H](O)C=C3)C3=C2)Cl	InChI=1S/C14H10ClNO2/c15-12-6-8(3-4-16)5-11-10(12)7-9-1-2-13(17)14(9,11)18/h1-2,5-7,13,17-18H,3H2/t13-,14+/m0/s1	FXSJXHBMLMIZOI-UONOGXRCSA-N
CMNPD23327	-0.8	C21H32O4	348.483	348.23	3.6669	4	4	2	66.76	0	25	0.760915	-0.303	2	0	-3.591	3	FALSE	FALSE	TRUE	C(/CCC([C@]1([H])CC[C@@](C)(OC([C@H](O)CCC2=O)=C2C3)[C@]13[H])(C)O)=C(\C)/C	InChI=1S/C21H32O4/c1-13(2)6-5-10-20(3,24)15-9-11-21(4)16(15)12-14-17(22)7-8-18(23)19(14)25-21/h6,15-16,18,23-24H,5,7-12H2,1-4H3/t15-,16+,18-,20?,21-/m1/s1	NVOASYIZKHWWFD-YDSGBYASSA-N
CMNPD25452	-0.8	C20H32O2	304.474	304.24	4.8476	1	2	2	40.46	0	22	0.679981	0.666	1	0	-4.575	2	FALSE	FALSE	TRUE	C(/C)(\C1O)=C/C\C(\C(O)(C)C)=C/C=C(\C)/CC\C=C(/C)\CC1	InChI=1S/C20H32O2/c1-15-7-6-8-16(2)10-14-19(21)17(3)11-13-18(12-9-15)20(4,5)22/h8-9,11-12,19,21-22H,6-7,10,13-14H2,1-5H3/b15-9+,16-8+,17-11+,18-12+	RJQFGKWBZKJIGE-ZLDRMMAGSA-N
CMNPD26096	-0.8	C7H6O4	154.121	154.027	-0.2979	0	4	1	55.76	0	11	0.486605	-1.123	3	0	-0.52	4	FALSE	TRUE	FALSE	C1=C2C(=CC(=O)O2)COC1O	InChI=1S/C7H6O4/c8-6-2-5-4(3-10-6)1-7(9)11-5/h1-2,6,8H,3H2	ZGBMSNKHUHZKEP-UHFFFAOYSA-N
CMNPD27024	-0.8	C20H17BrN2O6	461.268	460.027	2.987	6	5	4	128.72	3	29	0.330164	NA	4	1	-4.537	2	FALSE	TRUE	FALSE	c1(c[nH]c(cc(Br)c(O)c2)c12)C(Oc3ccc(C[C@@H](NC(C)=O)C(O)=O)cc3)=O	InChI=1S/C20H17BrN2O6/c1-10(24)23-17(19(26)27)6-11-2-4-12(5-3-11)29-20(28)14-9-22-16-8-15(21)18(25)7-13(14)16/h2-5,7-9,17,22,25H,6H2,1H3,(H,23,24)(H,26,27)/t17-/m1/s1	WNOIGXKSGMSMCN-QGZVFWFLSA-N
CMNPD27425	-0.8	C17H26O	246.394	246.198	4.3962	2	1	0	17.07	0	18	0.660122	0.812	0	0	-5.062	2	FALSE	FALSE	TRUE	C1C[C@]([H])([C@](C(C)=O)(C)[C@@H](\C=C\C)C=C2)[C@]2([H])C[C@H]1C	InChI=1S/C17H26O/c1-5-6-15-9-8-14-11-12(2)7-10-16(14)17(15,4)13(3)18/h5-6,8-9,12,14-16H,7,10-11H2,1-4H3/b6-5+/t12-,14-,15-,16-,17-/m0/s1	ZMNUQXHKKBCKLT-ZQIFJLEOSA-N
CMNPD30044	-0.8	C19H16O6	340.331	340.095	1.8389	1	6	3	104.06	2	25	0.624356	-1.301	3	0	-3.077	3	FALSE	TRUE	TRUE	c1cc(C(=O)c(c([C@@H](O)[C@H](O)[C@H](C)C2=O)c2cc3O)c34)c4c(OC)c1	InChI=1S/C19H16O6/c1-7-16(21)9-6-10(20)14-12-8(4-3-5-11(12)25-2)18(23)15(14)13(9)19(24)17(7)22/h3-7,17,19-20,22,24H,1-2H3/t7-,17-,19-/m1/s1	LFJLFBLBXBXDBL-BSOMIQTOSA-N
CMNPD30893	-0.8	C14H16O7	296.275	296.09	1.5652	5	7	1	91.29	1	21	0.650919	-1.351	3	0	-1.961	4	FALSE	TRUE	TRUE	c1(COC)c(OC)c(C(=O)O[C@H]2OC)c2c(C(C)=O)c1O	InChI=1S/C14H16O7/c1-6(15)8-9-10(13(17)21-14(9)20-4)12(19-3)7(5-18-2)11(8)16/h14,16H,5H2,1-4H3/t14-/m1/s1	WLQHOYVNIONBHA-CQSZACIVSA-N
CMNPD31462	-0.8	C19H16O7	356.33	356.09	2.593	3	7	3	121.13	2	26	0.616711	NA	4	1	-3.783	3	FALSE	TRUE	FALSE	c1c(O)c(C(=O)c(c(O)cc([C@H](OC(C)=O)CC)c2)c2C3=O)c3cc1O	InChI=1S/C19H16O7/c1-3-15(26-8(2)20)9-4-11-16(13(22)5-9)19(25)17-12(18(11)24)6-10(21)7-14(17)23/h4-7,15,21-23H,3H2,1-2H3/t15-/m1/s1	ZSEGRFGRNCAXBK-OAHLLOKOSA-N
CMNPD31504	-0.8	C15H23NO2	249.354	249.173	2.7744	7	2	1	46.17	0	18	0.705153	0.05	1	0	-3.359	3	FALSE	TRUE	TRUE	C1(=CCNC1=O)CCC\C(\C)=C\C(=O)CC(C)C	InChI=1S/C15H23NO2/c1-11(2)9-14(17)10-12(3)5-4-6-13-7-8-16-15(13)18/h7,10-11H,4-6,8-9H2,1-3H3,(H,16,18)/b12-10+	WRGLCQJGQTYLCE-ZRDIBKRKSA-N
CMNPD755	-0.8	C15H24Br2O2	396.163	394.014	4.0473	2	2	1	29.46	0	19	0.564083	0.464	1	0	-4.37	2	FALSE	TRUE	TRUE	C1[C@](C(C)(C)[C@@H](Br)CC2)([H])[C@]2(O[C@@H](CBr)C(CO)=C1)C	InChI=1S/C15H24Br2O2/c1-14(2)12-5-4-10(9-18)11(8-16)19-15(12,3)7-6-13(14)17/h4,11-13,18H,5-9H2,1-3H3/t11-,12-,13-,15-/m0/s1	MXJNOJNIEWXXFS-ABHRYQDASA-N
CMNPD7599	-0.8	C10H9Br2NO5	382.992	380.885	1.4923	2	5	2	88.35	0	18	0.754902	-1.357	3	0	-1.989	4	FALSE	TRUE	FALSE	O1[C@]2(CC(C(=O)O)=N1)C=C(Br)C(OC)=C(Br)[C@H]2O	InChI=1S/C10H9Br2NO5/c1-17-7-4(11)2-10(8(14)6(7)12)3-5(9(15)16)13-18-10/h2,8,14H,3H2,1H3,(H,15,16)/t8-,10+/m1/s1	JAPHJLBVNFPOFR-SCZZXKLOSA-N
CMNPD9417	-0.8	C7H9ClO3	176.599	176.024	0.1938	1	3	2	57.53	0	11	0.600052	-1.108	3	0	-0.138	4	FALSE	TRUE	FALSE	C1C(C=C(Cl)C1=O)(C(O)C)O	InChI=1S/C7H9ClO3/c1-4(9)7(11)2-5(8)6(10)3-7/h2,4,9,11H,3H2,1H3	YEJGJTJOGAXENH-UHFFFAOYSA-N
CMNPD10137	-0.81	C22H34O3	346.511	346.251	4.3048	7	3	2	49.69	0	25	0.533497	0.426	1	0	-4.106	2	FALSE	FALSE	TRUE	[C@@]12([H])[C@]([H])(O[C@H](\C=C\CCCCCCC)C(C)=C1)[C@@H](O)C=C(C[C@H](O)C3)[C@@]23[H]	InChI=1S/C22H34O3/c1-3-4-5-6-7-8-9-10-21-15(2)11-19-18-14-17(23)12-16(18)13-20(24)22(19)25-21/h9-11,13,17-24H,3-8,12,14H2,1-2H3/b10-9+/t17-,18-,19+,20-,21+,22-/m0/s1	SCHUFNFKKZAGMU-IQASZZCNSA-N
CMNPD11343	-0.81	C17H26O2	262.393	262.193	3.9566	1	2	0	26.3	0	19	0.527983	0.499	1	0	-4.952	2	FALSE	FALSE	TRUE	[C@]1(OC(=O)C)(C[C@]([H])([C@@]([C@@H](C)CC2)(CC3(C)C)C1=C)[C@H]23)[H]	InChI=1S/C17H26O2/c1-10-6-7-13-14-8-15(19-12(3)18)11(2)17(10,14)9-16(13,4)5/h10,13-15H,2,6-9H2,1,3-5H3/t10-,13-,14-,15+,17+/m0/s1	UZRAQUNNGNYEHD-HKUUDPCDSA-N
CMNPD11369	-0.81	C17H30O2	266.425	266.225	3.935	3	2	1	29.46	0	19	0.784153	0.401	1	0	-3.864	3	FALSE	TRUE	TRUE	C1=C(CC[C@](O)(C)[C@]([H])(CC[C@]2(OCC)C)[C@@]12[H])C(C)C	InChI=1S/C17H30O2/c1-6-19-17(5)10-8-14-15(17)11-13(12(2)3)7-9-16(14,4)18/h11-12,14-15,18H,6-10H2,1-5H3/t14-,15-,16-,17-/m1/s1	JRGJXRDYFZZKKC-QBPKDAKJSA-N
CMNPD11950	-0.81	C36H44N4O3	580.773	580.341	5.9644	1	6	3	92.69	3	43	0.307603	NA	4	1	-7.311	1	TRUE	FALSE	TRUE	C1[C@@]2([C@@H](N(CCCC(=O)CC3)[C@H]3C4)[C@@]4([C@]5(C(=C2)c6c7c(c8c([nH]7)c(O)ccc8)ccn6)[H])CN(CCCC\C=C/C1)CC5)O	InChI=1S/C36H44N4O3/c41-25-9-8-19-40-24(12-13-25)21-35-23-39-18-6-4-2-1-3-5-16-36(43,34(35)40)22-28(29(35)15-20-39)32-33-27(14-17-37-32)26-10-7-11-30(42)31(26)38-33/h1,3,7,10-11,14,17,22,24,29,34,38,42-43H,2,4-6,8-9,12-13,15-16,18-21,23H2/b3-1-/t24-,29-,34+,35-,36-/m1/s1	KYLZDBBEWRTKTG-VOLRFLTCSA-N
CMNPD12251	-0.81	C15H20O4	264.321	264.136	1.8195	0	4	1	63.6	0	19	0.535217	-0.589	3	0	-3.34	3	FALSE	FALSE	TRUE	[C@@H]1(CC[C@]2([C@@]([H])(CC=C(C(=O)OC3=O)[C@@]23[H])C1(C)C)C)O	InChI=1S/C15H20O4/c1-14(2)9-5-4-8-11(13(18)19-12(8)17)15(9,3)7-6-10(14)16/h4,9-11,16H,5-7H2,1-3H3/t9-,10-,11+,15-/m0/s1	IHYRQBZEYBEIMC-ZVXAKGHKSA-N
CMNPD12743	-0.81	C20H30O2	302.458	302.225	4.2913	1	2	1	37.3	0	22	0.733605	0.562	1	0	-5.3	2	FALSE	FALSE	TRUE	CC1=CC[C@](C)(C[C@H](O)[C@](C)(C(=O)C=C2C(C)C)[C@]23[H])[C@]3([H])CC1	InChI=1S/C20H30O2/c1-12(2)14-10-16(21)20(5)17(22)11-19(4)9-8-13(3)6-7-15(19)18(14)20/h8,10,12,15,17-18,22H,6-7,9,11H2,1-5H3/t15-,17+,18-,19-,20+/m1/s1	BQIXXGFKDYWWLH-JUSBFGHESA-N
CMNPD1355	-0.81	C20H32O2	304.474	304.24	4.6337	3	2	1	32.76	0	22	0.608668	0.591	1	0	-4.764	2	FALSE	FALSE	TRUE	C(=C\C(O)(C)C)/C[C@@](C)([C@@](CC[C@@]1([C@H](O1)CC2)C)([H])[C@]3(C2=C)[H])C3	InChI=1S/C20H32O2/c1-14-7-8-17-20(5,22-17)12-9-16-15(14)13-19(16,4)11-6-10-18(2,3)21/h6,10,15-17,21H,1,7-9,11-13H2,2-5H3/b10-6+/t15-,16-,17-,19-,20-/m1/s1	MCEQOVLXWRHACQ-TWSLJUEASA-N
CMNPD1410	-0.81	C12H18O2	194.274	194.131	2.527	3	2	0	34.14	0	14	0.691475	-0.023	2	0	-2.826	3	FALSE	FALSE	TRUE	C1C[C@H](C)[C@H](CCC(C)=O)C(=O)C=C1	InChI=1S/C12H18O2/c1-9-5-3-4-6-12(14)11(9)8-7-10(2)13/h4,6,9,11H,3,5,7-8H2,1-2H3/t9-,11-/m0/s1	PGQIQXCQGGDEBH-ONGXEEELSA-N
CMNPD1411	-0.81	C12H18O2	194.274	194.131	2.527	3	2	0	34.14	0	14	0.691475	-0.023	2	0	-2.826	3	FALSE	FALSE	TRUE	C1C[C@H](C)[C@@H](CCC(C)=O)C(=O)C=C1	InChI=1S/C12H18O2/c1-9-5-3-4-6-12(14)11(9)8-7-10(2)13/h4,6,9,11H,3,5,7-8H2,1-2H3/t9-,11+/m0/s1	PGQIQXCQGGDEBH-GXSJLCMTSA-N
CMNPD14623	-0.81	C21H31NaO6S	434.53	434.174	-0.0254	3	6	1	103.73	0	29	0.289707	-1.243	3	0	-3.408	3	FALSE	FALSE	TRUE	O=C([C@@H]1CC[C@@]([H])([C@@]2([H])C(=CC3)[C@@](C)(CC[C@H](OS([O-])(=O)=O)C4)[C@@]4([H])[C@@H](O)C2)[C@@]13C)C.[Na+]	InChI=1S/C21H32O6S.Na/c1-12(22)15-4-5-16-14-11-19(23)18-10-13(27-28(24,25)26)6-8-21(18,3)17(14)7-9-20(15,16)2;/h7,13-16,18-19,23H,4-6,8-11H2,1-3H3,(H,24,25,26);/q;+1/p-1/t13-,14-,15-,16-,18+,19-,20+,21+;/m0./s1	UWIHOGRMAUENDI-VQNJVIFISA-M
CMNPD17686	-0.81	C9H13ClO4	220.652	220.05	0.2072	2	4	2	66.76	0	14	0.515773	-1.017	3	0	-1.046	4	FALSE	TRUE	FALSE	O1[C@H](C)[C@@H](O)C=C([C@](O)([C@@H](Cl)C)[H])C1=O	InChI=1S/C9H13ClO4/c1-4(10)8(12)6-3-7(11)5(2)14-9(6)13/h3-5,7-8,11-12H,1-2H3/t4-,5+,7-,8+/m0/s1	RFRJSDLXLVSACH-UGSJSWHKSA-N
CMNPD18209	-0.81	C19H28O4	320.429	320.199	2.7293	0	4	2	74.6	0	23	0.673057	-0.538	3	0	-3.52	3	FALSE	FALSE	TRUE	C1[C@]2(C(C)(C)[C@](O)([C@H](C\C(\C)=C\C(CC(=C)C1)=O)O)C(=O)CC2)[H]	InChI=1S/C19H28O4/c1-12-5-6-14-7-8-16(21)19(23,18(14,3)4)17(22)11-13(2)10-15(20)9-12/h10,14,17,22-23H,1,5-9,11H2,2-4H3/b13-10+/t14-,17+,19-/m1/s1	BGLFCTUQGKZUGQ-WFHDAKLFSA-N
CMNPD18683	-0.81	C15H24O2	236.355	236.178	2.9549	1	2	1	37.3	0	17	0.759715	0.101	1	0	-3.452	3	FALSE	TRUE	TRUE	[C@H]1(CC[C@@](O)(C)[C@@]([H])(CC(=O)C(C)=C2)[C@]12[H])C(C)C	InChI=1S/C15H24O2/c1-9(2)11-5-6-15(4,17)13-8-14(16)10(3)7-12(11)13/h7,9,11-13,17H,5-6,8H2,1-4H3/t11-,12-,13-,15-/m0/s1	XZKNRQNOZWYUMT-ABHRYQDASA-N
CMNPD1878	-0.81	C10H14BrCl3	320.485	317.934	4.9074	1	0	0	0	0	14	0.602395	1.036	0	0	-4.654	2	FALSE	TRUE	TRUE	C[C@@]1(Cl)C[C@](C)([C@H](Cl)C[C@@H]1Br)\C=C\Cl	InChI=1S/C10H14BrCl3/c1-9(3-4-12)6-10(2,14)7(11)5-8(9)13/h3-4,7-8H,5-6H2,1-2H3/b4-3+/t7-,8+,9+,10+/m0/s1	ZXRVNNDUSZKNEH-UKVBZMNQSA-N
CMNPD19468	-0.81	C22H34O4	362.51	362.246	4.6552	5	4	0	60.44	0	26	0.527229	0.087	1	0	-4.945	2	FALSE	FALSE	TRUE	[C@]12([C@]([H])(CC[C@H](C)C(=O)CCC1=C)[C@@](C)(C(CCC(C)(OC(=O)C)C)=O)C2)[H]	InChI=1S/C22H34O4/c1-14-8-10-19(24)15(2)7-9-18-17(14)13-22(18,6)20(25)11-12-21(4,5)26-16(3)23/h15,17-18H,1,7-13H2,2-6H3/t15-,17-,18-,22-/m0/s1	OSWBDMSGUVAMFR-JVGYHMDPSA-N
CMNPD22087	-0.81	C15H20O3	248.322	248.141	1.8879	0	3	1	54.37	0	18	0.711916	-0.57	3	0	-2.898	3	FALSE	TRUE	TRUE	C1(C[C@]2([C@](C)(C(CC(C)(C)C3=O)=C3[C@@H]2O)[C@H]1C)[H])=O	InChI=1S/C15H20O3/c1-7-10(16)5-8-12(17)11-9(15(7,8)4)6-14(2,3)13(11)18/h7-8,12,17H,5-6H2,1-4H3/t7-,8+,12+,15+/m0/s1	WSKPXCBLAKXKCH-OKTGPUIKSA-N
CMNPD22365	-0.81	C12H18Br2O3	370.081	367.962	2.8274	4	3	0	35.53	0	17	0.564223	-0.062	2	0	-3.046	3	FALSE	TRUE	TRUE	C(C)C([C@H]1O[C@H](CC=O)[C@@H](O[C@H]2[C@@H](Br)C1)C2)Br	InChI=1S/C12H18Br2O3/c1-2-7(13)10-5-8(14)11-6-12(17-11)9(16-10)3-4-15/h4,7-12H,2-3,5-6H2,1H3/t7?,8-,9+,10-,11+,12-/m0/s1	BQABDHDTPBUHTH-WRULPPCCSA-N
CMNPD22444	-0.81	C16H28O6	316.394	316.189	3.3915	9	6	1	74.22	0	22	0.30407	-0.203	2	0	-3.865	3	FALSE	FALSE	TRUE	O1[C@](CCCCCCCCOO)(C)C[C@](C)([C@H](O1)CC2=O)O2	InChI=1S/C16H28O6/c1-15(9-7-5-3-4-6-8-10-19-18)12-16(2)13(21-22-15)11-14(17)20-16/h13,18H,3-12H2,1-2H3/t13-,15+,16-/m1/s1	ZSAVAGHAAYLYEM-VNQPRFMTSA-N
CMNPD22513	-0.81	C15H20BrN2O2	340.241	339.07	2.7207	4	2	1	42.09	2	20	0.686939	-0.265	2	0	-3.216	3	FALSE	TRUE	FALSE	c1cc2c(cc1Br)[nH]cc2C[C@H](C(OC)=O)[N+](C)(C)C	InChI=1S/C15H20BrN2O2/c1-18(2,3)14(15(19)20-4)7-10-9-17-13-8-11(16)5-6-12(10)13/h5-6,8-9,14,17H,7H2,1-4H3/q+1/t14-/m1/s1	CJORGUPKZKIZDK-CQSZACIVSA-N
CMNPD22683	-0.81	C16H25NS	263.45	263.171	4.8864	2	2	0	12.36	0	18	0.392512	1.258	0	0	-6.054	1	FALSE	TRUE	TRUE	C1(C)=C[C@@]2([H])[C@]([C@](CC[C@@H]2C(C)C)(N=C=S)C)([H])CC1	InChI=1S/C16H25NS/c1-11(2)13-7-8-16(4,17-10-18)15-6-5-12(3)9-14(13)15/h9,11,13-15H,5-8H2,1-4H3/t13-,14-,15+,16+/m1/s1	SRYJMNDTUAKSRD-WCVJEAGWSA-N
CMNPD22816	-0.81	C15H26O2	238.371	238.193	3.201	1	2	2	40.46	0	17	0.68869	0.083	1	0	-2.765	3	FALSE	FALSE	TRUE	C1CC\C(=C\C[C@@](\C=C\[C@@]1(C)O)(C(C)(O)C)[H])\C	InChI=1S/C15H26O2/c1-12-6-5-10-15(4,17)11-9-13(8-7-12)14(2,3)16/h7,9,11,13,16-17H,5-6,8,10H2,1-4H3/b11-9+,12-7+/t13-,15-/m0/s1	AOROBANGFVRWRJ-MQEAWXDTSA-N
CMNPD23163	-0.81	C20H20Br2O3	468.185	465.978	4.8356	1	3	0	43.37	1	25	0.554947	0.731	0	0	-7.062	1	FALSE	FALSE	TRUE	[H][C@@](c(c(Br)c(CC)c(Br)c1)c1C2(C)C)([C@]([H])([C@]23C)C(=O)O4)[C@H]4C(=O)C=C3	InChI=1S/C20H20Br2O3/c1-5-9-11(21)8-10-13(16(9)22)14-15-18(24)25-17(14)12(23)6-7-20(15,4)19(10,2)3/h6-8,14-15,17H,5H2,1-4H3/t14-,15+,17-,20-/m1/s1	GDEXCBVSKBSSBD-DOHHPOSVSA-N
CMNPD23210	-0.81	C10H16N2O3	212.249	212.116	-0.5482	1	3	2	69.64	0	15	0.612555	-1.377	3	0	-0.752	4	FALSE	TRUE	FALSE	C(C)(C)[C@@]1([H])C(N(CCC2)[C@]2(O)C(=O)N1)=O	InChI=1S/C10H16N2O3/c1-6(2)7-8(13)12-5-3-4-10(12,15)9(14)11-7/h6-7,15H,3-5H2,1-2H3,(H,11,14)/t7-,10+/m0/s1	WIAREGARJIKKRJ-OIBJUYFYSA-N
CMNPD23909	-0.81	C26H40O5	432.601	432.288	3.9505	1	5	3	86.99	0	31	0.546313	-0.494	2	0	-4.858	2	FALSE	FALSE	TRUE	C1C[C@]2([C@@]([H])(CC[C@@](C)([C@]([H])(CCC(C(O)(C)OC3=O)=C34)[C@]4(C)[C@H](O)C5)[C@@]25[H])C(C)(C)C1)CO	InChI=1S/C26H40O5/c1-22(2)10-6-11-26(14-27)16(22)9-12-23(3)17-8-7-15-20(21(29)31-25(15,5)30)24(17,4)19(28)13-18(23)26/h16-19,27-28,30H,6-14H2,1-5H3/t16-,17-,18-,19+,23-,24+,25?,26+/m0/s1	ICZJCUYQFKPVHU-FLRAYFIQSA-N
CMNPD23966	-0.81	C17H28O3	280.408	280.204	3.7405	2	3	0	27.69	0	20	0.721172	0.336	1	0	-4.536	2	FALSE	FALSE	TRUE	[C@@H]1(C)[C@@]2([H])[C@](O[C@H]1OC)(OC)CCC(=CCC[C@@H]3C)[C@]23C	InChI=1S/C17H28O3/c1-11-7-6-8-13-9-10-17(19-5)14(16(11,13)3)12(2)15(18-4)20-17/h8,11-12,14-15H,6-7,9-10H2,1-5H3/t11-,12+,14+,15+,16+,17-/m0/s1	HMOJPBGSGQOUFN-RILBPXLRSA-N
CMNPD24753	-0.81	C17H24O7	340.372	340.152	0.6149	1	7	2	102.29	0	24	0.674462	-1.74	3	0	-1.873	4	FALSE	FALSE	FALSE	O[C@]1(C)[C@@H](CC(=C(CO2)C1=O)C[C@@]23[C@@H](OC(C)=O)CC[C@H](C)O3)O	InChI=1S/C17H24O7/c1-9-4-5-14(23-10(2)18)17(24-9)7-11-6-13(19)16(3,21)15(20)12(11)8-22-17/h9,13-14,19,21H,4-8H2,1-3H3/t9-,13+,14-,16+,17+/m0/s1	RMWMNSPKYXAMIB-GTZQBMSWSA-N
CMNPD25266	-0.81	C17H30O5	314.422	314.209	2.2163	5	5	2	68.15	0	22	0.761651	-0.498	2	0	-2.867	3	FALSE	FALSE	TRUE	C1(C)(C)CCCC(=C)[C@H]1CC[C@](O)([C@@H](O[C@H]2OC)OC)[C@@H]2O	InChI=1S/C17H30O5/c1-11-7-6-9-16(2,3)12(11)8-10-17(19)13(18)14(20-4)22-15(17)21-5/h12-15,18-19H,1,6-10H2,2-5H3/t12-,13-,14-,15-,17-/m1/s1	HWVFJYVCIIMSER-DRXUAVOGSA-N
CMNPD25512	-0.81	C24H38O6	422.562	422.267	3.7968	3	6	1	82.06	0	30	0.550323	-0.553	3	0	-4.291	2	FALSE	FALSE	TRUE	C1[C@](OC(C)=O)(C)[C@]([H])([C@@H](CC(=C)[C@@H](OC(C)=O)CC[C@]2(O)C)O[C@@H]23)[C@@]3([H])[C@@H](C(C)C)C1	InChI=1S/C24H38O6/c1-13(2)17-8-11-24(7,30-16(5)26)21-19-12-14(3)18(28-15(4)25)9-10-23(6,27)22(29-19)20(17)21/h13,17-22,27H,3,8-12H2,1-2,4-7H3/t17-,18+,19-,20-,21-,22-,23-,24-/m1/s1	JDVWFZOGHBRORS-SGOLCUKSSA-N
CMNPD26113	-0.81	C23H21N5O4	431.452	431.159	0.5097	2	7	3	116.56	3	32	0.544525	NA	4	0	-2.967	3	FALSE	FALSE	FALSE	c12c(C(=O)N([C@]([H])(C[C@@](O)(c(cccc3)c34)[C@@]([H])(N[C@@H](C)C5=O)N45)C(=O)NC6)C6=N1)cccc2	InChI=1S/C23H21N5O4/c1-12-20(30)28-16-9-5-3-7-14(16)23(32,22(28)25-12)10-17-19(29)24-11-18-26-15-8-4-2-6-13(15)21(31)27(17)18/h2-9,12,17,22,25,32H,10-11H2,1H3,(H,24,29)/t12-,17+,22-,23+/m0/s1	MTEROBSPCYFSHO-ZUZTXUGFSA-N
CMNPD26196	-0.81	C19H21ClO6	380.824	380.103	4.8523	7	5	4	107.22	2	26	0.546443	NA	4	2	-5.707	2	FALSE	TRUE	TRUE	c1(Cl)c(O)cc(Oc2c(CCC)cc(O)cc2O)c(C(=O)O)c1CCC	InChI=1S/C19H21ClO6/c1-3-5-10-7-11(21)8-14(23)18(10)26-15-9-13(22)17(20)12(6-4-2)16(15)19(24)25/h7-9,21-23H,3-6H2,1-2H3,(H,24,25)	PIIGCNHACGUFBN-UHFFFAOYSA-N
CMNPD26238	-0.81	C16H24O3	264.365	264.173	3.2798	6	3	1	46.53	0	19	0.591299	0.159	1	0	-3.473	3	TRUE	FALSE	TRUE	C1CC(O[C@@H](\C=C\CCCCCC)C2)=C2C(=O)[C@H]1O	InChI=1S/C16H24O3/c1-2-3-4-5-6-7-8-12-11-13-15(19-12)10-9-14(17)16(13)18/h7-8,12,14,17H,2-6,9-11H2,1H3/b8-7+/t12-,14-/m0/s1	BUOPNNJIMAZXHO-FCSZMHKNSA-N
CMNPD26263	-0.81	C8H13NO5	203.194	203.079	-2.1414	1	6	4	113.01	0	14	0.386542	NA	4	3	1.546	5	FALSE	TRUE	FALSE	[C@]1(C)(O)[C@H](O)C(N)=C(OC)C(=O)[C@@H]1O	InChI=1S/C8H13NO5/c1-8(13)6(11)3(9)5(14-2)4(10)7(8)12/h6-7,11-13H,9H2,1-2H3/t6-,7+,8-/m1/s1	BYJOXMZXXVYXJJ-GJMOJQLCSA-N
CMNPD26855	-0.81	C20H34O3	322.489	322.251	4.1387	1	3	2	52.99	0	23	0.563362	0.201	1	0	-4.122	2	FALSE	FALSE	TRUE	C(=C\CC\C(\C)=C\[C@@H](O)[C@H](C(O)(C)C)CC[C@](O1)(C)[C@H]1C2)(/C2)\C	InChI=1S/C20H34O3/c1-14-7-6-8-15(2)13-17(21)16(19(3,4)22)11-12-20(5)18(23-20)10-9-14/h7,13,16-18,21-22H,6,8-12H2,1-5H3/b14-7+,15-13+/t16-,17-,18-,20-/m1/s1	GOAFLRUBBSJMJG-QUPPYPRISA-N
CMNPD27252	-0.81	C12H16O5	240.255	240.1	0.51904	4	5	3	86.99	1	17	0.667756	-1.135	3	0	-1.222	4	FALSE	FALSE	FALSE	c1c(C)c(O)c(C(OCC(O)CO)=O)c(C)c1	InChI=1S/C12H16O5/c1-7-3-4-8(2)11(15)10(7)12(16)17-6-9(14)5-13/h3-4,9,13-15H,5-6H2,1-2H3	WUPQQSPWBWLPND-UHFFFAOYSA-N
CMNPD27319	-0.81	C14H12O5	260.245	260.068	3.31824	0	5	3	79.15	2	19	0.540228	-0.384	2	0	-3.901	3	FALSE	TRUE	TRUE	c1(O)c(O)c(Oc2c(O3)cc(C)cc2O)c3c(C)c1	InChI=1S/C14H12O5/c1-6-3-9(16)13-10(4-6)18-12-7(2)5-8(15)11(17)14(12)19-13/h3-5,15-17H,1-2H3	SLUOGPAEXYFDPK-UHFFFAOYSA-N
CMNPD27754	-0.81	C14H18O5	266.293	266.115	1.7304	4	5	3	86.99	1	19	0.570409	-0.864	3	0	-2.298	3	FALSE	FALSE	FALSE	c1cc(C(=O)O[C@H](CCC[C@@H](O)C)C2)c2c(O)c1O	InChI=1S/C14H18O5/c1-8(15)3-2-4-9-7-11-10(14(18)19-9)5-6-12(16)13(11)17/h5-6,8-9,15-17H,2-4,7H2,1H3/t8-,9+/m0/s1	NBFFCYBLWDXBRR-DTWKUNHWSA-N
CMNPD27876	-0.81	C14H11Br2N	353.057	350.926	5.46294	0	0	1	15.79	3	17	0.552279	1.398	0	1	-7.458	1	FALSE	TRUE	TRUE	c1(Br)cc(c(cc(C)cc2C)c2[nH]3)c3cc1Br	InChI=1S/C14H11Br2N/c1-7-3-8(2)14-10(4-7)9-5-11(15)12(16)6-13(9)17-14/h3-6,17H,1-2H3	SQFJEERMJPPFEA-UHFFFAOYSA-N
CMNPD30043	-0.81	C23H27NO6S	445.537	445.156	2.73182	3	8	3	107.3	2	31	0.568976	-1.269	3	0	-3.674	3	FALSE	TRUE	FALSE	c1([C@]2([H])O[C@H](C)[C@@H](O)[C@H](N(C)C)C2)c(O)c(C(=O)c(c(C)sc3[C@H](O)C)c3C4=O)c4cc1	InChI=1S/C23H27NO6S/c1-9(25)23-18-16(11(3)31-23)22(29)17-13(21(18)28)7-6-12(20(17)27)15-8-14(24(4)5)19(26)10(2)30-15/h6-7,9-10,14-15,19,25-27H,8H2,1-5H3/t9-,10-,14-,15-,19-/m1/s1	MTQUZTKDGSBXGC-UMYJKRABSA-N
CMNPD31325	-0.81	C20H32O	288.475	288.245	5.4225	3	1	1	20.23	0	21	0.542626	1.098	0	0	-5.393	2	FALSE	FALSE	TRUE	C1C[C@@](C)(CC[C@]([H])(\C(\C)=C\C=C\C(O)(C)C)C2)[C@@]2([H])C(C)=C1	InChI=1S/C20H32O/c1-15(8-6-11-19(3,4)21)17-10-13-20(5)12-7-9-16(2)18(20)14-17/h6,8-9,11,17-18,21H,7,10,12-14H2,1-5H3/b11-6+,15-8+/t17-,18+,20-/m0/s1	WUYSCLIAAVUORQ-KSDBXKHOSA-N
CMNPD3852	-0.81	C16H25N	231.383	231.199	4.39269	1	0	0	4.36	0	17	0.589403	0.999	0	0	-5.05	2	FALSE	TRUE	TRUE	C1(C2C(C(C)(C3)C1)C[C@@H](C3(C2)C)[N+]#[C-])C(C)C	InChI=1S/C16H25N/c1-10(2)11-7-15(3)9-16(4)8-12(11)13(15)6-14(16)17-5/h10-14H,6-9H2,1-4H3/t11?,12?,13?,14-,15?,16?/m0/s1	VMYWWPNHDCTNNY-KZQMEXGGSA-N
CMNPD43	-0.81	C10H12Br3Cl3	478.277	473.755	6.1695	5	0	0	0	0	16	0.327741	1.524	0	1	-5.6	2	TRUE	TRUE	TRUE	C(/[C@](C)(Cl)C(Br)Br)=C\[C@H](Cl)[C@](Cl)(\C=C\Br)C	InChI=1S/C10H12Br3Cl3/c1-9(15,5-6-11)7(14)3-4-10(2,16)8(12)13/h3-8H,1-2H3/b4-3+,6-5+/t7-,9+,10-/m0/s1	SULCBXDYEPVPKS-FOZLDROZSA-N
CMNPD5362	-0.81	C17H20O3	272.344	272.141	3.79032	4	3	1	46.53	1	20	0.669732	0.313	1	0	-4.314	2	FALSE	FALSE	TRUE	c1c(cc(C)c(OC(CC\C=C(/C)\C=O)(C)C=C2)c12)O	InChI=1S/C17H20O3/c1-12(11-18)5-4-7-17(3)8-6-14-10-15(19)9-13(2)16(14)20-17/h5-6,8-11,19H,4,7H2,1-3H3/b12-5+	LMNMVIRBYRZPAM-LFYBBSHMSA-N
CMNPD6810	-0.81	C23H33N3	351.538	351.267	4.9572	3	2	2	31.06	2	26	0.766098	0.868	0	0	-6.266	1	TRUE	TRUE	TRUE	C(/CCCCN(CCC1NCCc2c1[nH]c(ccc3)c2c3)CCC4)=C/C4	InChI=1S/C23H33N3/c1-2-4-6-10-17-26(16-9-5-3-1)18-14-22-23-20(13-15-24-22)19-11-7-8-12-21(19)25-23/h1-2,7-8,11-12,22,24-25H,3-6,9-10,13-18H2/b2-1-	DHONBOQKWNCGKC-UPHRSURJSA-N
CMNPD8276	-0.81	C8H17O4S	209.287	209.085	1.5355	6	4	0	66.43	0	13	0.491274	-0.661	3	0	-1.742	4	FALSE	TRUE	TRUE	[C@@H](CC)(CCOS([O-])(=O)=O)C(C)C	InChI=1S/C8H18O4S/c1-4-8(7(2)3)5-6-12-13(9,10)11/h7-8H,4-6H2,1-3H3,(H,9,10,11)/p-1/t8-/m1/s1	MSSPIVISZATPGP-MRVPVSSYSA-M
CMNPD9076	-0.81	C16H28	220.4	220.219	5.1952	1	0	0	0	0	16	0.533076	1.439	0	1	-6.108	1	FALSE	FALSE	TRUE	C1(C)(C)[C@]2([H])[C@](C)([C@H](CC)C(C)=CC2)CCC1	InChI=1S/C16H28/c1-6-13-12(2)8-9-14-15(3,4)10-7-11-16(13,14)5/h8,13-14H,6-7,9-11H2,1-5H3/t13-,14-,16+/m1/s1	NCYUCDDOLNPAAY-FMKPAKJESA-N
CMNPD988	-0.81	C8H7Br2NO3	324.956	322.879	1.6506	2	3	3	83.55	1	14	0.723222	-0.926	3	0	-2.491	3	FALSE	TRUE	FALSE	c1c(O)c(CC(N)=O)c(Br)c(O)c1Br	InChI=1S/C8H7Br2NO3/c9-4-2-5(12)3(1-6(11)13)7(10)8(4)14/h2,12,14H,1H2,(H2,11,13)	BHEWOVAUPJXEIP-UHFFFAOYSA-N
CMNPD9888	-0.81	C20H30O4	334.456	334.214	2.9902	2	4	2	66.76	0	24	0.761999	-0.355	2	0	-3.59	3	FALSE	FALSE	FALSE	O[C@@]12C[C@]([C@H](CC1)O)(C)CC[C@]([H])(\C(=C/C=C/C(C)C)\COC3=O)[C@]23[H]	InChI=1S/C20H30O4/c1-13(2)5-4-6-14-11-24-18(22)17-15(14)7-9-19(3)12-20(17,23)10-8-16(19)21/h4-6,13,15-17,21,23H,7-12H2,1-3H3/b5-4+,14-6-/t15-,16+,17+,19+,20-/m1/s1	PWRBRSYLZUIGKX-MMKIHUNMSA-N
CMNPD9896	-0.81	C22H26O6	386.444	386.173	2.8667	2	6	0	86.74	0	28	0.535727	-0.54	3	0	-4.958	2	FALSE	FALSE	TRUE	C12=C[C@H]([C@]3([C@]([H])(C(=O)\C=C(/C(=O)[C@H](OC(=O)C)[C@H](C(C)=C)CC1)\C)C3)C)OC2=O	InChI=1S/C22H26O6/c1-11(2)15-7-6-14-9-18(28-21(14)26)22(5)10-16(22)17(24)8-12(3)19(25)20(15)27-13(4)23/h8-9,15-16,18,20H,1,6-7,10H2,2-5H3/b12-8-/t15-,16-,18+,20+,22+/m0/s1	NHVCNLPJSZCWRP-NOJHDNFRSA-N
CMNPD11124	-0.82	C13H12N2O2	228.251	228.09	2.3695	1	4	1	45.59	2	17	0.813503	-0.359	2	0	-2.829	3	FALSE	TRUE	FALSE	N1(c(c(c(C=C1)ncc2)c2cc3OC)c3O)C	InChI=1S/C13H12N2O2/c1-15-6-4-9-11-8(3-5-14-9)7-10(17-2)13(16)12(11)15/h3-7,16H,1-2H3	MPBUGSHDXOJPKR-UHFFFAOYSA-N
CMNPD11537	-0.82	C15H26O	222.372	222.198	3.7775	1	1	1	20.23	0	16	0.669447	0.628	1	0	-4.072	2	FALSE	FALSE	TRUE	C1CC[C@]2(C(CCC(=C)[C@@H]2CO)C1(C)C)C	InChI=1S/C15H26O/c1-11-6-7-13-14(2,3)8-5-9-15(13,4)12(11)10-16/h12-13,16H,1,5-10H2,2-4H3/t12-,13?,15+/m0/s1	ZPTSRWNMMWXEHX-RMTCENKZSA-N
CMNPD12204	-0.82	C17H18O4	286.327	286.121	2.8291	2	4	0	52.6	0	21	0.732444	-0.331	2	0	-3.644	3	FALSE	FALSE	FALSE	C1(=CC=C[C@]2(C)[C@@]1([H])CC(=C(C)C(=O)O3)C3=C2)COC(C)=O	InChI=1S/C17H18O4/c1-10-13-7-14-12(9-20-11(2)18)5-4-6-17(14,3)8-15(13)21-16(10)19/h4-6,8,14H,7,9H2,1-3H3/t14-,17-/m0/s1	MLJSUGCNCCUCNK-YOEHRIQHSA-N
CMNPD12334	-0.82	C13H16O4	236.267	236.105	2.2212	6	4	0	52.6	1	17	0.328732	-0.093	2	0	-3.171	3	FALSE	FALSE	TRUE	C(CC)COC(=O)C(=O)c1ccc(OC)cc1	InChI=1S/C13H16O4/c1-3-4-9-17-13(15)12(14)10-5-7-11(16-2)8-6-10/h5-8H,3-4,9H2,1-2H3	INBFJBCFDMALSJ-UHFFFAOYSA-N
CMNPD1237	-0.82	C15H26O2	238.371	238.193	2.8908	1	2	2	40.46	0	17	0.6896	-0.021	2	0	-2.682	3	FALSE	TRUE	TRUE	C(C)(C)C1=C[C@]2([H])[C@]([C@](C)(CC1)O)([H])CC[C@]2(O)C	InChI=1S/C15H26O2/c1-10(2)11-5-7-14(3,16)12-6-8-15(4,17)13(12)9-11/h9-10,12-13,16-17H,5-8H2,1-4H3/t12-,13+,14-,15+/m0/s1	IWQURBSTAIRNAE-LJISPDSOSA-N
CMNPD12434	-0.82	C15H24O3	252.354	252.173	1.4253	1	3	2	52.99	0	18	0.694084	-0.619	3	0	-2.053	3	FALSE	TRUE	TRUE	[C@H]1([C@@]([C@H](CC2)C(C)C)([H])[C@@]([H])(C(O)C1O)[C@@]34OC3)[C@@]24C	InChI=1S/C15H24O3/c1-7(2)8-4-5-14(3)10-9(8)11(13(17)12(10)16)15(14)6-18-15/h7-13,16-17H,4-6H2,1-3H3/t8-,9+,10-,11+,12?,13?,14-,15+/m1/s1	VHMNAPBFMHCKLZ-PMHIRRMJSA-N
CMNPD15472	-0.82	C15H20BrClO	331.681	330.039	4.4506	4	1	0	9.23	0	18	0.419958	1.381	0	1	-5.65	2	FALSE	TRUE	TRUE	[C@@]1(O[C@H](C\C=C\C#C)[C@H](Cl)C\C=C/C1)([H])[C@@H](Br)CC	InChI=1S/C15H20BrClO/c1-3-5-6-11-15-13(17)9-7-8-10-14(18-15)12(16)4-2/h1,5-8,12-15H,4,9-11H2,2H3/b6-5+,8-7-/t12-,13+,14-,15+/m0/s1	BWALZYVILRSXNY-LOKIIBPUSA-N
CMNPD18157	-0.82	C28H26N6O5	526.553	526.196	2.4617	1	5	3	133.05	4	39	0.32791	NA	4	1	-6.124	1	FALSE	TRUE	FALSE	c12c([nH]cc1[C@@H]3[C@@]4(N(C(=O)N(C)C4=O)C)c5c([C@H](O)[C@]36N(C)C(=O)N(C)C6=O)c7c(cccc7)[nH]5)cccc2	InChI=1S/C28H26N6O5/c1-31-23(36)27(33(3)25(31)38)20(16-13-29-17-11-7-5-9-14(16)17)28(24(37)32(2)26(39)34(28)4)22(35)19-15-10-6-8-12-18(15)30-21(19)27/h5-13,20,22,29-30,35H,1-4H3/t20-,22+,27-,28-/m1/s1	YPBKQLSUAHSSBU-KGEIDKFYSA-N
CMNPD2019	-0.82	C12H18	162.276	162.141	3.699	0	0	0	0	0	12	0.509225	1.016	0	0	-4.519	2	FALSE	FALSE	TRUE	C1C[C@]2([H])C(C=CCC[C@@H]2C)=C1C	InChI=1S/C12H18/c1-9-5-3-4-6-11-10(2)7-8-12(9)11/h4,6,9,12H,3,5,7-8H2,1-2H3/t9-,12-/m0/s1	WLTLKQLUBPNLAM-CABZTGNLSA-N
CMNPD20670	-0.82	C13H14N2O3	246.266	246.1	1.6531	4	5	1	64.47	2	18	0.888258	-0.664	3	0	-2.201	3	FALSE	TRUE	TRUE	c1c(OC)c(OC)c(c2ncccc2)nc1CO	InChI=1S/C13H14N2O3/c1-17-11-7-9(8-16)15-12(13(11)18-2)10-5-3-4-6-14-10/h3-7,16H,8H2,1-2H3	NOWSJBQEOYCSBC-UHFFFAOYSA-N
CMNPD2081	-0.82	C18H14O4	294.306	294.089	4.0511	1	4	0	40.83	3	22	0.678607	0.221	1	0	-5.306	2	FALSE	TRUE	TRUE	c12c(ccc(OC)c1)[C@@]3([H])[C@]([H])(c4c(OC3)cc(occ5)c5c4)O2	InChI=1S/C18H14O4/c1-19-11-2-3-12-14-9-21-16-8-15-10(4-5-20-15)6-13(16)18(14)22-17(12)7-11/h2-8,14,18H,9H2,1H3/t14-,18-/m0/s1	ULQNMSRMOWJVNK-KSSFIOAISA-N
CMNPD22466	-0.82	C16H26O3	266.381	266.188	3.3817	7	3	1	46.53	0	19	0.567349	0.288	1	0	-3.766	3	TRUE	FALSE	TRUE	C([C@H](\C=C\[C@H](O)C)CC)[C@]1(OC(=O)C(CC)=C1)CC	InChI=1S/C16H26O3/c1-5-13(9-8-12(4)17)10-16(7-3)11-14(6-2)15(18)19-16/h8-9,11-13,17H,5-7,10H2,1-4H3/b9-8+/t12-,13+,16-/m1/s1	DESPCGIFZDOZFK-CAONVOGWSA-N
CMNPD23316	-0.82	C12H18O5	242.271	242.115	-0.0187	1	5	2	79.29	0	17	0.631756	-1.511	3	0	-0.847	4	FALSE	FALSE	FALSE	[C@]12(O)[C@]([H])(CC(=O)[C@@](O3)(C)[C@@H]13)C[C@@H](C(C)(O)C)O2	InChI=1S/C12H18O5/c1-10(2,14)8-5-6-4-7(13)11(3)9(17-11)12(6,15)16-8/h6,8-9,14-15H,4-5H2,1-3H3/t6-,8+,9+,11+,12+/m1/s1	NDNCKIMCAYHONT-HLSVYSHXSA-N
CMNPD2439	-0.82	C17H21BrO2	337.257	336.072	4.92662	2	2	0	26.3	1	20	0.434629	0.91	0	0	-5.862	2	FALSE	TRUE	TRUE	c1(OC(=O)C)cc(c(Br)cc1C)[C@]2(C(C)(C)C=CC2)C	InChI=1S/C17H21BrO2/c1-11-9-14(18)13(10-15(11)20-12(2)19)17(5)8-6-7-16(17,3)4/h6-7,9-10H,8H2,1-5H3/t17-/m0/s1	HRULCLWSZQHYFY-KRWDZBQOSA-N
CMNPD24582	-0.82	C16H18O6	306.314	306.11	1.6927	6	6	1	85.97	2	22	0.873808	-1.18	3	0	-1.795	4	FALSE	TRUE	TRUE	COc1cc(C=C(OC2=O)C[C@H](O)CC(=O)C)c2c(OC)c1	InChI=1S/C16H18O6/c1-9(17)4-11(18)7-13-6-10-5-12(20-2)8-14(21-3)15(10)16(19)22-13/h5-6,8,11,18H,4,7H2,1-3H3/t11-/m1/s1	JEVUJHJOJYCWTP-LLVKDONJSA-N
CMNPD24932	-0.82	C11H10O5	222.196	222.053	1.37222	2	4	1	72.83	1	16	0.764873	-0.838	3	0	-2.452	3	FALSE	TRUE	TRUE	c1c(C(O)=O)c(C(=O)OC2)c2c(OC)c1C	InChI=1S/C11H10O5/c1-5-3-6(10(12)13)8-7(9(5)15-2)4-16-11(8)14/h3H,4H2,1-2H3,(H,12,13)	WJCVCLCNEGBFTH-UHFFFAOYSA-N
CMNPD26129	-0.82	C15H24O3	252.354	252.173	2.0714	2	3	2	57.53	0	18	0.790727	-0.538	3	0	-2.177	3	FALSE	FALSE	TRUE	C1(=O)C[C@](C)(CC[C@@H](C(O)(C)CO)C2)[C@]2([H])C(C)=C1	InChI=1S/C15H24O3/c1-10-6-12(17)8-14(2)5-4-11(7-13(10)14)15(3,18)9-16/h6,11,13,16,18H,4-5,7-9H2,1-3H3/t11-,13+,14+,15?/m1/s1	FVQAXLIFHAYVPZ-LKWLHFCZSA-N
CMNPD27956	-0.82	C6H14ClNO3	183.635	183.066	-5.9614	1	3	4	77.3	0	11	0.327108	NA	4	3	2.964	5	FALSE	TRUE	FALSE	[C@@H]1(O)C[NH2+][C@]([H])([C@@H](C)O)[C@@H]1O.[Cl-]	InChI=1S/C6H13NO3.ClH/c1-3(8)5-6(10)4(9)2-7-5;/h3-10H,2H2,1H3;1H/t3-,4-,5-,6-;/m1./s1	FZLXOGBMDJCRLI-MVNLRXSJSA-N
CMNPD28501	-0.82	C37H38O12	674.699	674.236	4.41672	5	12	4	178.28	3	49	0.234713	NA	4	3	-4.867	2	FALSE	TRUE	FALSE	c1cc(C(=O)c(c(O)c(cc(C)cc2O)c2c3)c3C4=O)c4c(O)c1[C@H]5C[C@@H](O)[C@H](O[C@H]6CC[C@H](O[C@H]7C=CC(=O)[C@H](C)O7)[C@H](C)O6)[C@@H](C)O5	InChI=1S/C37H38O12/c1-15-11-22-21(25(39)12-15)13-23-32(35(22)43)34(42)20-6-5-19(33(41)31(20)36(23)44)28-14-26(40)37(18(4)45-28)49-30-10-8-27(17(3)47-30)48-29-9-7-24(38)16(2)46-29/h5-7,9,11-13,16-18,26-30,37,39-41,43H,8,10,14H2,1-4H3/t16-,17-,18+,26+,27-,28+,29-,30-,37+/m0/s1	IKMWRNUFADYGHM-NEIDKHLHSA-N
CMNPD30802	-0.82	C16H20O4	276.332	276.136	0.9328	1	4	2	62.22	0	20	0.552378	-0.799	3	0	-1.784	4	FALSE	TRUE	FALSE	C1(C#CC(=C)C)=C[C@]([H])(O[C@@]([H])(C(O)(C)C)C2)[C@]2(O3)[C@H]3[C@H]1O	InChI=1S/C16H20O4/c1-9(2)5-6-10-7-11-16(14(20-16)13(10)17)8-12(19-11)15(3,4)18/h7,11-14,17-18H,1,8H2,2-4H3/t11-,12+,13-,14+,16-/m0/s1	RYJXVFAYRJLCCJ-QKDZRIPBSA-N
CMNPD31359	-0.82	C20H28O5	348.439	348.194	4.1007	1	5	1	68.29	0	25	0.253966	-0.016	2	0	-5.11	2	FALSE	FALSE	TRUE	[C@@H]1(C(=C(C)C(=O)O1)C2)\C=C(/C)\C[C@@H](OO)\C=C(\CC[C@]3([H])[C@](C)(O3)C2)/C	InChI=1S/C20H28O5/c1-12-5-6-18-20(4,24-18)8-7-16-14(3)19(21)23-17(16)11-13(2)10-15(9-12)25-22/h9,11,15,17-18,22H,5-8,10H2,1-4H3/b12-9+,13-11+/t15-,17-,18+,20+/m0/s1	QZJBESRVGILFBE-HWHNVJCXSA-N
CMNPD3191	-0.82	C18H18Br4O5	633.953	629.789	6.2026	6	5	0	61.83	0	27	0.326137	NA	4	2	-7.536	1	TRUE	TRUE	TRUE	BrC1=C(Br)[C@]2(C(=C(C(O2)=O)CCCC)Br)O[C@@]13OC(=O)C(CCCC)=C3Br	InChI=1S/C18H18Br4O5/c1-3-5-7-9-11(19)17(25-15(9)23)13(21)14(22)18(27-17)12(20)10(8-6-4-2)16(24)26-18/h3-8H2,1-2H3/t17-,18+	IVCXVQHOMXPVLL-HDICACEKSA-N
CMNPD4341	-0.82	C16H18Br2O2	402.126	399.967	4.8513	0	2	0	18.46	1	20	0.578109	0.827	0	0	-5.889	2	FALSE	TRUE	TRUE	[C@@]123[C@]([C@@H](c4c(O1)ccc(Br)c4)OC2)([H])C(C)(C)[C@@H](Br)CC3	InChI=1S/C16H18Br2O2/c1-15(2)12(18)5-6-16-8-19-13(14(15)16)10-7-9(17)3-4-11(10)20-16/h3-4,7,12-14H,5-6,8H2,1-2H3/t12-,13+,14-,16+/m0/s1	LYIIVRIXAFFJOS-KNCOVGOOSA-N
CMNPD4765	-0.82	C15H20BrClO2	347.68	346.034	3.6618	4	2	0	18.46	0	19	0.570584	0.856	0	0	-4.814	2	FALSE	TRUE	TRUE	[C@@H]1(O[C@@]([H])(C[C@@H]1Br)[C@@]([H])(C[C@H](Cl)[C@H]2C\C=C/C#C)O2)CC	InChI=1S/C15H20BrClO2/c1-3-5-6-7-13-11(17)9-15(19-13)14-8-10(16)12(4-2)18-14/h1,5-6,10-15H,4,7-9H2,2H3/b6-5-/t10-,11-,12+,13+,14-,15+/m0/s1	UEYIDOJUVGQGFO-QGWUDCLISA-N
CMNPD7339	-0.82	C22H26O4	354.446	354.183	5.0568	1	4	0	56.51	1	26	0.70742	0.525	1	0	-5.897	2	TRUE	FALSE	FALSE	C(=C/CCCCC(OC(O\C(\CC)=C/C\C=C\C=C/C1)=CC2=O)=C2)/C1=O	InChI=1S/C22H26O4/c1-2-20-14-10-5-3-4-8-12-18(23)13-9-6-7-11-15-21-16-19(24)17-22(25-20)26-21/h3-5,8-9,13-14,16-17H,2,6-7,10-12,15H2,1H3/b5-3+,8-4-,13-9-,20-14-	UWMACJXUTXHZFZ-XFKNCCSRSA-N
CMNPD8426	-0.82	C21H36O2	320.517	320.272	5.4375	2	2	1	29.46	0	23	0.686689	1.018	0	0	-5.594	2	FALSE	FALSE	TRUE	[C@H]1(O)\C=C(/C)\CC[C@@H](C(C)C)\C=C\[C@](C)(OC)CC\C=C(/C)\C1	InChI=1S/C21H36O2/c1-16(2)19-10-9-18(4)15-20(22)14-17(3)8-7-12-21(5,23-6)13-11-19/h8,11,13,15-16,19-20,22H,7,9-10,12,14H2,1-6H3/b13-11+,17-8+,18-15+/t19-,20-,21-/m1/s1	CEJQKDHTBVMMFK-COZUHZPDSA-N
CMNPD9017	-0.82	C21H28O2	312.453	312.209	5.6742	1	2	2	40.46	1	23	0.517548	0.964	0	0	-5.937	2	TRUE	FALSE	TRUE	C1(C)(C)C2=C([C@@H](c3cc(O)ccc3O)C(=C)[C@@H](C)CC2)CCC1	InChI=1S/C21H28O2/c1-13-7-9-18-16(6-5-11-21(18,3)4)20(14(13)2)17-12-15(22)8-10-19(17)23/h8,10,12-13,20,22-23H,2,5-7,9,11H2,1,3-4H3/t13-,20-/m0/s1	MISNKONIRLZVLE-RBZFPXEDSA-N
CMNPD9239	-0.82	C17H22Br3N3O	524.095	520.931	4.7482	7	2	3	56.92	2	24	0.490424	0.419	1	0	-6.197	1	FALSE	TRUE	TRUE	c1c2c(c(c(Br)[nH]2)CCNC(=O)[C@H](CC(C)C)NC)cc(Br)c1Br	InChI=1S/C17H22Br3N3O/c1-9(2)6-15(21-3)17(24)22-5-4-10-11-7-12(18)13(19)8-14(11)23-16(10)20/h7-9,15,21,23H,4-6H2,1-3H3,(H,22,24)/t15-/m0/s1	PDSLVIZPXNGMCO-HNNXBMFYSA-N
CMNPD10649	-0.83	C27H36O7	472.578	472.246	4.3519	3	7	0	91.43	0	34	0.198212	-0.214	2	0	-6.011	1	FALSE	FALSE	TRUE	[C@@H]1(OC(=O)C)[C@]2([C@]([H])([C@]3(C)[C@@H](O3)C1)CC(=C4C)[C@@H](OC4=O)\C=C(\C)/CC[C@@H]2OC(=O)\C=C(/C)\C)C	InChI=1S/C27H36O7/c1-14(2)10-24(29)33-21-9-8-15(3)11-19-18(16(4)25(30)32-19)12-20-26(21,6)22(31-17(5)28)13-23-27(20,7)34-23/h10-11,19-23H,8-9,12-13H2,1-7H3/b15-11-/t19-,20+,21-,22-,23-,26-,27+/m0/s1	UYKZHWUYJJYTLX-UGQWMWMHSA-N
CMNPD11585	-0.83	C21H16N4OS	372.453	372.104	4.2693	1	5	1	50.16	4	27	0.352648	0.103	1	0	-6.753	1	FALSE	TRUE	FALSE	c12c(n(c(cccc3)c34)c(N(C)C)c1)c(c4ccn5)c5c(NC(CS6)=O)c26	InChI=1S/C21H16N4OS/c1-24(2)16-9-13-20-17-12(11-5-3-4-6-14(11)25(16)20)7-8-22-18(17)19-21(13)27-10-15(26)23-19/h3-9H,10H2,1-2H3,(H,23,26)	GPZYPHQBECMNGO-UHFFFAOYSA-N
CMNPD12897	-0.83	C20H30O6	366.454	366.204	3.0073	1	6	2	88.52	0	26	0.185192	-0.636	3	0	-4.144	2	FALSE	FALSE	TRUE	C1CCC(=C)[C@H](OO)CC[C@]2(C)[C@@H](C[C@]3([H])[C@]([H])([C@H](O)[C@H]1C)OC(=O)C3=C)O2	InChI=1S/C20H30O6/c1-11-6-5-7-12(2)17(21)18-14(13(3)19(22)24-18)10-16-20(4,25-16)9-8-15(11)26-23/h12,14-18,21,23H,1,3,5-10H2,2,4H3/t12-,14-,15+,16+,17+,18+,20+/m0/s1	OXNODORDLBXSQH-JYVNJNAMSA-N
CMNPD13010	-0.83	C15H24BrClO2	351.712	350.065	3.866	0	2	1	29.46	0	19	0.671419	0.269	1	0	-4.305	2	FALSE	TRUE	TRUE	C1[C@]2(O)[C@]([H])(C[C@@](Cl)(C)[C@H]1Br)O[C@@](C)([C@H](C)CC3)[C@]23C	InChI=1S/C15H24BrClO2/c1-9-5-6-13(3)14(9,4)19-11-8-12(2,17)10(16)7-15(11,13)18/h9-11,18H,5-8H2,1-4H3/t9-,10+,11+,12+,13-,14+,15+/m1/s1	YGGZBLBKCSRZKV-LHJKONGQSA-N
CMNPD13612	-0.83	C21H29BrO5	441.362	440.12	4.1427	11	5	1	76.13	0	27	0.130276	0.122	1	0	-4.405	2	FALSE	FALSE	TRUE	C(\C=C\C=C(\C(=O)[C@](O1)(Br)[C@@H]12)/[C@@]2(O)C\C=C/CCCCC)CCC(OC)=O	InChI=1S/C21H29BrO5/c1-3-4-5-6-9-12-15-20(25)16(18(24)21(22)19(20)27-21)13-10-7-8-11-14-17(23)26-2/h7,9-10,12-13,19,25H,3-6,8,11,14-15H2,1-2H3/b10-7+,12-9-,16-13-/t19-,20-,21+/m0/s1	SQOBDJACBASUPM-GZYQGBKASA-N
CMNPD14713	-0.83	C7H10N2S	154.238	154.056	1.81534	1	3	0	25.78	1	10	0.576897	-0.147	2	0	-1.815	4	FALSE	TRUE	FALSE	c1(C)ncc(C)nc1SC	InChI=1S/C7H10N2S/c1-5-4-8-6(2)7(9-5)10-3/h4H,1-3H3	VXFGCYJQMUSZGI-UHFFFAOYSA-N
CMNPD15126	-0.83	C20H15BrN4O	407.271	406.043	4.0719	2	2	3	73.04	4	26	0.460621	-0.065	2	0	-6.307	1	FALSE	TRUE	FALSE	c12c(cc(Br)cc1)[nH]cc2C3=N[C@H](CNC3=O)c4c[nH]c(ccc5)c4c5	InChI=1S/C20H15BrN4O/c21-11-5-6-13-15(9-23-17(13)7-11)19-20(26)24-10-18(25-19)14-8-22-16-4-2-1-3-12(14)16/h1-9,18,22-23H,10H2,(H,24,26)/t18-/m1/s1	YWUKMXVWWWYQPX-GOSISDBHSA-N
CMNPD154	-0.83	C16H22O2	246.35	246.162	3.7138	3	2	1	29.46	0	18	0.822161	0.477	1	0	-3.967	3	FALSE	FALSE	TRUE	C1(OC(O)C=C1CCC2C(C=CCC2(C)C)=C)=C	InChI=1S/C16H22O2/c1-11-6-5-9-16(3,4)14(11)8-7-13-10-15(17)18-12(13)2/h5-6,10,14-15,17H,1-2,7-9H2,3-4H3	WGEYPQJERFBBPB-UHFFFAOYSA-N
CMNPD17610	-0.83	C21H19N3O4	377.4	377.138	2.6936	2	6	0	73.66	3	28	0.686534	-0.566	3	0	-4.44	2	FALSE	TRUE	FALSE	[C@@]12([H])N(C(=O)c(c(cc3)N4C1=Nc(ccc(OC)c5)c5C4=O)cc3OC)CCC2	InChI=1S/C21H19N3O4/c1-27-12-5-7-16-14(10-12)21(26)24-17-8-6-13(28-2)11-15(17)20(25)23-9-3-4-18(23)19(24)22-16/h5-8,10-11,18H,3-4,9H2,1-2H3/t18-/m0/s1	YIUZDKJFCJRTGY-SFHVURJKSA-N
CMNPD1853	-0.83	C15H18Cl2O	285.214	284.073	4.4197	4	1	0	9.23	0	18	0.548553	1.281	0	0	-5.359	2	FALSE	TRUE	TRUE	O1[C@H](CC)\C=C/C(/Cl)=C\C[C@]1([H])C(Cl)C\C=C/C#C	InChI=1S/C15H18Cl2O/c1-3-5-6-7-14(17)15-11-9-12(16)8-10-13(4-2)18-15/h1,5-6,8-10,13-15H,4,7,11H2,2H3/b6-5-,10-8-,12-9+/t13-,14?,15-/m1/s1	QJPVCDSENWMPQB-DWCULPNOSA-N
CMNPD18787	-0.83	C14H20O3	236.311	236.141	2.72276	4	3	0	47.28	1	17	0.807159	0.16	1	0	-3.944	3	TRUE	TRUE	TRUE	C(C1=C(C(=C(C(O1)=O)C)C)C)C(=O)C(C)CC	InChI=1S/C14H20O3/c1-6-8(2)12(15)7-13-10(4)9(3)11(5)14(16)17-13/h8H,6-7H2,1-5H3	AFFUTBFQKWZWER-UHFFFAOYSA-N
CMNPD21519	-0.83	C20H33ClO3	356.934	356.212	4.3576	2	3	2	49.69	0	24	0.570624	0.243	1	0	-4.459	2	FALSE	FALSE	FALSE	C(/C1)=C(\CC[C@H](Cl)[C@](O[C@@]2(C(C)C)\C=C\[C@@](O)(C)C1)(C)CC2)/CO	InChI=1S/C20H33ClO3/c1-15(2)20-12-10-18(3,23)9-5-6-16(14-22)7-8-17(21)19(4,24-20)11-13-20/h6,10,12,15,17,22-23H,5,7-9,11,13-14H2,1-4H3/b12-10+,16-6-/t17-,18+,19-,20-/m0/s1	OPJKSHMXGJAOQC-UQQBDNORSA-N
CMNPD21618	-0.83	C22H38O6	398.54	398.267	2.4208	2	6	3	96.22	0	28	0.618417	-1.247	3	0	-2.701	3	FALSE	FALSE	FALSE	[C@H]1([C@@]([H])([C@@H](O[C@H]23)[C@](C)(O)CC[C@H](O)[C@](O)(C)C2)[C@]3([H])[C@](C)(OC(=O)C)CC1)C(C)C	InChI=1S/C22H38O6/c1-12(2)14-7-10-22(6,28-13(3)23)18-15-11-21(5,26)16(24)8-9-20(4,25)19(27-15)17(14)18/h12,14-19,24-26H,7-11H2,1-6H3/t14-,15-,16+,17-,18-,19-,20-,21+,22-/m1/s1	LGVNICNVBLDNFV-GCGMWBGRSA-N
CMNPD22476	-0.83	C16H26O3	266.381	266.188	3.3119	4	3	0	35.53	0	19	0.732293	0.333	1	0	-4.665	2	FALSE	FALSE	TRUE	[C@]12([C@]([C@](O[C@H]3CC)(C(O1)=O)CC)([H])[C@]3([H])[C@H](CC)C2)CC	InChI=1S/C16H26O3/c1-5-10-9-15(7-3)13-12(10)11(6-2)18-16(13,8-4)14(17)19-15/h10-13H,5-9H2,1-4H3/t10-,11+,12-,13+,15-,16+/m1/s1	DMLQORHBBIHBPA-NXNLJZTQSA-N
CMNPD22543	-0.83	C12H12Br2N2O	360.049	357.932	3.3715	3	1	2	44.89	2	17	0.866479	0.08	1	0	-4.212	2	FALSE	TRUE	FALSE	c1(cc2c(cc1Br)[nH]cc2CCNC(=O)C)Br	InChI=1S/C12H12Br2N2O/c1-7(17)15-3-2-8-6-16-12-5-11(14)10(13)4-9(8)12/h4-6,16H,2-3H2,1H3,(H,15,17)	BJLUVDRZCYBWOE-UHFFFAOYSA-N
CMNPD24039	-0.83	C22H30O5	374.477	374.209	4.1742	1	5	0	65.13	0	27	0.391401	0.158	1	0	-5.721	2	FALSE	FALSE	TRUE	[C@H]1(OC(=O)C)CC[C@]2(C)[C@H](O2)CC\C(=C\[C@H]3C(CCC1=C)=C(C)C(=O)O3)\C	InChI=1S/C22H30O5/c1-13-6-9-20-22(5,27-20)11-10-18(25-16(4)23)14(2)7-8-17-15(3)21(24)26-19(17)12-13/h12,18-20H,2,6-11H2,1,3-5H3/b13-12+/t18-,19-,20+,22+/m0/s1	WYVJRVRCEBBUQW-PNEGHPECSA-N
CMNPD2419	-0.83	C30H37NO7	523.626	523.257	3.3903	2	7	0	107.05	0	38	0.510831	-1.212	3	0	-4.815	2	FALSE	FALSE	FALSE	C1(=O)OC[C@]2(C1)[C@@]([H])(C(=O)[C@H](C)[C@]([H])(C(=O)C=C(C)C3)[C@@]34[H])[C@@]4(C)C=C([C@@]2(C)CCC5=O)N5C[C@@H](OC6=O)C[C@@H]6C	InChI=1S/C30H37NO7/c1-15-8-19-24(20(32)9-15)17(3)25(35)26-28(19,4)11-21-29(5,30(26)12-23(34)37-14-30)7-6-22(33)31(21)13-18-10-16(2)27(36)38-18/h9,11,16-19,24,26H,6-8,10,12-14H2,1-5H3/t16-,17+,18-,19+,24-,26-,28-,29+,30+/m0/s1	QARQPZGYTXSOTK-MIOONVICSA-N
CMNPD24935	-0.83	C13H20O4	240.299	240.136	1.6057	0	4	1	55.76	0	17	0.653456	-0.383	2	0	-3.372	3	FALSE	FALSE	FALSE	O1[C@@H](C(CCC2(C)C)=O)[C@]2(C[C@H](O1)[C@H]3O)CC3	InChI=1S/C13H20O4/c1-12(2)5-3-9(15)11-13(12)6-4-8(14)10(7-13)16-17-11/h8,10-11,14H,3-7H2,1-2H3/t8-,10-,11-,13+/m0/s1	IWPQCLJNZZYEJO-KYVBTAMFSA-N
CMNPD25054	-0.83	C9H6Br3NOS	415.932	412.772	4.1928	1	1	1	32.86	2	15	0.69575	0.546	1	0	-5.23	2	FALSE	TRUE	TRUE	CS(=O)c([nH]c(c1c(Br)c(Br)c2Br)c2)c1	InChI=1S/C9H6Br3NOS/c1-15(14)7-2-4-6(13-7)3-5(10)9(12)8(4)11/h2-3,13H,1H3	FFJYRNYSTOIEKQ-UHFFFAOYSA-N
CMNPD26144	-0.83	C14H18O5	266.293	266.115	1.2151	5	4	2	87.13	0	19	0.576727	-1.099	3	0	-1.804	4	FALSE	FALSE	TRUE	C1=C(C)[C@@H](O)[C@@H]2[C@](O2)(C\C=C(/C)\CCC(O)=O)C1=O	InChI=1S/C14H18O5/c1-8(3-4-11(16)17)5-6-14-10(15)7-9(2)12(18)13(14)19-14/h5,7,12-13,18H,3-4,6H2,1-2H3,(H,16,17)/b8-5+/t12-,13-,14+/m1/s1	SFHMKUALUHIBHB-BIHARUESSA-N
CMNPD26185	-0.83	C7H10N2O3	170.168	170.069	-1.5728	0	3	2	69.64	0	12	0.461047	NA	4	1	0.582	5	FALSE	TRUE	FALSE	C1C(=O)N(CCC2)C2(O)C(=O)N1	InChI=1S/C7H10N2O3/c10-5-4-8-6(11)7(12)2-1-3-9(5)7/h12H,1-4H2,(H,8,11)	DUAAASIVBNCCOM-UHFFFAOYSA-N
CMNPD27383	-0.83	C15H22O3	250.338	250.157	1.8238	0	3	2	57.53	0	18	0.689264	-0.665	3	0	-2.288	3	FALSE	TRUE	FALSE	C1(=O)C(C)(C)CC([C@](C)([C@@H](C)[C@H](O)C2)[C@@]2(O)C3)=C13	InChI=1S/C15H22O3/c1-8-11(16)7-15(18)5-9-10(14(8,15)4)6-13(2,3)12(9)17/h8,11,16,18H,5-7H2,1-4H3/t8-,11+,14-,15+/m0/s1	MQUPOEIKDGBILH-JWTAOEPYSA-N
CMNPD27511	-0.83	C18H28O5	324.417	324.194	2.5906	2	5	1	64.99	0	23	0.480382	-0.544	3	0	-3.139	3	FALSE	FALSE	TRUE	[C@]12([H])[C@@]([H])(CC(OC)(OC)C1)\C=C\CCC[C@H](C)OC(=O)\C=C\[C@H]2O	InChI=1S/C18H28O5/c1-13-7-5-4-6-8-14-11-18(21-2,22-3)12-15(14)16(19)9-10-17(20)23-13/h6,8-10,13-16,19H,4-5,7,11-12H2,1-3H3/b8-6+,10-9+/t13-,14+,15+,16+/m0/s1	BFWCKLCOKLLVJG-DMKKROEBSA-N
CMNPD27838	-0.83	C9H9Br3O3	404.88	401.81	2.9645	2	3	1	46.53	0	15	0.719671	-0.227	2	0	-2.883	3	FALSE	TRUE	FALSE	C1(=O)\C(=C(\Br)/Br)\[C@@](O)(CC)C(OC)=C1Br	InChI=1S/C9H9Br3O3/c1-3-9(14)4(8(11)12)6(13)5(10)7(9)15-2/h14H,3H2,1-2H3/t9-/m0/s1	OUZDPNVQYKCKHJ-VIFPVBQESA-N
CMNPD28718	-0.83	C18H21N3O3	327.384	327.158	1.2771	4	4	1	63.57	2	24	0.91993	-0.778	3	0	-3.302	3	FALSE	TRUE	FALSE	c1ccc(c(C[C@H]2C(=O)N(CCC3)[C@]3([H])C(=O)N2)cn4COC)c4c1	InChI=1S/C18H21N3O3/c1-24-11-20-10-12(13-5-2-3-6-15(13)20)9-14-18(23)21-8-4-7-16(21)17(22)19-14/h2-3,5-6,10,14,16H,4,7-9,11H2,1H3,(H,19,22)/t14-,16-/m0/s1	UVWLHWSBJGZEIW-HOCLYGCPSA-N
CMNPD28828	-0.83	C19H24N2O6S2	440.543	440.108	-0.8455	1	8	3	118.38	0	29	0.482879	NA	4	1	-1.404	4	FALSE	FALSE	FALSE	[C@]123N([C@]([H])([C@@H](O)[C@H](S1)C[C@@H]4O)[C@@]4([H])C2)C(=O)[C@](SC)(CC(C(=O)C5)[C@@]6([H])[C@@H](O)C5)N6C3=O	InChI=1S/C19H24N2O6S2/c1-28-18-5-7-9(22)2-3-10(23)13(7)20(18)17(27)19-6-8-11(24)4-12(29-19)15(25)14(8)21(19)16(18)26/h7-8,10-15,23-25H,2-6H2,1H3/t7?,8-,10-,11-,12+,13-,14-,15-,18+,19+/m0/s1	SGILSSXZUYRRRR-ITRJFNFQSA-N
CMNPD29299	-0.83	C16H25Br2ClO2	444.635	441.991	5.0023	1	2	1	29.46	0	21	0.576795	0.578	1	0	-5.119	2	FALSE	TRUE	TRUE	C1(Br)=C[C@H](OC)[C@@](C)(O)[C@@]2(CC[C@](C)(Cl)[C@@H](Br)C2)C1(C)C	InChI=1S/C16H25Br2ClO2/c1-13(2)10(17)8-12(21-5)15(4,20)16(13)7-6-14(3,19)11(18)9-16/h8,11-12,20H,6-7,9H2,1-5H3/t11-,12-,14-,15+,16+/m0/s1	SZJQNRCBAIBJTJ-RHMLRGBNSA-N
CMNPD30754	-0.83	C6H7NO3	141.126	141.043	0.6918	3	3	1	63.33	1	10	0.672199	-1.179	3	0	-0.064	4	FALSE	TRUE	FALSE	n1cocc1CCC(O)=O	InChI=1S/C6H7NO3/c8-6(9)2-1-5-3-10-4-7-5/h3-4H,1-2H2,(H,8,9)	HHWFSZXANSAMFC-UHFFFAOYSA-N
CMNPD30890	-0.83	C20H28O7	380.437	380.184	3.2882	11	7	2	110.13	1	27	0.344207	NA	4	0	-2.943	3	FALSE	FALSE	TRUE	c1c(O)c(C(CCCCC[C@H](OC(=O)C)C)=O)c(CC(OCC)=O)cc1O	InChI=1S/C20H28O7/c1-4-26-19(25)11-15-10-16(22)12-18(24)20(15)17(23)9-7-5-6-8-13(2)27-14(3)21/h10,12-13,22,24H,4-9,11H2,1-3H3/t13-/m1/s1	IBFOIJMFLLVZRV-CYBMUJFWSA-N
CMNPD30892	-0.83	C14H18O7	298.291	298.105	1.509	6	7	1	83.45	1	21	0.796813	-1.199	3	0	-1.863	4	FALSE	TRUE	TRUE	c1(COC)c(OC)c(C(=O)OC2OC)c2c(COC)c1O	InChI=1S/C14H18O7/c1-17-5-7-9-10(13(16)21-14(9)20-4)12(19-3)8(6-18-2)11(7)15/h14-15H,5-6H2,1-4H3	CWGNLQSHRJXKGU-UHFFFAOYSA-N
CMNPD31354	-0.83	C21H32O4	348.483	348.23	4.2913	1	4	0	43.52	0	25	0.523602	0.409	1	0	-5.664	2	FALSE	FALSE	TRUE	C1C\C(\C)=C\[C@@]2(OC)[C@]3([C@](C)(O3)CO2)CC\C(\C)=C\CC[C@@](O4)(C)[C@]14[H]	InChI=1S/C21H32O4/c1-15-7-6-11-18(3)17(24-18)9-8-16(2)13-21(22-5)20(12-10-15)19(4,25-20)14-23-21/h7,13,17H,6,8-12,14H2,1-5H3/b15-7+,16-13+/t17-,18-,19+,20+,21-/m0/s1	HBGRXTLOSIOOGK-SDLYVBOWSA-N
CMNPD314	-0.83	C13H16N2O6	296.279	296.101	-1.6451	3	6	2	107.38	0	21	0.604574	NA	4	1	0.443	5	FALSE	TRUE	FALSE	C(C(O)(CO)C1=O)\C(=C/C(=O)N2CC(=CC2=O)OC)\N1C	InChI=1S/C13H16N2O6/c1-14-8(5-13(20,7-16)12(14)19)3-10(17)15-6-9(21-2)4-11(15)18/h3-4,16,20H,5-7H2,1-2H3/b8-3+	FNRFWNOUJULTBT-FPYGCLRLSA-N
CMNPD3222	-0.83	C15H23BrO	299.252	298.093	4.2135	0	1	1	20.23	0	17	0.524476	0.749	0	0	-4.672	2	FALSE	FALSE	TRUE	C1(C[C@H](O)[C@H](Br)C(C)(C)[C@]12CCC(C)=CC2)=C	InChI=1S/C15H23BrO/c1-10-5-7-15(8-6-10)11(2)9-12(17)13(16)14(15,3)4/h5,12-13,17H,2,6-9H2,1,3-4H3/t12-,13-,15+/m0/s1	APALGGYWOOAWLG-KCQAQPDRSA-N
CMNPD3537	-0.83	C11H14O4	210.229	210.089	-0.4304	4	4	3	77.76	0	15	0.550132	-1.559	3	0	0.645	5	FALSE	FALSE	FALSE	C([C@@]1(O)[C@@H](\C(=C/C=C)\CO)C(=O)C=C1)O	InChI=1S/C11H14O4/c1-2-3-8(6-12)10-9(14)4-5-11(10,15)7-13/h2-5,10,12-13,15H,1,6-7H2/b8-3-/t10-,11+/m0/s1	HQFWOVAEQSTYLF-PYQLIGGBSA-N
CMNPD5922	-0.83	C22H34O5	378.509	378.241	2.7616	6	5	3	86.99	0	27	0.488651	-0.797	3	0	-2.498	3	FALSE	FALSE	TRUE	[C@@H](O)(CC(OC(C)=O)C([C@@H]1C[C@@H](O)C(=C)[C@]([H])(CC=C2C)[C@]2([H])[C@@H]1O)C)C(C)=C	InChI=1S/C22H34O5/c1-11(2)18(24)10-20(27-15(6)23)14(5)17-9-19(25)13(4)16-8-7-12(3)21(16)22(17)26/h7,14,16-22,24-26H,1,4,8-10H2,2-3,5-6H3/t14?,16-,17-,18+,19+,20?,21+,22+/m0/s1	UZYVQRZIBZHQTF-IHKCSFLUSA-N
CMNPD10794	-0.84	C19H34O2	294.479	294.256	4.7613	7	2	1	37.3	0	21	0.734644	0.949	0	0	-5.289	2	FALSE	FALSE	TRUE	CC1=C(C)C(=O)[C@](O)(C)[C@@H]1[C@@H](C)C[C@@H](C)C[C@@H](C)CCC	InChI=1S/C19H34O2/c1-8-9-12(2)10-13(3)11-14(4)17-15(5)16(6)18(20)19(17,7)21/h12-14,17,21H,8-11H2,1-7H3/t12-,13-,14-,17+,19-/m0/s1	HIVCXDNEHIZHOR-AELFRYFLSA-N
CMNPD12426	-0.84	C14H24O2	224.344	224.178	2.2157	3	2	2	40.46	0	16	0.721619	-0.182	2	0	-1.978	4	FALSE	TRUE	TRUE	C([C@H]([C@@](C)(CC[C@@H]1C(C)C)C(=C2)CO)[C@]12[H])O	InChI=1S/C14H24O2/c1-9(2)11-4-5-14(3)10(7-15)6-12(11)13(14)8-16/h6,9,11-13,15-16H,4-5,7-8H2,1-3H3/t11-,12+,13+,14+/m1/s1	WCRQEYCIOPEQST-RFGFWPKPSA-N
CMNPD13644	-0.84	C19H24O7	364.394	364.152	1.0214	0	7	1	91.29	0	26	0.641825	-1.569	3	0	-2.695	3	FALSE	FALSE	FALSE	C1[C@]2(C)O[C@](C(=O)C2)(C[C@]3(C[C@]4([H])C\C=C(/C(O5)=O)\[C@H](O)[C@@]15[H])O[C@]4(C)CO3)[H]	InChI=1S/C19H24O7/c1-17-6-12(20)13(25-17)8-19-5-10(18(2,26-19)9-23-19)3-4-11-15(21)14(7-17)24-16(11)22/h4,10,13-15,21H,3,5-9H2,1-2H3/b11-4-/t10-,13-,14+,15-,17+,18+,19-/m0/s1	DZHWTDASWONNGI-XPMWPJTESA-N
CMNPD14756	-0.84	C7H9NO2	139.154	139.063	-0.2811	1	3	2	63.32	0	10	0.490908	-1.433	3	0	0.521	5	FALSE	FALSE	FALSE	[C@@]1(C(=O)C=C(N)C1)(O)C=C	InChI=1S/C7H9NO2/c1-2-7(10)4-5(8)3-6(7)9/h2-3,10H,1,4,8H2/t7-/m0/s1	RNZVUWAMBDXWDJ-ZETCQYMHSA-N
CMNPD16742	-0.84	C13H22O4	242.315	242.152	0.7946	2	4	3	77.76	0	17	0.625731	-1.388	3	0	-0.248	4	FALSE	FALSE	FALSE	C1C([C@@](O)([C@@](O)(C)C[C@@H]1O)\C=C\C(C)=O)(C)C	InChI=1S/C13H22O4/c1-9(14)5-6-13(17)11(2,3)7-10(15)8-12(13,4)16/h5-6,10,15-17H,7-8H2,1-4H3/b6-5+/t10-,12-,13-/m1/s1	QASOACWKTAXFSE-CEBQCFOOSA-N
CMNPD1892	-0.84	C15H18O2	230.307	230.131	2.8372	1	2	0	34.14	0	17	0.64903	0.2	1	0	-4.428	2	FALSE	FALSE	TRUE	CC1=CC(=O)C([C@]2([C@]3(C)[C@@H](C3)CC2)C)=CC1=O	InChI=1S/C15H18O2/c1-9-6-13(17)11(7-12(9)16)14(2)5-4-10-8-15(10,14)3/h6-7,10H,4-5,8H2,1-3H3/t10-,14+,15+/m1/s1	ZZFWDLFHLGBCIU-ONERCXAPSA-N
CMNPD1925	-0.84	C7H13NO3	159.185	159.09	-2.0541	1	3	1	60.36	0	11	0.447737	NA	4	3	2.46	5	FALSE	FALSE	FALSE	[C@@H]1(C[N+](C)(C)[C@H](C([O-])=O)C1)O	InChI=1S/C7H13NO3/c1-8(2)4-5(9)3-6(8)7(10)11/h5-6,9H,3-4H2,1-2H3/t5-,6+/m1/s1	MUNWAHDYFVYIKH-RITPCOANSA-N
CMNPD21165	-0.84	C14H20Br2O3	396.119	393.978	4.1908	8	3	1	46.53	0	19	0.380406	0.333	1	0	-3.697	3	FALSE	FALSE	TRUE	C1(CC[C@@]([H])(\C=C\[C@H](CCCCC\C=C(\Br)/Br)O)O1)=O	InChI=1S/C14H20Br2O3/c15-13(16)6-4-2-1-3-5-11(17)7-8-12-9-10-14(18)19-12/h6-8,11-12,17H,1-5,9-10H2/b8-7+/t11-,12+/m0/s1	MZAQGPQBEPVOJJ-ADYIUWEDSA-N
CMNPD24199	-0.84	C28H38O5	454.607	454.272	4.4415	1	5	1	72.83	0	33	0.593168	0.036	1	0	-6.334	1	FALSE	FALSE	FALSE	C1(C=C[C@@]([C@]2([H])[C@@]([H])(CC3)[C@]([H])(C[C@H](O[C@]([C@@H]4[C@H](C)[C@H](C)C(=O)O4)(O)[C@H]5C)[C@]56[H])[C@]6(C)CC2)(C)C3=C1)=O	InChI=1S/C28H38O5/c1-14-15(2)25(30)32-24(14)28(31)16(3)23-22(33-28)13-21-19-7-6-17-12-18(29)8-10-26(17,4)20(19)9-11-27(21,23)5/h8,10,12,14-16,19-24,31H,6-7,9,11,13H2,1-5H3/t14-,15+,16+,19-,20+,21+,22+,23+,24+,26+,27+,28-/m1/s1	WMHYWWYFDIMEQK-JLYVUCPFSA-N
CMNPD26256	-0.84	C23H34O8	438.517	438.225	2.5914	8	7	2	111.52	0	31	0.43939	NA	4	0	-2.744	3	FALSE	FALSE	FALSE	[C@]12([H])[C@]([H])(O[C@]3(CC[C@@H](\C=C\C=C/C[C@@H](OC(=O)[C@H](C)[C@H](C)O)C)O3)C1)[C@](C)(C(=O)O)CO2	InChI=1S/C23H34O8/c1-14(29-20(25)15(2)16(3)24)8-6-5-7-9-17-10-11-23(30-17)12-18-19(31-23)22(4,13-28-18)21(26)27/h5-7,9,14-19,24H,8,10-13H2,1-4H3,(H,26,27)/b6-5-,9-7+/t14-,15+,16-,17+,18+,19-,22+,23+/m0/s1	HITJIMVQWUIHFQ-GFYXVIDOSA-N
CMNPD2635	-0.84	C15H23Br	283.253	282.098	5.2427	0	0	0	0	0	16	0.420899	1.377	0	1	-6.025	1	FALSE	FALSE	TRUE	C1([C@H](CCC(=C)[C@]12CCC(C)=CC2)Br)(C)C	InChI=1S/C15H23Br/c1-11-7-9-15(10-8-11)12(2)5-6-13(16)14(15,3)4/h7,13H,2,5-6,8-10H2,1,3-4H3/t13-,15-/m0/s1	ZATQJGNPERFQSF-ZFWWWQNUSA-N
CMNPD26377	-0.84	C15H24O2	236.355	236.178	4.1731	7	2	2	40.46	1	17	0.697366	0.891	0	0	-4.272	2	FALSE	TRUE	TRUE	Oc(c1)c(c(cc1CCCCC)O)CCCC	InChI=1S/C15H24O2/c1-3-5-7-8-12-10-14(16)13(9-6-4-2)15(17)11-12/h10-11,16-17H,3-9H2,1-2H3	CZZVTNRWOQFMEU-UHFFFAOYSA-N
CMNPD26742	-0.84	C24H32BrNO2	446.429	445.162	6.43992	3	3	0	38.66	1	28	0.53603	NA	4	2	-8.315	0	FALSE	TRUE	TRUE	c1(Br)c2c(C(C(=O)C[C@](C)(CC[C@@H]3C(C)C)[C@]34[H])=N[C@@H](CC(C)C)O2)c4cc1C	InChI=1S/C24H32BrNO2/c1-12(2)9-18-26-22-17(27)11-24(6)8-7-15(13(3)4)20(24)16-10-14(5)21(25)23(28-18)19(16)22/h10,12-13,15,18,20H,7-9,11H2,1-6H3/t15-,18-,20-,24+/m1/s1	XGRNPIOGPQBTKK-YVDHQXOISA-N
CMNPD27719	-0.84	C28H37NO3	435.608	435.277	4.7872	2	3	3	69.56	1	32	0.585321	0.267	1	0	-5.669	2	FALSE	FALSE	FALSE	[C@@H]1(C)C(C)=C[C@]([H])(\C=C\C[C@H](C)C[C@H](C)\C=C\[C@H]2O)[C@]2(C(=O)N[C@H]3Cc4ccc(O)cc4)[C@@]13[H]	InChI=1S/C28H37NO3/c1-17-6-5-7-22-15-19(3)20(4)26-24(16-21-9-11-23(30)12-10-21)29-27(32)28(22,26)25(31)13-8-18(2)14-17/h5,7-13,15,17-18,20,22,24-26,30-31H,6,14,16H2,1-4H3,(H,29,32)/b7-5+,13-8+/t17-,18+,20+,22-,24-,25+,26-,28+/m0/s1	OJKVESLEWZFBOU-ALPQWSFISA-N
CMNPD28019	-0.84	C16H29NO4	299.411	299.21	1.1203	6	4	4	89.79	0	21	0.436926	-1.407	3	0	-0.623	4	FALSE	TRUE	FALSE	C1C[C@@]([H])(C(O)(C)\C=C\C(O)C(O)(C)C)CC[C@@]1(NC=O)C	InChI=1S/C16H29NO4/c1-14(2,20)13(19)7-10-16(4,21)12-5-8-15(3,9-6-12)17-11-18/h7,10-13,19-21H,5-6,8-9H2,1-4H3,(H,17,18)/b10-7+/t12-,13?,15-,16?	UKFVNULWTIOPBI-YXMKNKBWSA-N
CMNPD2841	-0.84	C21H31N	297.486	297.246	5.72909	0	0	0	4.36	0	22	0.397138	1.365	0	1	-6.638	1	FALSE	TRUE	TRUE	[C@@]12([C@]([H])([C@@]([H])(C(=C3)CC(C)(C)C4)[C@@]4([H])CC1)[C@]([H])(CC[C@]2(C)[N+]#[C-])[C@H]3C)[H]	InChI=1S/C21H31N/c1-13-10-15-12-20(2,3)11-14-6-7-17-19(18(14)15)16(13)8-9-21(17,4)22-5/h10,13-14,16-19H,6-9,11-12H2,1-4H3/t13-,14-,16+,17+,18+,19+,21-/m0/s1	SITNIMXLUZZBJG-XSOXIURZSA-N
CMNPD29503	-0.84	C23H30O4	370.489	370.214	4.6544	2	4	0	52.6	0	27	0.524174	0.25	1	0	-5.979	2	FALSE	FALSE	TRUE	C1C[C@@]([H])([C@](C)(CC(C(=O)C(OCC)=CC2=O)=C2O3)[C@@]3(C)CC4)[C@@]4(C)C(=C)C1	InChI=1S/C23H30O4/c1-6-26-17-12-16(24)20-15(19(17)25)13-22(4)18-9-7-8-14(2)21(18,3)10-11-23(22,5)27-20/h12,18H,2,6-11,13H2,1,3-5H3/t18-,21-,22+,23-/m1/s1	XPRVRVUIXOHXOT-TWHAJKEOSA-N
CMNPD30647	-0.84	C20H27N3O4	373.453	373.2	0.955	4	4	3	98.74	1	27	0.731904	-1.301	3	0	-2.939	3	FALSE	FALSE	FALSE	[C@@H]12N(CCC1)C(=O)[C@H](CC(C)C)NC(=O)[C@H](Cc3ccc(O)cc3)NC2=O	InChI=1S/C20H27N3O4/c1-12(2)10-16-20(27)23-9-3-4-17(23)19(26)21-15(18(25)22-16)11-13-5-7-14(24)8-6-13/h5-8,12,15-17,24H,3-4,9-11H2,1-2H3,(H,21,26)(H,22,25)/t15-,16-,17+/m0/s1	UWOBQRKCCVXFIG-YESZJQIVSA-N
CMNPD4704	-0.84	C20H30O2	302.458	302.225	4.3893	1	2	1	29.46	0	22	0.727966	0.558	1	0	-5.066	2	FALSE	FALSE	TRUE	C1CCC([C@]2(O)[C@]13C[C@H](OC3)C(=C(C(C)C)CC4)[C@@]4(C)C2)=C	InChI=1S/C20H30O2/c1-13(2)15-7-9-18(4)11-20(21)14(3)6-5-8-19(20)10-16(17(15)18)22-12-19/h13,16,21H,3,5-12H2,1-2,4H3/t16-,18+,19-,20-/m0/s1	GNMDLUYPNGIDTC-RNQOJCNYSA-N
CMNPD5391	-0.84	C15H20O2	232.323	232.146	2.94862	0	2	1	29.46	1	17	0.744902	0.32	1	0	-3.995	3	FALSE	FALSE	TRUE	c1c(ccc([C@@]2(C)C[C@@]([C@@H](CC2)O)(C)O3)c13)C	InChI=1S/C15H20O2/c1-10-4-5-11-12(8-10)17-15(3)9-14(11,2)7-6-13(15)16/h4-5,8,13,16H,6-7,9H2,1-3H3/t13-,14-,15-/m1/s1	PSMSHZCZVGLVMB-RBSFLKMASA-N
CMNPD7161	-0.84	C15H15BrN4	331.217	330.048	3.083	2	2	3	56.5	3	20	0.675886	-0.198	2	0	-4.557	2	TRUE	TRUE	FALSE	n1c(CC(c([nH]c(cc(cc2)Br)c23)c34)NCC4)c[nH]c1	InChI=1S/C15H15BrN4/c16-9-1-2-11-12-3-4-18-14(6-10-7-17-8-19-10)15(12)20-13(11)5-9/h1-2,5,7-8,14,18,20H,3-4,6H2,(H,17,19)	YEMKOGHBIUALJS-UHFFFAOYSA-N
CMNPD7834	-0.84	C11H9Br2NO3	363.005	360.895	2.3304	2	3	2	66.4	1	17	0.848012	-0.783	3	0	-2.662	3	FALSE	TRUE	FALSE	c1c(c2c(cc1Br)NC(=O)C2(O)CC(=O)C)Br	InChI=1S/C11H9Br2NO3/c1-5(15)4-11(17)9-7(13)2-6(12)3-8(9)14-10(11)16/h2-3,17H,4H2,1H3,(H,14,16)	UCZPZZBCCIUPSH-UHFFFAOYSA-N
CMNPD7999	-0.84	C10H8O5	208.169	208.037	0.8983	1	5	2	83.83	1	15	0.66957	-1.294	3	0	-1.397	4	FALSE	TRUE	FALSE	c1(O)c2c(C(C(=O)C)OC2=O)cc(O)c1	InChI=1S/C10H8O5/c1-4(11)9-6-2-5(12)3-7(13)8(6)10(14)15-9/h2-3,9,12-13H,1H3	KLBSSFLIZVTENH-UHFFFAOYSA-N
CMNPD8193	-0.84	C16H16NO2	254.309	254.118	2.6756	2	1	1	41.18	2	19	0.837046	0.194	1	0	-3.988	3	FALSE	TRUE	TRUE	C1c2[n+](c(C(=O)O)c(c3ccccc3)cc2)CCC1	InChI=1S/C16H15NO2/c18-16(19)15-14(12-6-2-1-3-7-12)10-9-13-8-4-5-11-17(13)15/h1-3,6-7,9-10H,4-5,8,11H2/p+1	FTVBYMZJTQJEGA-UHFFFAOYSA-O
CMNPD1089	-0.85	C21H28O2	312.453	312.209	4.8097	2	2	0	34.14	0	23	0.541447	0.862	0	0	-6.49	1	TRUE	FALSE	TRUE	C1(C(C[C@@]2(C)[C@H](C)CC[C@@](C)([C@]2([H])CCC3)C3=C)=CC(=O)C=C1)=O	InChI=1S/C21H28O2/c1-14-6-5-7-19-20(14,3)11-10-15(2)21(19,4)13-16-12-17(22)8-9-18(16)23/h8-9,12,15,19H,1,5-7,10-11,13H2,2-4H3/t15-,19+,20-,21+/m1/s1	NXIFNLNXFPAWTO-QAJUQPOASA-N
CMNPD11981	-0.85	C13H9Br3O3	452.924	449.81	5.4806	3	3	1	38.69	2	19	0.669753	0.896	0	0	-5.868	2	FALSE	TRUE	TRUE	c1(cc(c(Oc(c(ccc2Br)OC)c2)c(Br)c1)O)Br	InChI=1S/C13H9Br3O3/c1-18-11-3-2-7(14)6-12(11)19-13-9(16)4-8(15)5-10(13)17/h2-6,17H,1H3	OIFITILTWFHBGM-UHFFFAOYSA-N
CMNPD1250	-0.85	C15H24O3	252.354	252.173	2.4323	0	3	2	49.69	0	18	0.650991	-0.292	2	0	-2.844	3	FALSE	FALSE	TRUE	C1CC=C2[C@](C)([C@@H]([C@H](C)C(O)O3)[C@]3(O)CC2)[C@H]1C	InChI=1S/C15H24O3/c1-9-5-4-6-11-7-8-15(17)12(14(9,11)3)10(2)13(16)18-15/h6,9-10,12-13,16-17H,4-5,7-8H2,1-3H3/t9-,10-,12+,13?,14+,15-/m0/s1	YBTGCRZXELFBSA-AAYWPNKWSA-N
CMNPD1344	-0.85	C22H30O5	374.477	374.209	3.6472	3	5	1	72.83	0	27	0.602967	-0.311	2	0	-4.165	2	FALSE	FALSE	TRUE	C(=C/[C@H](OC(=O)C)CC([C@]([H])(C(=O)O1)[C@@](C2)([H])\C(\C1)=C/C=C/C(C)(O)C)=C)(/C)\C2	InChI=1S/C22H30O5/c1-14-8-9-19-17(7-6-10-22(4,5)25)13-26-21(24)20(19)15(2)12-18(11-14)27-16(3)23/h6-7,10-11,18-20,25H,2,8-9,12-13H2,1,3-5H3/b10-6+,14-11+,17-7-/t18-,19+,20-/m0/s1	ZUQJUGRXEIEPKA-FJRNRBJKSA-N
CMNPD15072	-0.85	C13H15Cl3O2	309.62	308.014	5.1731	5	2	2	40.46	1	18	0.787115	0.91	0	0	-5.189	2	TRUE	TRUE	TRUE	Clc1cc(c(c(O)c1)CC\C(\CCC)=C(/Cl)\Cl)O	InChI=1S/C13H15Cl3O2/c1-2-3-8(13(15)16)4-5-10-11(17)6-9(14)7-12(10)18/h6-7,17-18H,2-5H2,1H3	MCESILKHKPMVEI-UHFFFAOYSA-N
CMNPD16309	-0.85	C22H30O6	390.476	390.204	3.0988	4	6	0	77.66	0	28	0.417004	-0.561	3	0	-4.147	2	FALSE	FALSE	FALSE	[C@]12([C@]([H])(CC[C@]3([C@]([H])(CCC1=C)O3)C)[C@](\C=C\C4OC4(C)C)(COC(=O)C)OC2=O)[H]	InChI=1S/C22H30O6/c1-13-6-7-17-21(5,27-17)10-8-15-18(13)19(24)28-22(15,12-25-14(2)23)11-9-16-20(3,4)26-16/h9,11,15-18H,1,6-8,10,12H2,2-5H3/b11-9+/t15-,16?,17-,18-,21-,22-/m0/s1	PTNNKASIHILQBL-FZLRUVKMSA-N
CMNPD17652	-0.85	C11H11ClO4	242.658	242.035	2.1556	1	4	1	55.76	1	16	0.767054	-0.254	2	0	-3.391	3	FALSE	TRUE	TRUE	c12c(C[C@H](OC1=O)C)c(Cl)c(OC)cc2O	InChI=1S/C11H11ClO4/c1-5-3-6-9(11(14)16-5)7(13)4-8(15-2)10(6)12/h4-5,13H,3H2,1-2H3/t5-/m1/s1	WLUQQWRUOSZKGN-RXMQYKEDSA-N
CMNPD17909	-0.85	C13H7Br5O3	610.716	605.631	7.0056	3	3	1	38.69	2	21	0.380525	NA	4	2	-7.497	1	FALSE	TRUE	TRUE	c1c(c(ccc1Br)Oc(c(c(c(Br)c2Br)OC)O)c2Br)Br	InChI=1S/C13H7Br5O3/c1-20-12-9(17)8(16)10(18)13(11(12)19)21-7-3-2-5(14)4-6(7)15/h2-4,19H,1H3	QHLGNSNAZCEPSX-UHFFFAOYSA-N
CMNPD19502	-0.85	C18H23BrN2O	363.299	362.099	3.9272	2	2	0	23.55	1	22	0.743771	0.541	1	0	-5.074	2	FALSE	FALSE	TRUE	c1cc2c(cc1Br)N(C(=O)C)[C@@H](N(C)CC3)[C@]23C(C=C)(C)C	InChI=1S/C18H23BrN2O/c1-6-17(3,4)18-9-10-20(5)16(18)21(12(2)22)15-11-13(19)7-8-14(15)18/h6-8,11,16H,1,9-10H2,2-5H3/t16-,18-/m1/s1	FDLDLVGSFPJRLS-SJLPKXTDSA-N
CMNPD20001	-0.85	C15H26O2	238.371	238.193	2.8908	1	2	2	40.46	0	17	0.6896	-0.021	2	0	-2.682	3	FALSE	TRUE	TRUE	C1(=C[C@]2([C@]([H])([C@](CC1)(O)C)CC[C@@]2(O)C)[H])C(C)C	InChI=1S/C15H26O2/c1-10(2)11-5-7-14(3,16)12-6-8-15(4,17)13(12)9-11/h9-10,12-13,16-17H,5-8H2,1-4H3/t12-,13+,14+,15+/m1/s1	IWQURBSTAIRNAE-QPSCCSFWSA-N
CMNPD21010	-0.85	C13H21NO5	271.313	271.142	0.9553	8	5	1	81.7	0	19	0.403701	-1.212	3	0	-1.048	4	FALSE	FALSE	FALSE	C(COC(=O)C)\C(=C\C(NCCCC(OC)=O)=O)\C	InChI=1S/C13H21NO5/c1-10(6-8-19-11(2)15)9-12(16)14-7-4-5-13(17)18-3/h9H,4-8H2,1-3H3,(H,14,16)/b10-9+	YJAKSKSMUOXRHW-MDZDMXLPSA-N
CMNPD22160	-0.85	C18H22O7	350.367	350.137	2.00702	7	6	2	102.29	1	25	0.572635	-1.037	3	0	-3.148	3	FALSE	FALSE	TRUE	c1(c(c(c2c(COC2=O)c1C)OC)C\C=C(/C)\[C@H](CC(=O)O)O)OC	InChI=1S/C18H22O7/c1-9(13(19)7-14(20)21)5-6-11-16(23-3)10(2)12-8-25-18(22)15(12)17(11)24-4/h5,13,19H,6-8H2,1-4H3,(H,20,21)/b9-5+/t13-/m0/s1	FLHIJSDWAVXPEH-NEXMIYJRSA-N
CMNPD2367	-0.85	C15H24O	220.356	220.183	3.6976	2	1	1	20.23	0	16	0.752069	0.685	1	0	-4.002	2	TRUE	FALSE	TRUE	[C@@]([H])([C@H](CC1)C)(CCC(C)=C2)C2=C1C(CO)C	InChI=1S/C15H24O/c1-10-4-6-13-11(2)5-7-14(12(3)9-16)15(13)8-10/h8,11-13,16H,4-7,9H2,1-3H3/t11-,12?,13-/m0/s1	GDKHIWBIRLCZPE-RXTYADHFSA-N
CMNPD24004	-0.85	C20H32O	288.475	288.245	5.4225	0	1	1	20.23	0	21	0.589824	1.193	0	0	-5.924	2	FALSE	FALSE	TRUE	[C@@H]1(O)\C=C(/C)\CC[C@H]2[C@H](C2(C)C)\C=C(/C)\CC\C=C(/C)\C1	InChI=1S/C20H32O/c1-14-7-6-8-15(2)13-19-18(20(19,4)5)10-9-16(3)12-17(21)11-14/h7,12-13,17-19,21H,6,8-11H2,1-5H3/b14-7+,15-13+,16-12+/t17-,18-,19+/m0/s1	UWTBBCCCOXADAN-MPXACKIJSA-N
CMNPD25948	-0.85	C22H28O8	420.458	420.178	0.60734	0	8	3	134.27	1	30	0.51984	NA	4	1	-3.074	3	FALSE	TRUE	FALSE	C1(C)(C)C(=O)[C@@](O)([C@@H](O)[C@@](C)(OC(C(C)=C(C)OC2=O)=C2C3)[C@@]3([H])[C@H]4C)[C@@]4(O)CC1=O	InChI=1S/C22H28O8/c1-9-11(3)29-16(24)12-7-13-10(2)21(27)8-14(23)19(4,5)17(25)22(21,28)18(26)20(13,6)30-15(9)12/h10,13,18,26-28H,7-8H2,1-6H3/t10-,13-,18+,20+,21-,22-/m1/s1	HPOOTMLUWHHBQS-SWOHXVJISA-N
CMNPD26116	-0.85	C11H11NO5	237.211	237.064	0.3577	4	5	3	95.86	1	17	0.303886	-1.576	3	0	-0.85	4	FALSE	FALSE	FALSE	c1(O)cc(\C=C(/NC=O)\C(=O)OC)ccc1O	InChI=1S/C11H11NO5/c1-17-11(16)8(12-6-13)4-7-2-3-9(14)10(15)5-7/h2-6,14-15H,1H3,(H,12,13)/b8-4-	FHRYFVKKDRFMLY-YWEYNIOJSA-N
CMNPD27083	-0.85	C19H26O2	286.415	286.193	4.1094	1	2	0	34.14	0	21	0.536772	0.583	1	0	-5.786	2	FALSE	FALSE	TRUE	C1=C[C@]([H])([C@@](C)(CC[C@](C)(C=C)C2)[C@@]2([H])CC3)[C@@]3(C)C(=O)C1=O	InChI=1S/C19H26O2/c1-5-17(2)10-11-18(3)13(12-17)8-9-19(4)15(18)7-6-14(20)16(19)21/h5-7,13,15H,1,8-12H2,2-4H3/t13-,15+,17-,18-,19-/m0/s1	NATHZWSFFQRUNW-KUCBLUCESA-N
CMNPD2732	-0.85	C10H10N2O	174.203	174.079	1.1957	2	1	2	58.88	2	13	0.705593	-0.727	3	0	-1.945	4	FALSE	TRUE	FALSE	c1c2c(ccc1)[nH]cc2CC(N)=O	InChI=1S/C10H10N2O/c11-10(13)5-7-6-12-9-4-2-1-3-8(7)9/h1-4,6,12H,5H2,(H2,11,13)	ZOAMBXDOGPRZLP-UHFFFAOYSA-N
CMNPD27320	-0.85	C14H12O7	292.243	292.058	2.30792	3	6	5	127.45	2	21	0.54902	NA	4	1	-3.035	3	FALSE	TRUE	TRUE	OC(c(cc(Oc1cc(cc(c1O)O)C)c2O)cc2O)=O	InChI=1S/C14H12O7/c1-6-2-8(15)12(17)10(3-6)21-11-5-7(14(19)20)4-9(16)13(11)18/h2-5,15-18H,1H3,(H,19,20)	CFHMGNAHQVEKIA-UHFFFAOYSA-N
CMNPD29181	-0.85	C15H20O4	264.321	264.136	1.6771	1	4	2	66.76	0	19	0.558326	-0.678	3	0	-2.673	3	FALSE	FALSE	FALSE	C1C[C@@](C)(C[C@]2(O)C(=C(CO)C(=O)O2)C3)[C@@]3([H])C(C)=C1	InChI=1S/C15H20O4/c1-9-4-3-5-14(2)8-15(18)12(6-11(9)14)10(7-16)13(17)19-15/h4,11,16,18H,3,5-8H2,1-2H3/t11-,14+,15-/m1/s1	AIMASHTUQDZSRJ-BYCMXARLSA-N
CMNPD31144	-0.85	C18H24Br3N5O4	614.133	610.938	1.8969	12	5	5	124.35	1	30	0.182006	NA	4	0	-3.448	3	FALSE	TRUE	FALSE	C1(=CC(OC)(Br)C(=O)N1)C(=O)NCCCNCCCCNC(=O)c2cc(Br)c(Br)[nH]2	InChI=1S/C18H24Br3N5O4/c1-30-18(21)10-13(26-17(18)29)16(28)24-8-4-6-22-5-2-3-7-23-15(27)12-9-11(19)14(20)25-12/h9-10,22,25H,2-8H2,1H3,(H,23,27)(H,24,28)(H,26,29)	HGXNIXBCUHJSHR-UHFFFAOYSA-N
CMNPD3324	-0.85	C16H25N	231.383	231.199	4.70289	1	0	0	4.36	0	17	0.454805	1.198	0	0	-5.331	2	FALSE	TRUE	TRUE	[C@@H]1(C)[C@H]([C@@](C=C2C(C)C)([C@H](CC2)C)CC1)[N+]#[C-]	InChI=1S/C16H25N/c1-11(2)14-7-6-13(4)16(10-14)9-8-12(3)15(16)17-5/h10-13,15H,6-9H2,1-4H3/t12-,13-,15+,16-/m0/s1	CCNJROSXBCZDQI-UGQVUOCMSA-N
CMNPD3477	-0.85	C28H38O3	422.609	422.282	6.1985	2	3	0	43.37	0	31	0.497765	1.117	0	1	-8.083	0	TRUE	FALSE	FALSE	C1(C=C[C@]2(C(CCC(C(CC[C@@H]3[C@H](C)C4OC(=O)C(C)=C(C)C4)[C@]3(C)CC5)C25)=C1)C)=O	InChI=1S/C28H38O3/c1-16-14-25(31-26(30)17(16)2)18(3)22-8-9-23-21-7-6-19-15-20(29)10-12-27(19,4)24(21)11-13-28(22,23)5/h10,12,15,18,21-25H,6-9,11,13-14H2,1-5H3/t18-,21?,22+,23?,24?,25?,27-,28+/m0/s1	XNASBJNLSIWJAM-IZRXVNHWSA-N
CMNPD4174	-0.85	C21H36O	304.518	304.277	6.1565	5	1	0	9.23	0	22	0.552889	1.563	0	1	-6.676	1	FALSE	FALSE	TRUE	[C@@]1([H])(CC[C@](C)(OC)[C@@]([H])(CCC(C)=C2)[C@]12[H])[C@@H](CC\C=C(\C)/C)C	InChI=1S/C21H36O/c1-15(2)8-7-9-17(4)18-12-13-21(5,22-6)20-11-10-16(3)14-19(18)20/h8,14,17-20H,7,9-13H2,1-6H3/t17-,18+,19+,20+,21+/m1/s1	FYMYVSWZQJBFNS-SYAJIYQZSA-N
CMNPD4343	-0.85	C16H18Br4O2	561.934	557.804	5.5932	0	2	1	29.46	1	22	0.418465	1.055	0	0	-6.852	1	FALSE	TRUE	TRUE	c1c(c2c(cc1Br)C[C@@]3([C@](Br)([C@H](C[C@H](Br)C3(C)C)O)C)O2)Br	InChI=1S/C16H18Br4O2/c1-14(2)11(19)6-12(21)15(3,20)16(14)7-8-4-9(17)5-10(18)13(8)22-16/h4-5,11-12,21H,6-7H2,1-3H3/t11-,12-,15+,16+/m0/s1	XFHOHAJNGJCMHI-YXAMBPQSSA-N
CMNPD6206	-0.85	C20H32N2O2	332.488	332.246	3.4902	5	2	2	58.2	0	24	0.597929	0.022	1	0	-4.37	2	FALSE	TRUE	FALSE	N(C(=O)\C=C(/C)\CC[C@]1(C)C(C)=CCC[C@H]1C)C2C(NCCC2)=O	InChI=1S/C20H32N2O2/c1-14(10-11-20(4)15(2)7-5-8-16(20)3)13-18(23)22-17-9-6-12-21-19(17)24/h7,13,16-17H,5-6,8-12H2,1-4H3,(H,21,24)(H,22,23)/b14-13+/t16-,17?,20-/m1/s1	AETOKBXKVBFSTR-GSMFYZBRSA-N
CMNPD6592	-0.85	C15H26O	222.372	222.198	3.4657	1	1	1	20.23	0	16	0.720058	0.506	1	0	-3.911	3	FALSE	TRUE	TRUE	[C@@H]1([C@@]2(C3[C@](O)(C)CC2)[C@]3([H])[C@H](C(C)C)CC1)C	InChI=1S/C15H26O/c1-9(2)11-6-5-10(3)15-8-7-14(4,16)13(15)12(11)15/h9-13,16H,5-8H2,1-4H3/t10-,11+,12-,13?,14+,15-/m1/s1	KONGRWVLXLWGDV-XWBCKKLOSA-N
CMNPD7	-0.85	C5H11NS2	149.284	149.033	1.3116	1	3	0	3.24	0	8	0.517551	0.217	1	1	-1.788	4	FALSE	FALSE	FALSE	C1(N(C)C)CSSC1	InChI=1S/C5H11NS2/c1-6(2)5-3-7-8-4-5/h5H,3-4H2,1-2H3	DSOOGBGKEWZRIH-UHFFFAOYSA-N
CMNPD7072	-0.85	C29H48O3	444.7	444.36	6.0322	5	3	3	60.69	0	32	0.453596	0.605	1	1	-5.442	2	FALSE	FALSE	TRUE	[C@@H]1(CC[C@@]2(C)C(=CCC(C(C3)[C@](\C(\C3)=C(\C[C@@H](C)[C@H](C)C(O)(CO)C)/C)(C)CC4)C24)C1)O	InChI=1S/C29H48O3/c1-18(20(3)29(6,32)17-30)15-19(2)24-9-10-25-23-8-7-21-16-22(31)11-13-27(21,4)26(23)12-14-28(24,25)5/h7,18,20,22-23,25-26,30-32H,8-17H2,1-6H3/b24-19+/t18-,20+,22+,23?,25?,26?,27+,28-,29?/m1/s1	PTJTYUBSSAXQIN-NKROLYNISA-N
CMNPD9705	-0.85	C12H15BrN4O3	343.181	342.033	-2.5136	5	4	4	111.02	1	20	0.473128	NA	4	1	-0.522	4	FALSE	TRUE	FALSE	[NH+]1=CN[C@](C)(C1)C[C@]([H])(C([O-])=O)NC(=O)c2cc(Br)c[nH]2	InChI=1S/C12H15BrN4O3/c1-12(5-14-6-16-12)3-9(11(19)20)17-10(18)8-2-7(13)4-15-8/h2,4,6,9,15H,3,5H2,1H3,(H,14,16)(H,17,18)(H,19,20)/t9-,12+/m1/s1	FVXSWNCEYOEDFV-SKDRFNHKSA-N
CMNPD10257	-0.86	C15H19BrO	295.22	294.062	4.70692	1	1	1	20.23	1	17	0.744062	1.084	0	0	-5.464	2	FALSE	TRUE	TRUE	c1(c(cc([C@]2(C(=C)[C@@H](C)CC2)C)c(O)c1)Br)C	InChI=1S/C15H19BrO/c1-9-5-6-15(4,11(9)3)12-8-13(16)10(2)7-14(12)17/h7-9,17H,3,5-6H2,1-2,4H3/t9-,15+/m0/s1	BASXQIKZPQBJIT-BJOHPYRUSA-N
CMNPD11331	-0.86	C15H20O	216.324	216.151	3.4989	6	1	0	17.07	0	16	0.377123	1.091	0	0	-4.361	2	TRUE	FALSE	TRUE	C(=O)(C)\C=C\C#CC#CCCCCCCC	InChI=1S/C15H20O/c1-3-4-5-6-7-8-9-10-11-12-13-14-15(2)16/h13-14H,3-8H2,1-2H3/b14-13+	DKCBYRCFPIHFRI-BUHFOSPRSA-N
CMNPD12412	-0.86	C15H20O5	280.32	280.131	0.7098	4	5	3	79.15	1	20	0.756779	-1.213	3	0	-0.952	4	FALSE	FALSE	TRUE	[C@@H]1(O[C@@H](C)[C@H](O)[C@@H]1O)\C=C\c2c(CO)c(OC)ccc2	InChI=1S/C15H20O5/c1-9-14(17)15(18)13(20-9)7-6-10-4-3-5-12(19-2)11(10)8-16/h3-7,9,13-18H,8H2,1-2H3/b7-6+/t9-,13+,14-,15+/m0/s1	JGUADRHIBCXAFH-XAUFSTHISA-N
CMNPD12984	-0.86	C11H12NNaO4S3	341.411	340.983	-0.4177	4	7	0	78.79	1	20	0.243386	-0.609	3	0	-2.825	3	FALSE	TRUE	TRUE	C(/SC)(=N\C=C/c(ccc(OS([O-])(=O)=O)c1)c1)\SC.[Na+]	InChI=1S/C11H13NO4S3.Na/c1-17-11(18-2)12-8-7-9-3-5-10(6-4-9)16-19(13,14)15;/h3-8H,1-2H3,(H,13,14,15);/q;+1/p-1/b8-7-;	ARAPDKSZWJQJMX-CFYXSCKTSA-M
CMNPD15855	-0.86	C17H27BrO5	391.302	390.104	2.5676	1	5	1	64.99	0	23	0.549962	-0.855	3	0	-2.869	3	FALSE	FALSE	FALSE	C1[C@@]2(C)[C@@H](O)CC([C@]3(C)C(C[C@H](C(C)(O3)C)Br)O2)[C@@H]1OC(C)=O	InChI=1S/C17H27BrO5/c1-9(19)21-11-8-16(4)13(20)6-10(11)17(5)14(22-16)7-12(18)15(2,3)23-17/h10-14,20H,6-8H2,1-5H3/t10?,11-,12-,13+,14?,16+,17-/m1/s1	GMBJRQXOVSETGR-PFWQCFRRSA-N
CMNPD18845	-0.86	C12H16O4	224.256	224.105	1.74092	4	4	1	59.67	1	16	0.845858	-0.654	3	0	-1.651	4	FALSE	FALSE	FALSE	C(/C1=CC(OC)=C(C)C(=O)O1)=C\CC(C)O	InChI=1S/C12H16O4/c1-8(13)5-4-6-10-7-11(15-3)9(2)12(14)16-10/h4,6-8,13H,5H2,1-3H3/b6-4+	FZRONMQCTKLDIC-GQCTYLIASA-N
CMNPD1898	-0.86	C15H23Br2ClO	414.609	411.98	5.0282	0	1	1	20.23	0	19	0.435455	0.84	0	0	-5.331	2	FALSE	TRUE	TRUE	C1[C@](CC[C@@](Cl)(C)[C@H]1Br)(C(C)(C)[C@H](Br)C[C@H]2O)C2=C	InChI=1S/C15H23Br2ClO/c1-9-10(19)7-11(16)13(2,3)15(9)6-5-14(4,18)12(17)8-15/h10-12,19H,1,5-8H2,2-4H3/t10-,11-,12+,14+,15+/m1/s1	ZLPHPQMHLUYFBP-MUGBGTHKSA-N
CMNPD23179	-0.86	C15H24O4	268.353	268.167	3.12494	6	4	1	59.67	1	19	0.860758	0.044	1	0	-3.612	3	FALSE	FALSE	TRUE	C1(=C([C@@H](O)CCCC(C)C)OC(OC)=C(C1=O)C)C	InChI=1S/C15H24O4/c1-9(2)7-6-8-12(16)14-10(3)13(17)11(4)15(18-5)19-14/h9,12,16H,6-8H2,1-5H3/t12-/m0/s1	MAVGJTDIAPQKEP-LBPRGKRZSA-N
CMNPD23204	-0.86	C16H12ClNO3	301.729	301.051	2.49218	2	4	1	70.32	1	21	0.852051	-0.656	3	0	-3.027	3	FALSE	FALSE	TRUE	c1c(c2c(cc1CC#N)[C@@](O)([C@@H](OC(=O)C)C=C3)C3=C2)Cl	InChI=1S/C16H12ClNO3/c1-9(19)21-15-3-2-11-8-12-13(16(11,15)20)6-10(4-5-18)7-14(12)17/h2-3,6-8,15,20H,4H2,1H3/t15-,16+/m0/s1	BDIOOCOCCOXOLZ-JKSUJKDBSA-N
CMNPD23321	-0.86	C21H34O6	382.497	382.236	2.1427	8	6	4	107.22	0	27	0.479284	-1.325	3	0	-1.733	4	FALSE	FALSE	FALSE	[C@@H]1(O)CCC2=C(C[C@H](O2)[C@](CC\C=C(\CC[C@@H](O)C(C)(O)C)/C)(O)C)C1=O	InChI=1S/C21H34O6/c1-13(7-10-17(23)20(2,3)25)6-5-11-21(4,26)18-12-14-16(27-18)9-8-15(22)19(14)24/h6,15,17-18,22-23,25-26H,5,7-12H2,1-4H3/b13-6+/t15-,17-,18+,21+/m1/s1	GNNBTXNIZDKENT-YIVRKDDVSA-N
CMNPD25259	-0.86	C17H31NO3	297.439	297.23	2.6595	7	3	2	58.56	0	21	0.560873	-0.408	2	0	-2.468	3	FALSE	TRUE	FALSE	[C@@]1(NC=O)(C)CC[C@@]([H])(C(O)(C)\C=C\[C@@H](OC)C(C)C)CC1	InChI=1S/C17H31NO3/c1-13(2)15(21-5)8-11-17(4,20)14-6-9-16(3,10-7-14)18-12-19/h8,11-15,20H,6-7,9-10H2,1-5H3,(H,18,19)/b11-8+/t14-,15-,16-,17?/m1/s1	OPPJMGISMDXIJV-HNJLQHDWSA-N
CMNPD25790	-0.86	C20H21N3O4	367.405	367.153	2.48042	2	5	3	102.76	2	27	0.707842	-1.477	3	0	-2.81	3	FALSE	TRUE	TRUE	C1=Cc(c(nc(C)cc2)c2c(NC(=O)[C@H](C)O)c3O)c3N(C(=O)CC4)[C@@]14C	InChI=1S/C20H21N3O4/c1-10-4-5-12-15(21-10)13-6-8-20(3)9-7-14(25)23(20)17(13)18(26)16(12)22-19(27)11(2)24/h4-6,8,11,24,26H,7,9H2,1-3H3,(H,22,27)/t11-,20-/m0/s1	KEVHVUDICWQEAA-YBTHPKLGSA-N
CMNPD25822	-0.86	C12H18O3	210.273	210.126	2.63252	4	3	1	50.44	1	15	0.83067	-0.005	2	0	-2.932	3	FALSE	FALSE	FALSE	C1(C)=C(O)C=C(CCC(C)CC)OC1=O	InChI=1S/C12H18O3/c1-4-8(2)5-6-10-7-11(13)9(3)12(14)15-10/h7-8,13H,4-6H2,1-3H3	IHTSJVCQAKTIMC-UHFFFAOYSA-N
CMNPD25991	-0.86	C18H24O6	336.384	336.157	2.2386	6	6	2	93.06	1	24	0.774015	-0.945	3	0	-2.717	3	FALSE	FALSE	TRUE	c1c(CC(OCC(C)C)=O)c(C(=O)C[C@@H](C[C@@H](O)C)O2)c2cc1O	InChI=1S/C18H24O6/c1-10(2)9-23-17(22)6-12-5-13(20)7-16-18(12)15(21)8-14(24-16)4-11(3)19/h5,7,10-11,14,19-20H,4,6,8-9H2,1-3H3/t11-,14+/m0/s1	ZICDDWYXFDANHW-SMDDNHRTSA-N
CMNPD27612	-0.86	C19H30O4	322.445	322.214	2.5343	4	4	2	66.76	0	23	0.616441	-0.406	2	0	-3.303	3	FALSE	FALSE	TRUE	C12[C@@]([H])(C=C[C@H](C(=O)O3)[C@@]([H])([C@@H](CCCC)C)[C@]13C)[C@H](C)[C@@H](O)[C@H]2O	InChI=1S/C19H30O4/c1-5-6-7-10(2)14-13-9-8-12-11(3)16(20)17(21)15(12)19(14,4)23-18(13)22/h8-17,20-21H,5-7H2,1-4H3/t10-,11+,12+,13+,14-,15?,16-,17+,19-/m1/s1	BTXBETBEKXAOJM-ALWQAPMWSA-N
CMNPD28127	-0.86	C15H20O2	232.323	232.146	3.0355	0	2	0	26.3	0	17	0.641407	0.268	1	0	-4.345	2	FALSE	TRUE	FALSE	C1[C@@H](C)C(=CC(=O)C(C)=C2)[C@]2(OC3(C)C)[C@H]3C1	InChI=1S/C15H20O2/c1-9-5-6-13-14(3,4)17-15(13)8-10(2)12(16)7-11(9)15/h7-9,13H,5-6H2,1-4H3/t9-,13+,15+/m1/s1	RVWCZVFWAKZZHV-DVJZZOLTSA-N
CMNPD28168	-0.86	C19H24O5	332.396	332.162	2.6804	1	5	0	69.67	0	24	0.545294	-0.632	3	0	-3.913	3	FALSE	FALSE	TRUE	[C@@]12(C)O[C@H](CC(=O)C[C@H](C(=C)C)CCC(C(=O)O3)=C[C@@H]3C1)C(=O)C2	InChI=1S/C19H24O5/c1-11(2)12-4-5-13-7-15(23-18(13)22)9-19(3)10-16(21)17(24-19)8-14(20)6-12/h7,12,15,17H,1,4-6,8-10H2,2-3H3/t12-,15-,17-,19?/m1/s1	FDEJGIMXMYCYBJ-MPPWSTGUSA-N
CMNPD28699	-0.86	C21H30O6	378.465	378.204	3.4616	5	6	2	85.22	0	27	0.432894	-0.928	3	0	-2.867	3	FALSE	FALSE	FALSE	O[C@H](C(O[C@@]([C@@](C1)(O[C@]2(\C=C(\C\C=C\C(C)(C)OO)/C)[H])[H])(C2)C)=C1C3=O)CC3	InChI=1S/C21H30O6/c1-13(6-5-9-20(2,3)27-24)10-14-12-21(4)18(25-14)11-15-16(22)7-8-17(23)19(15)26-21/h5,9-10,14,17-18,23-24H,6-8,11-12H2,1-4H3/b9-5+,13-10+/t14-,17-,18+,21+/m0/s1	RIJUSTJSMDNKKJ-VHAAVVDMSA-N
CMNPD29273	-0.86	C22H32O5	376.493	376.225	3.3323	2	5	1	76.13	0	27	0.454414	-0.533	3	0	-4.385	2	FALSE	FALSE	FALSE	C1C(=C)[C@@](O)(C[C@]2(C)[C@]3([C@](C(C)C)(O3)CC2)C(=O)C4)[C@@]4(C)[C@H](OC(=O)C)C1	InChI=1S/C22H32O5/c1-13(2)21-10-9-18(5)12-20(25)14(3)7-8-17(26-15(4)23)19(20,6)11-16(24)22(18,21)27-21/h13,17,25H,3,7-12H2,1-2,4-6H3/t17-,18-,19-,20+,21+,22+/m1/s1	KKZDTAKQLNWWOP-UQOPEDAQSA-N
CMNPD29319	-0.86	C15H18BrClO2	345.664	344.018	3.796	0	2	0	34.14	0	19	0.625882	0.289	1	0	-5.086	2	FALSE	TRUE	TRUE	C1(=O)C=C2[C@]3(C[C@](Cl)([C@](C)(Br)CC3)C2=O)C(C)(C)C1	InChI=1S/C15H18BrClO2/c1-12(2)7-9(18)6-10-11(19)15(17)8-14(10,12)5-4-13(15,3)16/h6H,4-5,7-8H2,1-3H3/t13-,14+,15-/m1/s1	WFIVZOJLIQZMIP-QLFBSQMISA-N
CMNPD30587	-0.86	C17H24O4	292.375	292.167	3.5491	9	4	1	59.67	1	21	0.558325	-0.083	2	0	-2.793	3	FALSE	FALSE	TRUE	C(C\C=C\C=C\C1=CC(OC)=CC(=O)O1)CCCC(O)C	InChI=1S/C17H24O4/c1-14(18)10-8-6-4-3-5-7-9-11-15-12-16(20-2)13-17(19)21-15/h5,7,9,11-14,18H,3-4,6,8,10H2,1-2H3/b7-5+,11-9+	RFXHPNBIUMGYFL-JEGFTUTRSA-N
CMNPD30666	-0.86	C14H18O5	266.293	266.115	1.51732	3	5	3	86.99	1	19	0.721932	-1.01	3	0	-2.007	3	FALSE	TRUE	FALSE	c1(O)cc(C([C@@H]([C@@H]2O[C@@H](C)CC2)O)=O)cc(O)c1C	InChI=1S/C14H18O5/c1-7-3-4-12(19-7)14(18)13(17)9-5-10(15)8(2)11(16)6-9/h5-7,12,14-16,18H,3-4H2,1-2H3/t7-,12+,14+/m0/s1	IVPHPOWDCQBSHT-AAAAQAOESA-N
CMNPD30894	-0.86	C12H14O5	238.239	238.084	1.53312	3	5	0	65.74	1	17	0.589852	-0.675	3	0	-2.331	3	FALSE	TRUE	TRUE	C1(C)=C(OC)C=C(\C=C(/C)\C(=O)OC)OC1=O	InChI=1S/C12H14O5/c1-7(11(13)16-4)5-9-6-10(15-3)8(2)12(14)17-9/h5-6H,1-4H3/b7-5+	HBWIAOXGERUDHM-FNORWQNLSA-N
CMNPD31128	-0.86	C15H17NO2	243.306	243.126	3.04894	0	2	1	46.17	1	18	0.711748	0.086	1	0	-4.74	2	FALSE	TRUE	TRUE	c1(C)c(C)c(C(=O)C(=O)N2)c2c([C@@H](C)C[C@@H]3C)c13	InChI=1S/C15H17NO2/c1-6-5-7(2)11-10(6)8(3)9(4)12-13(11)16-15(18)14(12)17/h6-7H,5H2,1-4H3,(H,16,17,18)/t6-,7-/m0/s1	FSGQJQMRIIPDRW-BQBZGAKWSA-N
CMNPD4160	-0.86	C17H32O2	268.441	268.24	5.2357	14	2	0	34.14	0	19	0.318911	0.996	0	0	-4.506	2	TRUE	FALSE	TRUE	CC(=O)CC(CCCCCCCCCCCCC)=O	InChI=1S/C17H32O2/c1-3-4-5-6-7-8-9-10-11-12-13-14-17(19)15-16(2)18/h3-15H2,1-2H3	VZRNDOSIHXJXCH-UHFFFAOYSA-N
CMNPD705	-0.86	C17H22O2	258.361	258.162	3.9935	3	2	0	26.3	1	19	0.604948	0.622	1	0	-4.72	2	FALSE	FALSE	TRUE	c1(COC(=O)C)ccc([C@]2([C@@H](C)C(=C)CC2)C)cc1	InChI=1S/C17H22O2/c1-12-9-10-17(4,13(12)2)16-7-5-15(6-8-16)11-19-14(3)18/h5-8,13H,1,9-11H2,2-4H3/t13-,17+/m0/s1	BLWLBVOWKLVDOD-SUMWQHHRSA-N
CMNPD772	-0.86	C22H36Br2O5	540.333	538.093	3.9344	3	5	3	86.99	0	29	0.373352	-0.641	3	0	-4.18	2	FALSE	FALSE	FALSE	[C@H]1([C@H](O)C[C@](C)([C@@H](Br)CC[C@]2(O)C)[C@]12[H])[C@H]([C@@]3(O)CC[C@H](Br)C(C)(C)C3)OC(=O)C	InChI=1S/C22H36Br2O5/c1-12(25)29-18(22(28)9-7-14(23)19(2,3)11-22)16-13(26)10-20(4)15(24)6-8-21(5,27)17(16)20/h13-18,26-28H,6-11H2,1-5H3/t13-,14+,15+,16-,17+,18-,20-,21-,22-/m1/s1	SOFDJPFVNNWIJY-YJZKEOQOSA-N
CMNPD7901	-0.86	C10H13NO3S3	291.419	291.006	1.9815	4	6	1	61.55	1	17	0.856007	-0.641	3	0	-3.178	3	FALSE	TRUE	TRUE	S1(c(c(SS1)c2CCN)c(OC)c(OC)c2)=O	InChI=1S/C10H13NO3S3/c1-13-7-5-6(3-4-11)9-10(8(7)14-2)17(12)16-15-9/h5H,3-4,11H2,1-2H3	UALMZMRPHXWXKI-UHFFFAOYSA-N
CMNPD919	-0.86	C17H24	228.379	228.188	5.1678	5	0	0	0	1	17	0.609986	1.628	0	1	-5.863	2	TRUE	FALSE	TRUE	C(/C(=C/Cc1ccccc1)/C)=C(\CC(C)C)/C	InChI=1S/C17H24/c1-14(2)12-16(4)13-15(3)10-11-17-8-6-5-7-9-17/h5-10,13-14H,11-12H2,1-4H3/b15-10+,16-13+	UTLZQUQNZXZUCB-XGJXTRRESA-N
CMNPD11980	-0.87	C13H9Br3O3	452.924	449.81	5.4806	3	3	1	38.69	2	19	0.669753	0.896	0	0	-5.869	2	FALSE	TRUE	TRUE	Brc1cc(c(cc1)Oc(c(c(cc2Br)Br)OC)c2)O	InChI=1S/C13H9Br3O3/c1-18-13-9(16)4-8(15)6-12(13)19-11-3-2-7(14)5-10(11)17/h2-6,17H,1H3	HRRVQCAIPDRHAX-UHFFFAOYSA-N
CMNPD12679	-0.87	C12H10BrNO2	280.121	278.989	3.1166	2	2	1	42.09	2	16	0.678031	0.18	1	0	-4.272	2	FALSE	TRUE	TRUE	c1cc2c(cc1Br)[nH]cc2\C=C/C(OC)=O	InChI=1S/C12H10BrNO2/c1-16-12(15)5-2-8-7-14-11-6-9(13)3-4-10(8)11/h2-7,14H,1H3/b5-2-	KXOFEQMCIBBYME-DJWKRKHSSA-N
CMNPD1539	-0.87	C14H19N3O	245.326	245.153	2.4347	5	3	2	49.41	1	18	0.836726	-0.411	2	0	-2.401	3	FALSE	TRUE	FALSE	c1c([nH]cc1)C2=N\C(=C/NCC(C)C)\C(=C2)OC	InChI=1S/C14H19N3O/c1-10(2)8-15-9-13-14(18-3)7-12(17-13)11-5-4-6-16-11/h4-7,9-10,15-16H,8H2,1-3H3/b13-9-	AWCGYYLRJSJSBC-LCYFTJDESA-N
CMNPD16620	-0.87	C18H30O5	326.433	326.209	2.9335	6	5	1	64.99	0	23	0.600391	-0.245	2	0	-3.818	3	FALSE	FALSE	TRUE	C1(OC(CC2(O3)OC(CCCCC(O)CC)CC2)C3C1(C)C)=O	InChI=1S/C18H30O5/c1-4-12(19)7-5-6-8-13-9-10-18(22-13)11-14-15(23-18)17(2,3)16(20)21-14/h12-15,19H,4-11H2,1-3H3	BJYDMDQYCGNRKX-UHFFFAOYSA-N
CMNPD17378	-0.87	C15H23BrO	299.252	298.093	4.2135	0	1	1	20.23	0	17	0.524476	0.707	0	0	-4.553	2	FALSE	TRUE	TRUE	C1[C@]2(C(=C)CC[C@H](Br)C2(C)C)CC=C(C)[C@H]1O	InChI=1S/C15H23BrO/c1-10-7-8-15(9-12(10)17)11(2)5-6-13(16)14(15,3)4/h7,12-13,17H,2,5-6,8-9H2,1,3-4H3/t12-,13-,15-/m0/s1	RYEOAMGBDUNXFU-YDHLFZDLSA-N
CMNPD19230	-0.87	C22H30O4	358.478	358.214	5.1382	7	4	0	48.67	1	26	0.500174	0.494	1	0	-5.25	2	FALSE	FALSE	TRUE	C1C[C@@](C)([C@@H]2O[C@@](C)(\C=C\C\C(\C)=C\CCc3ccoc3)CC2)OC1=O	InChI=1S/C22H30O4/c1-17(6-4-8-18-11-15-24-16-18)7-5-12-21(2)13-9-19(25-21)22(3)14-10-20(23)26-22/h5-6,11-12,15-16,19H,4,7-10,13-14H2,1-3H3/b12-5+,17-6+/t19-,21+,22+/m1/s1	KJTXBIXWWIZNLF-MDLOFERNSA-N
CMNPD1985	-0.87	C20H32O2	304.474	304.24	5.2058	3	2	1	33.37	1	22	0.831682	0.858	0	0	-5.611	2	FALSE	TRUE	TRUE	C1C[C@]2([H])[C@](O)(CC[C@@H](C)[C@]2(CCc3ccoc3)C)C(C)(C)C1	InChI=1S/C20H32O2/c1-15-7-12-20(21)17(6-5-10-18(20,2)3)19(15,4)11-8-16-9-13-22-14-16/h9,13-15,17,21H,5-8,10-12H2,1-4H3/t15-,17+,19-,20-/m1/s1	ZCJPCXPMVIQGAS-MCYKXBRJSA-N
CMNPD21080	-0.87	C20H32	272.476	272.25	6.3076	1	0	0	0	0	20	0.490747	1.819	0	2	-7.312	1	FALSE	FALSE	TRUE	C1\C(\C)=C\CC[C@@H](C)\C=C\[C@@](C)(CC[C@@]2([H])C(C)=C)[C@@]2([H])C1	InChI=1S/C20H32/c1-15(2)18-12-14-20(5)13-11-17(4)8-6-7-16(3)9-10-19(18)20/h7,11,13,17-19H,1,6,8-10,12,14H2,2-5H3/b13-11+,16-7+/t17-,18+,19+,20+/m1/s1	DQSHCYDPVQKJSC-IAGGUBJBSA-N
CMNPD21376	-0.87	C21H30O4	346.467	346.214	4.7628	11	4	1	59.04	2	25	0.59584	0.286	1	0	-4.031	2	FALSE	TRUE	TRUE	c1(CC[C@@H]2[C@@](C)(C[C@H](O)C[C@@H](C)CCCc3cocc3)O2)ccoc1	InChI=1S/C21H30O4/c1-16(4-3-5-17-8-10-23-14-17)12-19(22)13-21(2)20(25-21)7-6-18-9-11-24-15-18/h8-11,14-16,19-20,22H,3-7,12-13H2,1-2H3/t16-,19+,20+,21+/m0/s1	AUEKROIOGGQZNX-LLUDDFSJSA-N
CMNPD21568	-0.87	C20H32O3	320.473	320.235	4.1567	1	3	1	41.99	0	23	0.582584	0.31	1	0	-4.581	2	FALSE	FALSE	TRUE	C(/C1)=C(\C[C@H](O[C@H]2[C@](O)(C)CC\C=C(/C)\C1)[C@](C3(C)OC3)([H])C2)/C	InChI=1S/C20H32O3/c1-14-7-5-8-15(2)11-17-16(20(4)13-22-20)12-18(23-17)19(3,21)10-6-9-14/h8-9,16-18,21H,5-7,10-13H2,1-4H3/b14-9+,15-8+/t16-,17-,18+,19-,20?/m0/s1	CUMXILZMQFRPNI-KCKIJNSDSA-N
CMNPD22602	-0.87	C18H14O7	342.303	342.074	1.427	3	7	3	113.29	2	25	0.723113	NA	4	0	-3.46	3	FALSE	TRUE	FALSE	c1cc(ccc1O)C2=C([C@@](O)(OC2=O)C(OC)=O)c3ccc(O)cc3	InChI=1S/C18H14O7/c1-24-17(22)18(23)15(11-4-8-13(20)9-5-11)14(16(21)25-18)10-2-6-12(19)7-3-10/h2-9,19-20,23H,1H3/t18-/m1/s1	AHCUPDYSVNNACP-GOSISDBHSA-N
CMNPD23079	-0.87	C28H24N4O5	496.523	496.175	3.6998	2	8	3	106.75	5	37	0.321964	NA	4	0	-7.613	1	FALSE	TRUE	FALSE	c1cc2c(cc1O)n([C@@H]3O[C@@]4(C)[C@H](OC)[C@H](NC)C3)c(c(n4c(cccc5)c56)c6c(C(=O)NC7=O)c78)c28	InChI=1S/C28H24N4O5/c1-28-25(36-3)15(29-2)11-18(37-28)31-17-10-12(33)8-9-14(17)19-21-22(27(35)30-26(21)34)20-13-6-4-5-7-16(13)32(28)24(20)23(19)31/h4-10,15,18,25,29,33H,11H2,1-3H3,(H,30,34,35)/t15-,18-,25-,28+/m1/s1	YUJHUJAMGPGPED-UGZRAAABSA-N
CMNPD24012	-0.87	C20H28O3	316.441	316.204	4.4885	0	3	0	38.83	0	23	0.285982	0.674	1	0	-6.05	1	FALSE	FALSE	TRUE	C(/C1)=C(\C[C@@H](OC(=O)C2=C)[C@]2([H])C[C@@H](O3)[C@@]3(C)CC\C=C(/C)\C1)/C	InChI=1S/C20H28O3/c1-13-7-5-8-14(2)11-17-16(15(3)19(21)22-17)12-18-20(4,23-18)10-6-9-13/h8-9,16-18H,3,5-7,10-12H2,1-2,4H3/b13-9+,14-8+/t16-,17-,18-,20-/m1/s1	DFVBARBOGQRBPH-XVBRJSJDSA-N
CMNPD24121	-0.87	C24H38O7	438.561	438.262	2.7676	3	7	2	102.29	0	31	0.515899	-1.221	3	0	-3.278	3	FALSE	FALSE	FALSE	[C@H]1([C@@]([H])([C@@H](O[C@H]23)[C@](C)(OC(C)=O)CC[C@H](OC(=O)C)[C@](O)(C)C2)[C@]3([H])C(=C)[C@@H](O)C1)C(C)C	InChI=1S/C24H38O7/c1-12(2)16-10-17(27)13(3)20-18-11-23(6,28)19(29-14(4)25)8-9-24(7,31-15(5)26)22(30-18)21(16)20/h12,16-22,27-28H,3,8-11H2,1-2,4-7H3/t16-,17+,18-,19+,20-,21-,22-,23+,24-/m1/s1	CTJSBYKSXKTLNF-RKWRRXNDSA-N
CMNPD2441	-0.87	C15H19BrO	295.22	294.062	4.5469	0	1	0	17.07	0	17	0.64062	0.697	1	0	-4.873	2	FALSE	TRUE	TRUE	C1\C(\C=C[C@@](C1)(C(C)CC2=O)C(=C2C)C)=C/Br	InChI=1S/C15H19BrO/c1-10-8-14(17)11(2)12(3)15(10)6-4-13(9-16)5-7-15/h4,6,9-10H,5,7-8H2,1-3H3/b13-9-/t10?,15-/m1/s1	ICLLHKVVFGZVON-XWYFKCECSA-N
CMNPD25576	-0.87	C13H9Br5N2O3	640.746	635.653	4.9962	4	3	4	85.35	2	23	0.380022	NA	4	0	-6.366	1	FALSE	TRUE	TRUE	c1(Br)cc([C@H](O)CNC(=O)c2c(Br)c(Br)c(Br)[nH]2)cc(Br)c1O	InChI=1S/C13H9Br5N2O3/c14-5-1-4(2-6(15)11(5)22)7(21)3-19-13(23)10-8(16)9(17)12(18)20-10/h1-2,7,20-22H,3H2,(H,19,23)/t7-/m1/s1	YQXSTLRGHIXCFL-SSDOTTSWSA-N
CMNPD26220	-0.87	C25H37NO3	399.575	399.277	5.0751	3	3	1	57.61	0	29	0.311722	0.445	1	0	-5.906	2	FALSE	TRUE	TRUE	[C@]1([H])(\C(\C)=C\C)[C@@H](\C(\O)=C(\C(=O)N(C)[C@@H]2C(C)C)/C2=O)[C@]([H])([C@@H](C)CCC3)[C@]3([H])C=C1C	InChI=1S/C25H37NO3/c1-8-14(4)18-16(6)12-17-11-9-10-15(5)19(17)20(18)23(27)21-24(28)22(13(2)3)26(7)25(21)29/h8,12-13,15,17-20,22,27H,9-11H2,1-7H3/b14-8+,23-21-/t15-,17-,18-,19+,20+,22+/m0/s1	CFYZWMOGIXBXRL-NKFVHPGGSA-N
CMNPD26280	-0.87	C12H14O5	238.239	238.084	1.431	3	5	1	64.99	1	17	0.806853	-0.786	3	0	-2.086	3	FALSE	FALSE	TRUE	c1(OC)cc(CCOC2OC)c2c(O)c1C=O	InChI=1S/C12H14O5/c1-15-9-5-7-3-4-17-12(16-2)10(7)11(14)8(9)6-13/h5-6,12,14H,3-4H2,1-2H3	PMBCUZNHZOXWJF-UHFFFAOYSA-N
CMNPD27165	-0.87	C24H25NO4	391.467	391.178	4.1154	1	4	2	79.39	3	29	0.611888	-0.23	2	0	-6.14	1	TRUE	TRUE	TRUE	c12c([nH]c(cccc3)c13)cc4c([C@@](C)(CC[C@H](O)[C@@]5(C)C(OC)=O)[C@@]5([H])CC4=O)c2	InChI=1S/C24H25NO4/c1-23-9-8-21(27)24(2,22(28)29-3)20(23)12-19(26)15-11-18-14(10-16(15)23)13-6-4-5-7-17(13)25-18/h4-7,10-11,20-21,25,27H,8-9,12H2,1-3H3/t20-,21+,23-,24+/m1/s1	YSJQFTPGPPBWEH-JSRBNTPPSA-N
CMNPD27420	-0.87	C18H22O6	334.368	334.142	2.5504	0	6	3	104.06	1	24	0.629962	NA	4	0	-3.466	3	FALSE	FALSE	TRUE	c1c(O)c2c(\C=C\CC[C@H](O)C(=O)CCC[C@H](C)OC2=O)cc1O	InChI=1S/C18H22O6/c1-11-5-4-8-15(21)14(20)7-3-2-6-12-9-13(19)10-16(22)17(12)18(23)24-11/h2,6,9-11,14,19-20,22H,3-5,7-8H2,1H3/b6-2+/t11-,14-/m0/s1	ZEBYTFXKYZGDFM-CZPIQHGUSA-N
CMNPD30673	-0.87	C26H32O10	504.532	504.2	2.2264	1	10	1	134.66	0	36	0.4183	NA	4	1	-5.114	2	FALSE	TRUE	FALSE	[C@]1([H])(C[C@]2(C)[C@@](O)([C@@]([H])(OC2=O)O[C@@H](C)C3=O)[C@@]34[H])[C@]4(C)[C@H](OC(=O)OC)C=C(C(C)(C)OC5=O)C(=C5)[C@@H]1C	InChI=1S/C26H32O10/c1-11-13-8-17(27)36-23(3,4)14(13)9-16(34-22(30)32-7)25(6)15(11)10-24(5)20(29)35-21-26(24,31)19(25)18(28)12(2)33-21/h8-9,11-12,15-16,19,21,31H,10H2,1-7H3/t11-,12-,15-,16+,19-,21+,24-,25+,26-/m0/s1	NLXBYYROKNGJOC-JPEUAKAISA-N
CMNPD3137	-0.87	C16H26O3	266.381	266.188	3.7898	7	3	0	38.83	0	19	0.304436	0.501	1	0	-4.138	2	FALSE	FALSE	TRUE	C1(C)(C)O[C@@H]1CC\C(=C\CC\C(=C\C(OC)=O)\C)\C	InChI=1S/C16H26O3/c1-12(9-10-14-16(3,4)19-14)7-6-8-13(2)11-15(17)18-5/h7,11,14H,6,8-10H2,1-5H3/b12-7+,13-11+/t14-/m1/s1	QVJMXSGZTCGLHZ-HONBPKQLSA-N
CMNPD3208	-0.87	C10H14Br3Cl3	480.293	475.771	5.6983	6	0	0	0	0	16	0.338309	1.576	0	1	-5.658	2	TRUE	TRUE	TRUE	C(=C\[C@](C)(Cl)CBr)/[C@@H]([C@](Cl)([C@@H](Br)CCl)C)Br	InChI=1S/C10H14Br3Cl3/c1-9(15,6-11)4-3-7(12)10(2,16)8(13)5-14/h3-4,7-8H,5-6H2,1-2H3/b4-3+/t7-,8-,9-,10-/m0/s1	PHKONGFYKSGPSW-DIAJGAPXSA-N
CMNPD3416	-0.87	C20H30O	286.459	286.23	5.9409	1	1	0	17.07	0	21	0.545004	1.409	0	1	-6.701	1	FALSE	FALSE	TRUE	C(/C1)=C(\CC(=O)C(C(C)=C)C\C=C(/C)\CC\C=C(/C)\C1)/C	InChI=1S/C20H30O/c1-15(2)19-13-12-17(4)10-6-8-16(3)9-7-11-18(5)14-20(19)21/h8,11-12,19H,1,6-7,9-10,13-14H2,2-5H3/b16-8+,17-12+,18-11+	FHFFESCITRPPTG-SZPHWZFISA-N
CMNPD3682	-0.87	C15H21BrO3	329.234	328.067	2.4153	6	3	1	41.99	0	19	0.462269	0.154	1	0	-3.113	3	FALSE	TRUE	TRUE	C#C\C=C\C[C@@H](O)[C@@]1([H])C[C@H](Br)[C@]([H])(C[C@H]2O[C@@H]2CC)O1	InChI=1S/C15H21BrO3/c1-3-5-6-7-11(17)14-8-10(16)13(19-14)9-15-12(4-2)18-15/h1,5-6,10-15,17H,4,7-9H2,2H3/b6-5+/t10-,11+,12+,13-,14+,15+/m0/s1	CDQFURANXHAJLL-SMUGRMHISA-N
CMNPD3821	-0.87	C15H26Br2Cl2N2O	481.1	477.979	-5.18	8	1	2	18.11	1	22	0.356094	-0.154	2	1	-1.488	4	FALSE	TRUE	FALSE	c1(c(c(cc(CC[NH+](C)C)c1)Br)OCCC[NH+](C)C)Br.[Cl-].[Cl-]	InChI=1S/C15H24Br2N2O.2ClH/c1-18(2)7-5-9-20-15-13(16)10-12(11-14(15)17)6-8-19(3)4;;/h10-11H,5-9H2,1-4H3;2*1H	ZVKVVHRLGZUDCH-UHFFFAOYSA-N
CMNPD5337	-0.87	C16H21BrO2	325.246	324.072	4.6746	0	2	1	29.46	1	19	0.750689	0.865	0	0	-5.767	2	FALSE	TRUE	TRUE	c12c(cc(c(c1)Br)O)C[C@@]3([C@](C)(CCCC3(C)C)O2)[H]	InChI=1S/C16H21BrO2/c1-15(2)5-4-6-16(3)14(15)8-10-7-12(18)11(17)9-13(10)19-16/h7,9,14,18H,4-6,8H2,1-3H3/t14-,16-/m0/s1	ZERJYIYMIXACEB-HOCLYGCPSA-N
CMNPD5966	-0.87	C15H22O	218.34	218.167	3.9042	0	1	0	17.07	0	16	0.563432	0.592	1	0	-4.581	2	FALSE	FALSE	TRUE	C1[C@]2(C(C)(C)C=CCC2=C)CC[C@@H](C)C1=O	InChI=1S/C15H22O/c1-11-7-9-15(10-13(11)16)12(2)6-5-8-14(15,3)4/h5,8,11H,2,6-7,9-10H2,1,3-4H3/t11-,15-/m1/s1	ZYEPHLBHZCRIHX-IAQYHMDHSA-N
CMNPD8368	-0.87	C28H48O	400.691	400.371	7.4686	4	1	1	20.23	0	29	0.518679	NA	4	3	-7.974	1	FALSE	FALSE	TRUE	C1CC2C(CC[C@](C)([C@@H]([C@H](C)CC[C@@H]3CC3(C)C)CC4)C24)[C@]5(C)C1C[C@@H](O)CC5	InChI=1S/C28H48O/c1-18(6-7-20-17-26(20,2)3)23-10-11-24-22-9-8-19-16-21(29)12-14-27(19,4)25(22)13-15-28(23,24)5/h18-25,29H,6-17H2,1-5H3/t18-,19?,20-,21+,22?,23-,24?,25?,27+,28-/m1/s1	HJRZYGICTMFDLO-MUSMVPOUSA-N
CMNPD8531	-0.87	C11H13NOS2	239.365	239.044	3.4449	2	4	1	32.59	1	15	0.633562	0.363	1	0	-3.295	3	FALSE	TRUE	TRUE	C(/SC)(=N\C=C/c(ccc1O)cc1)\SC	InChI=1S/C11H13NOS2/c1-14-11(15-2)12-8-7-9-3-5-10(13)6-4-9/h3-8,13H,1-2H3/b8-7-	VIQLDTHCJGLTLT-FPLPWBNLSA-N
CMNPD9481	-0.87	C10H16N6O	236.279	236.139	1.02608	5	7	2	95.75	1	17	0.787572	-0.985	3	0	-3.004	3	FALSE	TRUE	TRUE	n1c(NCC)nc(OC)nc1NC(C)(C)C#N	InChI=1S/C10H16N6O/c1-5-12-7-13-8(15-9(14-7)17-4)16-10(2,3)6-11/h5H2,1-4H3,(H2,12,13,14,15,16)	SHANRXMTBMPTMY-UHFFFAOYSA-N
CMNPD9584	-0.87	C17H30O4	298.423	298.214	4.4931	9	3	1	55.76	0	21	0.502999	0.719	0	0	-5.352	2	FALSE	FALSE	TRUE	[C@H]1(OO[C@@](C[C@@H](C)CCCC)(CC)C=C1CC)CC(O)=O	InChI=1S/C17H30O4/c1-5-8-9-13(4)11-17(7-3)12-14(6-2)15(20-21-17)10-16(18)19/h12-13,15H,5-11H2,1-4H3,(H,18,19)/t13-,15-,17+/m0/s1	ADLQEKVIRPQEBH-JLJPHGGASA-N
CMNPD11119	-0.88	C20H33NO	303.49	303.256	6.2369	14	1	1	32.86	1	22	0.246253	NA	4	3	-6.049	1	FALSE	FALSE	TRUE	C(CCCCc1ccc(C=O)[nH]1)\C=C\CCCCCCCC	InChI=1S/C20H33NO/c1-2-3-4-5-6-7-8-9-10-11-12-13-14-15-19-16-17-20(18-22)21-19/h9-10,16-18,21H,2-8,11-15H2,1H3/b10-9+	CTSCBBDCQWLNNO-MDZDMXLPSA-N
CMNPD1140	-0.88	C22H32N2	324.512	324.257	5.70678	0	0	0	8.72	0	24	0.504831	1.222	0	1	-6.252	1	FALSE	TRUE	TRUE	[C@@]12([H])[C@@]([C@]([H])([C@]3([H])C[C@](C)([C@H]4C)[N+]#[C-])[C@]4([H])CC1)([H])[C@]([H])(CC[C@]2(C)[N+]#[C-])[C@@H](C)C3	InChI=1S/C22H32N2/c1-13-11-15-12-22(4,24-6)14(2)17-7-8-18-20(19(15)17)16(13)9-10-21(18,3)23-5/h13-20H,7-12H2,1-4H3/t13-,14-,15-,16+,17+,18-,19+,20+,21-,22+/m0/s1	XSSWYBOISSBWMM-FICRLMOWSA-N
CMNPD11593	-0.88	C20H18Br2N4	474.2	471.99	5.1494	2	2	4	55.64	4	26	0.325137	0.359	1	0	-7.181	1	FALSE	TRUE	FALSE	N1[C@H](c2c[nH]c(cc(Br)cc3)c23)CN[C@@H](c4c[nH]c(cc(Br)cc5)c45)C1	InChI=1S/C20H18Br2N4/c21-11-1-3-13-15(7-23-17(13)5-11)19-9-26-20(10-25-19)16-8-24-18-6-12(22)2-4-14(16)18/h1-8,19-20,23-26H,9-10H2/t19-,20+	MWNHJASCQSIGAO-BGYRXZFFSA-N
CMNPD12005	-0.88	C15H23ClO2	270.8	270.139	3.3163	1	2	1	37.3	0	18	0.450882	0.233	1	0	-4.014	2	FALSE	FALSE	TRUE	C(=C(\C[C@@](C)(C[C@H](O)[C@H](Cl)C1(C)C)[C@@]1([H])C2)/C2)/C=O	InChI=1S/C15H23ClO2/c1-14(2)12-5-4-10(6-7-17)8-15(12,3)9-11(18)13(14)16/h6-7,11-13,18H,4-5,8-9H2,1-3H3/b10-6+/t11-,12-,13-,15-/m0/s1	HWPNRSYBULQAQB-DEKCHLJESA-N
CMNPD13332	-0.88	C20H32O4	336.472	336.23	3.3567	4	4	2	66.76	0	24	0.772682	-0.282	2	0	-3.782	3	FALSE	FALSE	FALSE	C1CCC([C@]2(O[C@@](CC3)(O)[C@](C)(CCC(C(C)C)=O)[C@@H]2O)[C@@]13C)=C	InChI=1S/C20H32O4/c1-13(2)15(21)8-10-18(5)16(22)20-14(3)7-6-9-17(20,4)11-12-19(18,23)24-20/h13,16,22-23H,3,6-12H2,1-2,4-5H3/t16-,17-,18+,19+,20+/m0/s1	AEGACTCEKVOUDB-CENDIDJXSA-N
CMNPD14874	-0.88	C27H38O3	410.598	410.282	5.4208	0	3	1	54.37	0	30	0.542518	0.582	1	0	-7.076	1	FALSE	FALSE	TRUE	[C@@H]1(CC[C@]2(C)[C@@]([H])(CC[C@](C)([C@]([H])(CC(C(=O)C(C)=CC3=O)=C34)[C@]4(C)CC5)[C@@]25[H])C1(C)C)O	InChI=1S/C27H38O3/c1-15-13-17(28)22-16(23(15)30)14-20-26(5)10-7-18-24(2,3)21(29)9-12-25(18,4)19(26)8-11-27(20,22)6/h13,18-21,29H,7-12,14H2,1-6H3/t18-,19+,20-,21-,25+,26-,27-/m0/s1	CCDPFNRYKYEVHN-OHTCGOCVSA-N
CMNPD16544	-0.88	C15H20ClNO3	297.782	297.113	2.162	4	3	1	55.4	0	20	0.491391	-0.367	2	0	-3.707	3	FALSE	FALSE	TRUE	[C@H]1([C@@]2(C)[C@@](C(O2)=O)(CC3CCCC=C3)NC1=O)CCCl	InChI=1S/C15H20ClNO3/c1-14-11(7-8-16)12(18)17-15(14,13(19)20-14)9-10-5-3-2-4-6-10/h3,5,10-11H,2,4,6-9H2,1H3,(H,17,18)/t10?,11-,14-,15-/m0/s1	URJGVVMJOFUXRZ-ZJINVJJNSA-N
CMNPD1744	-0.88	C15H24O	220.356	220.183	4.1025	1	1	0	9.23	0	16	0.604414	0.874	0	0	-4.904	2	FALSE	FALSE	TRUE	[C@@]1(O[C@]([C@H](C)[C@@H](C)C2)(CC1)C(C)=C2)(C)C=C	InChI=1S/C15H24O/c1-6-14(5)9-10-15(16-14)12(3)8-7-11(2)13(15)4/h6,8,11,13H,1,7,9-10H2,2-5H3/t11-,13+,14+,15+/m0/s1	CVZXLAAMZXBCMM-ZGKBOVNRSA-N
CMNPD17669	-0.88	C24H29ClO7	464.942	464.16	3.3785	4	7	1	91.29	0	32	0.637471	-0.951	3	0	-4.034	2	FALSE	TRUE	FALSE	O1C(=O)[C@]([H])([C@]2([H])[C@](C)(O3)C(=O)C(Cl)=C(C=C(\C=C\[C@@H](C)[C@H](O)C)O4)C2=C4)[C@@]3(OC)[C@H](C)[C@H]1C	InChI=1S/C24H29ClO7/c1-11(13(3)26)7-8-15-9-16-17(10-30-15)18-19-22(28)31-14(4)12(2)24(19,29-6)32-23(18,5)21(27)20(16)25/h7-14,18-19,26H,1-6H3/b8-7+/t11-,12-,13-,14-,18-,19+,23+,24-/m1/s1	XULBVHWQPPYAAY-NCCWVHROSA-N
CMNPD17703	-0.88	C16H20O6	308.33	308.126	1.991	5	5	1	89.9	0	22	0.474394	-0.952	3	0	-3.046	3	FALSE	FALSE	FALSE	C(C[C@]1(C)O\C(=C(/C(=O)[C@@H]2CC(O)=O)\C(=O)O2)\C=C1)(C)CC	InChI=1S/C16H20O6/c1-4-9(2)8-16(3)6-5-10(22-16)13-14(19)11(7-12(17)18)21-15(13)20/h5-6,9,11H,4,7-8H2,1-3H3,(H,17,18)/b13-10+/t9?,11-,16+/m0/s1	PJLKMFDHUJBABS-CCHOVJRZSA-N
CMNPD18792	-0.88	C27H30O7	466.53	466.199	3.44284	0	7	1	95.2	1	34	0.585408	-0.91	3	0	-5.182	2	FALSE	TRUE	FALSE	C1(C[C@H]2[C@@]([C@@]([H])(CC3)C(C)=C1)([C@]([H])([C@]3([C@@H](O)O4)[C@]5([C@@H]4C6=C(C(=C(OC6=O)C)C)O5)C(C)=C7)[C@@H]7O2)C)=O	InChI=1S/C27H30O7/c1-11-8-15(28)10-18-25(5)16(11)6-7-26-21(25)17(32-18)9-12(2)27(26)22(33-24(26)30)19-20(34-27)13(3)14(4)31-23(19)29/h8-9,16-18,21-22,24,30H,6-7,10H2,1-5H3/t16-,17+,18-,21+,22-,24-,25+,26+,27+/m0/s1	JPXZJDMFVHWBKF-JPHWDXFPSA-N
CMNPD19879	-0.88	C16H14O5	286.283	286.084	2.46112	2	5	2	79.9	3	21	0.70732	-0.569	3	0	-3.449	3	FALSE	TRUE	TRUE	c12c(c(cc(C)c1)CO)C(=O)c3c(cc(cc3O)OC)O2	InChI=1S/C16H14O5/c1-8-3-9(7-17)14-12(4-8)21-13-6-10(20-2)5-11(18)15(13)16(14)19/h3-6,17-18H,7H2,1-2H3	RWXQNINQKMVTEI-UHFFFAOYSA-N
CMNPD20372	-0.88	C20H28O2	300.442	300.209	4.8097	0	2	0	34.14	0	22	0.601586	0.696	1	0	-5.917	2	FALSE	FALSE	TRUE	C1(=O)\C=C(/C)\CC[C@@]([H])(C2(C)C)[C@@]2([H])\C=C(/C)\C(=O)C\C=C(/C)\C1	InChI=1S/C20H28O2/c1-13-6-8-17-18(20(17,4)5)12-15(3)19(22)9-7-14(2)11-16(21)10-13/h7,10,12,17-18H,6,8-9,11H2,1-5H3/b13-10+,14-7+,15-12+/t17-,18-/m1/s1	WXNGUMYXVIWRMY-QGQRVWCFSA-N
CMNPD21776	-0.88	C12H21N2O5	273.309	273.144	-2.4227	6	5	5	112.99	0	19	0.36794	NA	4	2	1.278	5	FALSE	TRUE	FALSE	C1C(C(=C(C[C@@]1(O)CO)NCC(=O)O)OC)=[NH+]CC	InChI=1S/C12H20N2O5/c1-3-13-8-4-12(18,7-15)5-9(11(8)19-2)14-6-10(16)17/h14-15,18H,3-7H2,1-2H3,(H,16,17)/p+1/b13-8+/t12-/m1/s1	HBCSFOMLWHQKNF-FMNNIJNLSA-O
CMNPD22379	-0.88	C15H20O	216.324	216.151	3.5668	2	1	1	20.23	1	16	0.749288	0.634	1	0	-3.905	3	TRUE	FALSE	TRUE	C(O)c1ccc(cc1)[C@]2(CCC(C)=C2C)C	InChI=1S/C15H20O/c1-11-8-9-15(3,12(11)2)14-6-4-13(10-16)5-7-14/h4-7,16H,8-10H2,1-3H3/t15-/m0/s1	ASPJHNACYAXEJK-HNNXBMFYSA-N
CMNPD24839	-0.88	C6H8O3	128.127	128.047	0.3053	2	3	2	53.6	1	9	0.602089	-1.011	3	0	0.34	5	FALSE	TRUE	FALSE	O[C@H](CO)c1occc1	InChI=1S/C6H8O3/c7-4-5(8)6-2-1-3-9-6/h1-3,5,7-8H,4H2/t5-/m1/s1	YOSOKWRRCVPEJS-RXMQYKEDSA-N
CMNPD27263	-0.88	C10H14O2	166.22	166.099	2.46172	2	2	0	30.21	1	12	0.675158	0.229	1	0	-3.133	3	FALSE	TRUE	FALSE	C1=C([C@H](C)CC)OC(=O)C(C)=C1	InChI=1S/C10H14O2/c1-4-7(2)9-6-5-8(3)10(11)12-9/h5-7H,4H2,1-3H3/t7-/m1/s1	MGLYOXCODWYDGM-SSDOTTSWSA-N
CMNPD29217	-0.88	C11H14O4	210.229	210.089	1.5639	3	4	1	59.67	1	15	0.822077	-0.732	3	0	-1.502	4	FALSE	TRUE	FALSE	C1=C(\C(\C)=C\C)OC(=O)C(CO)=C1OC	InChI=1S/C11H14O4/c1-4-7(2)9-5-10(14-3)8(6-12)11(13)15-9/h4-5,12H,6H2,1-3H3/b7-4+	WLPQYAGDMJKPTN-QPJJXVBHSA-N
CMNPD30443	-0.88	C21H21N3O3	363.417	363.158	1.9841	4	3	3	85.43	3	27	0.662599	-0.765	3	0	-3.822	3	FALSE	FALSE	FALSE	[C@H]1(Cc2c[nH]c(cccc3)c23)C(=O)N(C)[C@@H](Cc4ccc(O)cc4)C(=O)N1	InChI=1S/C21H21N3O3/c1-24-19(10-13-6-8-15(25)9-7-13)20(26)23-18(21(24)27)11-14-12-22-17-5-3-2-4-16(14)17/h2-9,12,18-19,22,25H,10-11H2,1H3,(H,23,26)/t18-,19-/m0/s1	QVUGVMYAQOTVMJ-OALUTQOASA-N
CMNPD31161	-0.88	C16H32N3O	282.452	282.254	1.7004	8	1	3	58.88	0	20	0.593954	-0.007	2	0	-3.411	3	TRUE	FALSE	FALSE	N1C(=[NH2+])N[C@H](CCCCCCCCC)C[C@]12CCCO2	InChI=1S/C16H31N3O/c1-2-3-4-5-6-7-8-10-14-13-16(11-9-12-20-16)19-15(17)18-14/h14H,2-13H2,1H3,(H3,17,18,19)/p+1/t14-,16-/m1/s1	YPUZNTZISBZHTJ-GDBMZVCRSA-O
CMNPD3281	-0.88	C20H14N4O	326.359	326.117	4.2703	3	2	3	77.33	5	25	0.432971	-0.108	2	0	-5.822	2	FALSE	TRUE	FALSE	[nH]1cc(C(=O)c2ncc(c3c[nH]c(cc4)c3cc4)[nH]2)c(cccc5)c15	InChI=1S/C20H14N4O/c25-19(15-10-22-17-8-4-2-6-13(15)17)20-23-11-18(24-20)14-9-21-16-7-3-1-5-12(14)16/h1-11,21-22H,(H,23,24)	OBDUUEITYHUFCW-UHFFFAOYSA-N
CMNPD3326	-0.88	C16H25N	231.383	231.199	4.39269	0	0	0	4.36	0	17	0.544495	1.02	0	0	-5.211	2	FALSE	TRUE	TRUE	[C@]12([H])[C@@]([C@H](CCC(C3(C)C)C13)C)(CC[C@@H]2C)[N+]#[C-]	InChI=1S/C16H25N/c1-10-8-9-16(17-5)11(2)6-7-12-14(13(10)16)15(12,3)4/h10-14H,6-9H2,1-4H3/t10-,11-,12?,13+,14?,16-/m0/s1	XXDBKHLLPYCINS-CIYZNSOHSA-N
CMNPD3709	-0.88	C15H23Br2ClO2	430.608	427.975	4.7547	1	2	1	29.46	0	20	0.608294	0.574	1	0	-4.943	2	FALSE	TRUE	TRUE	C1[C@]([H])(CC[C@@](Cl)(C)[C@H]1Br)[C@]2(C(=C)OC(C)(C)[C@H](Br)C2)O	InChI=1S/C15H23Br2ClO2/c1-9-15(19,8-12(17)13(2,3)20-9)10-5-6-14(4,18)11(16)7-10/h10-12,19H,1,5-8H2,2-4H3/t10-,11-,12+,14-,15-/m0/s1	LCWXSHUNEUSYLE-QIRZIZBZSA-N
CMNPD3917	-0.88	C20H32O2	304.474	304.24	4.7035	1	2	2	40.46	0	22	0.689125	0.785	0	0	-4.859	2	FALSE	FALSE	TRUE	C(/C1)=C(/C)\[C@H]([C@H](O)\C(\C(C)C)=C/C=C(/C)\CC\C=C(/C)\C1)O	InChI=1S/C20H32O2/c1-14(2)18-13-12-16(4)9-6-8-15(3)10-7-11-17(5)19(21)20(18)22/h8,11-14,19-22H,6-7,9-10H2,1-5H3/b15-8+,16-12-,17-11+,18-13-/t19-,20-/m1/s1	LBNWKNLAXODPTN-RVAQTOAISA-N
CMNPD5852	-0.88	C15H28N2O2	268.401	268.215	2.3778	7	2	2	58.2	0	19	0.696471	-0.277	2	0	-2.842	3	FALSE	FALSE	FALSE	N([C@H](C(=O)N1)CCCC1)C(CCCCCC(C)C)=O	InChI=1S/C15H28N2O2/c1-12(2)8-4-3-5-10-14(18)17-13-9-6-7-11-16-15(13)19/h12-13H,3-11H2,1-2H3,(H,16,19)(H,17,18)/t13-/m0/s1	UYRISSPQCFBDAQ-ZDUSSCGKSA-N
CMNPD6131	-0.88	C18H16N3O2	306.345	306.124	2.0571	4	3	3	79.26	3	23	0.690061	-0.745	3	0	-3.193	3	FALSE	TRUE	FALSE	c12c(c([nH+]cc1)C=C(NCCc3ccc(cc3)O)C4=O)c4[nH]c2	InChI=1S/C18H15N3O2/c22-13-3-1-11(2-4-13)5-7-20-15-9-14-16-12(6-8-19-14)10-21-17(16)18(15)23/h1-4,6,8-10,20-22H,5,7H2/p+1	NDZKQDNXFDKJQE-UHFFFAOYSA-O
CMNPD6201	-0.88	C22H19NO6S	425.462	425.093	2.3473	0	7	1	106.61	1	30	0.636023	-1.407	3	0	-4.471	2	FALSE	FALSE	FALSE	C1NC(=C(C(c(cc(C(OC=C([C@@]2(C)CC3)C(C)=C3)=O)c24)c5c4)=O)S(=O)(=O)C1)C5=O	InChI=1S/C22H19NO6S/c1-11-4-3-5-22(2)15-9-13-12(8-14(15)21(26)29-10-16(11)22)19(25)20-17(18(13)24)23-6-7-30(20,27)28/h4,8-10,23H,3,5-7H2,1-2H3/t22-/m0/s1	GKSGCHARVYJYCX-QFIPXVFZSA-N
CMNPD6336	-0.88	C29H36O5	464.602	464.256	5.2123	5	5	0	61.83	1	34	0.44207	0.533	1	0	-6.671	1	FALSE	FALSE	TRUE	C1=C([C@@]2([H])[C@]([H])(\C=C(\C)/[C@@](O[C@]3(C)[C@@H](OC)C2)(OC(=O)Cc4ccccc4)C=C3)[C@@H](C(C)C)C1=O)C	InChI=1S/C29H36O5/c1-18(2)27-23-15-20(4)29(33-26(31)16-21-10-8-7-9-11-21)13-12-28(5,34-29)25(32-6)17-22(23)19(3)14-24(27)30/h7-15,18,22-23,25,27H,16-17H2,1-6H3/b20-15-/t22-,23-,25-,27+,28-,29+/m0/s1	JNFDKSAKZKRCTK-WPPQBZILSA-N
CMNPD672	-0.88	C10H14BrCl3	320.485	317.934	4.9074	1	0	0	0	0	14	0.602395	1.036	0	0	-4.654	2	FALSE	TRUE	TRUE	C(/[C@@]1([C@H](C[C@@H](Br)[C@](C)(C1)Cl)Cl)C)=C\Cl	InChI=1S/C10H14BrCl3/c1-9(3-4-12)6-10(2,14)7(11)5-8(9)13/h3-4,7-8H,5-6H2,1-2H3/b4-3+/t7-,8+,9+,10+/m1/s1	ZXRVNNDUSZKNEH-QKDZJIMASA-N
CMNPD6737	-0.88	C11H7N3O2	213.196	213.054	1.2068	1	2	2	74.32	2	16	0.746584	-0.746	3	0	-3.5	3	FALSE	TRUE	FALSE	O=C1NC(=O)C(c2c(c(cc3)[nH]c2)cc3)=N1	InChI=1S/C11H7N3O2/c15-10-9(13-11(16)14-10)7-5-12-8-4-2-1-3-6(7)8/h1-5,12H,(H,14,15,16)	VDRWYUCOJMLQAV-UHFFFAOYSA-N
CMNPD12983	-0.89	C11H12NNaO4S3	341.411	340.983	-0.4177	4	7	0	78.79	1	20	0.243386	-0.609	3	0	-2.825	3	FALSE	TRUE	TRUE	c1c(ccc(OS([O-])(=O)=O)c1)\C=C\N=C(/SC)\SC.[Na+]	InChI=1S/C11H13NO4S3.Na/c1-17-11(18-2)12-8-7-9-3-5-10(6-4-9)16-19(13,14)15;/h3-8H,1-2H3,(H,13,14,15);/q;+1/p-1/b8-7+;	ARAPDKSZWJQJMX-USRGLUTNSA-M
CMNPD13	-0.89	C4H5Br3	292.796	289.794	3.401	1	0	0	0	0	7	0.649939	0.756	0	0	-2.943	3	FALSE	TRUE	TRUE	C(/Br)(\Br)=C\C(C)Br	InChI=1S/C4H5Br3/c1-3(5)2-4(6)7/h2-3H,1H3	XQUGRZJCGOAWKV-UHFFFAOYSA-N
CMNPD16040	-0.89	C16H22O5	294.347	294.147	3.0304	2	5	1	64.99	0	21	0.366883	-0.661	3	0	-3.033	3	FALSE	FALSE	TRUE	[C@]12(C(C)([C@]3(C(=C[C@]([H])(OO)CC3)C1)[H])C)[C@H](OC(C)=O)OC=C2	InChI=1S/C16H22O5/c1-10(17)20-14-16(6-7-19-14)9-11-8-12(21-18)4-5-13(11)15(16,2)3/h6-8,12-14,18H,4-5,9H2,1-3H3/t12-,13-,14+,16+/m1/s1	PXCWZNWKOPOIHV-NYTXWWLZSA-N
CMNPD18224	-0.89	C20H32O2	304.474	304.24	5.1357	1	2	1	37.3	0	22	0.68134	0.699	1	0	-5.127	2	FALSE	FALSE	TRUE	C1\C(\C)=C\CC\C(=C\C=C(/CC[C@H](C)CC1=O)\C(C)(O)C)\C	InChI=1S/C20H32O2/c1-15-7-6-8-16(2)13-19(21)14-17(3)10-12-18(11-9-15)20(4,5)22/h8-9,11,17,22H,6-7,10,12-14H2,1-5H3/b15-9+,16-8+,18-11+/t17-/m0/s1	KECRMPBXABTDAG-OKTAHGQMSA-N
CMNPD1879	-0.89	C10H14BrCl3	320.485	317.934	4.9074	1	0	0	0	0	14	0.602395	1.036	0	0	-4.654	2	FALSE	TRUE	TRUE	[C@]1(Cl)(C[C@](\C=C\Cl)([C@H](C[C@H]1Cl)Br)C)C	InChI=1S/C10H14BrCl3/c1-9(3-4-12)6-10(2,14)8(13)5-7(9)11/h3-4,7-8H,5-6H2,1-2H3/b4-3+/t7-,8+,9-,10+/m0/s1	RUGBKCUWZCCZDR-GXFJTLABSA-N
CMNPD18791	-0.89	C27H32O5	436.548	436.225	4.37514	0	5	1	76.74	1	32	0.611162	-0.11	2	0	-6.026	1	FALSE	FALSE	FALSE	C1(C=C[C@]2([C@@]([H])(CC[C@@](C)([C@@]3(OC(C(=C(OC4=O)C)C)=C4C3)C(C)=C[C@H]5O)[C@@]25[H])C(C)=C1)C)=O	InChI=1S/C27H32O5/c1-14-11-18(28)7-9-25(5)20(14)8-10-26(6)23(25)21(29)12-15(2)27(26)13-19-22(32-27)16(3)17(4)31-24(19)30/h7,9,11-12,20-21,23,29H,8,10,13H2,1-6H3/t20-,21+,23+,25-,26+,27-/m0/s1	JTYNVLZPECDEQA-KHLKASDESA-N
CMNPD19334	-0.89	C14H22O3	238.327	238.157	1.9201	0	3	1	46.53	0	17	0.701056	-0.457	2	0	-2.71	3	FALSE	FALSE	FALSE	C1C([C@@](CC([C@](O[C@@H]23)([C@H](O)CC2)C)=O)([H])[C@]13[H])(C)C	InChI=1S/C14H22O3/c1-13(2)7-8-9(13)6-12(16)14(3)11(15)5-4-10(8)17-14/h8-11,15H,4-7H2,1-3H3/t8-,9+,10-,11+,14?/m0/s1	XTBAZDAJWGCPOD-QVWBAWJVSA-N
CMNPD20201	-0.89	C22H22BrN10O3	554.389	553.105	0.0156	4	6	7	190.43	3	36	0.223393	NA	4	3	-4.037	2	FALSE	TRUE	FALSE	c1[nH]c(C(NC[C@@H]2N3C(=N\C(\C3=O)=C(\C4)/c5c([nH]cc5)C(=O)NC4)N[C@H]2c([nH+]c6N)c[nH]6)=O)cc1Br	InChI=1S/C22H21BrN10O3/c23-9-5-12(27-6-9)18(34)28-8-14-17(13-7-29-21(24)30-13)32-22-31-16(20(36)33(14)22)11-2-4-26-19(35)15-10(11)1-3-25-15/h1,3,5-7,14,17,25,27H,2,4,8H2,(H,26,35)(H,28,34)(H,31,32)(H3,24,29,30)/p+1/b16-11-/t14-,17-/m0/s1	RMUSSDXMUOCMGR-ZQAKKUMISA-O
CMNPD21754	-0.89	C14H21Br3N2O	473.047	469.92	4.0665	8	3	1	24.5	1	20	0.577182	0.722	0	0	-4.622	2	TRUE	TRUE	TRUE	c1(c(c(c(CCNCCCN(C)C)c(Br)c1)Br)OC)Br	InChI=1S/C14H21Br3N2O/c1-19(2)8-4-6-18-7-5-10-11(15)9-12(16)14(20-3)13(10)17/h9,18H,4-8H2,1-3H3	WKFSLTVAHMAEJZ-UHFFFAOYSA-N
CMNPD22089	-0.89	C15H22O2	234.339	234.162	2.5648	0	2	1	37.3	0	17	0.699154	0.018	1	0	-3.592	3	FALSE	TRUE	TRUE	C1=C([C@@]([H])([C@]([H])(CC(C)(C)C2)[C@@]2([H])[C@@H]3O)[C@]3(C)C1=O)C	InChI=1S/C15H22O2/c1-8-5-11(16)15(4)12(8)9-6-14(2,3)7-10(9)13(15)17/h5,9-10,12-13,17H,6-7H2,1-4H3/t9-,10+,12+,13+,15+/m1/s1	XKOIZSBVTCBENR-UXJQQSFASA-N
CMNPD22482	-0.89	C20H16O4	320.344	320.105	3.6255	0	4	0	64.35	2	24	0.743377	-0.144	2	0	-5.553	2	FALSE	TRUE	TRUE	c12c(C(CCC1=O)=O)cc([C@](C)(CCC3)c(c3co4)c4C5=O)c5c2	InChI=1S/C20H16O4/c1-20-6-2-3-10-9-24-19(17(10)20)18(23)13-7-11-12(8-14(13)20)16(22)5-4-15(11)21/h7-9H,2-6H2,1H3/t20-/m0/s1	WZAJCHCYRGUDNA-FQEVSTJZSA-N
CMNPD22815	-0.89	C15H24O2	236.355	236.178	2.5007	0	2	2	40.46	0	17	0.634421	-0.255	2	0	-2.392	3	FALSE	FALSE	FALSE	[C@@H]12[C@@H](CC[C@](O)(C)C(=CC[C@@]3(O)C)[C@]13[H])C2(C)C	InChI=1S/C15H24O2/c1-13(2)9-5-7-14(3,16)10-6-8-15(4,17)12(10)11(9)13/h6,9,11-12,16-17H,5,7-8H2,1-4H3/t9-,11-,12-,14-,15+/m1/s1	QZKYEOSYHRKCOW-SYZWTGEBSA-N
CMNPD23181	-0.89	C16H26O4	282.38	282.183	3.00292	7	4	1	59.67	1	20	0.780976	0.066	1	0	-3.668	3	FALSE	TRUE	TRUE	C1(=C(CCCCC(C)(O)C)OC(OC)=C(C1=O)C)CC	InChI=1S/C16H26O4/c1-6-12-13(9-7-8-10-16(3,4)18)20-15(19-5)11(2)14(12)17/h18H,6-10H2,1-5H3	LGPVTDIZOIIRLH-UHFFFAOYSA-N
CMNPD24655	-0.89	C11H16O4	212.245	212.105	0.1765	0	4	2	66.76	0	15	0.600685	-1.22	3	0	-0.764	4	FALSE	TRUE	FALSE	[C@]1(C)(O)C(=O)C(CO[C@H](C)C2)=C2C[C@H]1O	InChI=1S/C11H16O4/c1-6-3-7-4-9(12)11(2,14)10(13)8(7)5-15-6/h6,9,12,14H,3-5H2,1-2H3/t6-,9-,11+/m1/s1	WUTMPUKLLJPVCV-CGYDSVCVSA-N
CMNPD24719	-0.89	C17H25NO3	291.391	291.183	2.9872	5	3	0	46.61	0	21	0.73156	0.004	1	0	-3.553	3	FALSE	FALSE	TRUE	C(=C(/C)\C=C\CCC(=O)N1C(=O)CCC1)/C2CCCCO2	InChI=1S/C17H25NO3/c1-14(13-15-8-4-5-12-21-15)7-2-3-9-16(19)18-11-6-10-17(18)20/h2,7,13,15H,3-6,8-12H2,1H3/b7-2+,14-13+	MQFDZDSLEBWGRN-WFHWPNACSA-N
CMNPD25415	-0.89	C15H24O2	236.355	236.178	3.1476	1	2	0	25.06	0	17	0.653385	0.461	1	0	-4.657	2	FALSE	TRUE	TRUE	CC([C@@](O1)([C@]1([C@]2(O[C@]2([C@]([H])(C3)C)C4)[C@H](C4)C)[H])C3)C	InChI=1S/C15H24O2/c1-9(2)13-7-5-10(3)14-8-6-11(4)15(14,17-14)12(13)16-13/h9-12H,5-8H2,1-4H3/t10-,11-,12-,13+,14-,15+/m0/s1	WWJMBUFCDNYHOS-CTTWBBHYSA-N
CMNPD29635	-0.89	C20H34O	290.491	290.261	5.0481	4	1	1	20.23	0	21	0.718463	1.106	0	0	-5.491	2	FALSE	FALSE	TRUE	C1[C@H](O)[C@]([C@@H](C)CC[C@]2([H])[C@@H](CC\C=C(/C)\C)C)([C@@]23[H])[C@@]3([H])[C@H]1C	InChI=1S/C20H34O/c1-12(2)7-6-8-13(3)16-10-9-15(5)20-17(21)11-14(4)18(20)19(16)20/h7,13-19,21H,6,8-11H2,1-5H3/t13-,14+,15+,16-,17+,18+,19+,20+/m1/s1	PZVPIRPZIOOHRC-BOIBCYCESA-N
CMNPD31380	-0.89	C21H24O7	388.416	388.152	3.2246	10	7	0	99.88	1	28	0.34454	-0.743	3	0	-3.655	3	FALSE	FALSE	TRUE	C1(CC[C@@H](C(C)=C)Cc2oc(C=O)cc2C(OC)=O)=C[C@H](CC(=O)C)OC1=O	InChI=1S/C21H24O7/c1-12(2)14(5-6-15-8-16(7-13(3)23)28-20(15)24)9-19-18(21(25)26-4)10-17(11-22)27-19/h8,10-11,14,16H,1,5-7,9H2,2-4H3/t14-,16+/m1/s1	HXBPGMSZYJJGNZ-ZBFHGGJFSA-N
CMNPD3865	-0.89	C22H32N2	324.512	324.257	6.01698	2	0	0	8.72	0	24	0.433789	1.34	0	1	-6.199	1	FALSE	FALSE	TRUE	C(C)(C)(C[C@@H]1C[C@H](C)[C@]([H])([C@@]([H])([C@@]1([H])C(=C)CC2)[C@]23[N+]#[C-])CC[C@@H]3C)[N+]#[C-]	InChI=1S/C22H32N2/c1-14-10-11-22(24-7)16(3)8-9-18-15(2)12-17(19(14)20(18)22)13-21(4,5)23-6/h15-20H,1,8-13H2,2-5H3/t15-,16-,17-,18+,19-,20-,22-/m0/s1	JZQFIFOTCYCVEG-XQOOQLJESA-N
CMNPD4466	-0.89	C20H32O	288.475	288.245	5.7327	1	1	1	20.23	0	21	0.610581	1.371	0	1	-6.038	1	FALSE	FALSE	TRUE	C(/C[C@H](O)\C(=C\C=C(/CC\C=C(/C)\C1)\C)\C(C)C)(\C)=C\C1	InChI=1S/C20H32O/c1-15(2)19-13-12-17(4)10-6-8-16(3)9-7-11-18(5)14-20(19)21/h8,11-13,15,20-21H,6-7,9-10,14H2,1-5H3/b16-8+,17-12-,18-11+,19-13+/t20-/m0/s1	YADVRLOQIWILGX-SKYRSHBHSA-N
CMNPD465	-0.89	C18H34O2	282.468	282.256	4.9054	11	2	1	37.3	0	20	0.546906	0.786	0	0	-4.003	2	FALSE	FALSE	TRUE	C(/CCCC(C)CC(=O)CC(C)C)(\C)=C\CCC(O)C	InChI=1S/C18H34O2/c1-14(2)12-18(20)13-16(4)10-6-8-15(3)9-7-11-17(5)19/h9,14,16-17,19H,6-8,10-13H2,1-5H3/b15-9+	GDRMRPKWVXLGBG-OQLLNIDSSA-N
CMNPD6136	-0.89	C20H18N3O2	332.383	332.139	2.5061	3	4	2	58.14	3	25	0.724734	-0.43	2	0	-3.562	3	FALSE	TRUE	FALSE	c1(ccc(O)cc1)\C=C\NC(=Cc([n+](C)cc2)c(c3n(C)c4)c24)C3=O	InChI=1S/C20H17N3O2/c1-22-10-8-14-12-23(2)19-18(14)17(22)11-16(20(19)25)21-9-7-13-3-5-15(24)6-4-13/h3-12H,1-2H3,(H,24,25)/p+1	YQKISZRTGZJZKJ-UHFFFAOYSA-O
CMNPD8851	-0.89	C10H16BrCl	251.595	250.012	4.2913	5	0	0	0	0	12	0.505001	1.206	0	1	-4.286	2	TRUE	TRUE	TRUE	C(/CC[C@@](Cl)(CBr)C=C)=C(/C)\C	InChI=1S/C10H16BrCl/c1-4-10(12,8-11)7-5-6-9(2)3/h4,6H,1,5,7-8H2,2-3H3/t10-/m1/s1	AXQZHNCLKGWAAS-SNVBAGLBSA-N
CMNPD1013	-0.9	C19H18BrN3O4	432.274	431.048	2.7041	5	5	6	131.6	3	27	0.345326	NA	4	1	-4.067	2	FALSE	TRUE	FALSE	c1(CC(N)C(N\C=C\c2cc(O)c(O)c(O)c2)=O)c[nH]c(cc(Br)cc3)c13	InChI=1S/C19H18BrN3O4/c20-12-1-2-13-11(9-23-15(13)8-12)7-14(21)19(27)22-4-3-10-5-16(24)18(26)17(25)6-10/h1-6,8-9,14,23-26H,7,21H2,(H,22,27)/b4-3+	YTHSWGAFCFXWGB-ONEGZZNKSA-N
CMNPD11024	-0.9	C15H19Br2ClO3	442.575	439.939	4.2626	1	3	0	27.69	0	21	0.448622	0.402	1	0	-4.731	2	FALSE	FALSE	TRUE	C1[C@]2([H])O[C@]3(O[C@@]([H])([C@@H](Cl)[C@H](C)O[C@@H]1C=C=CBr)CC3)C[C@H]2Br	InChI=1S/C15H19Br2ClO3/c1-9-14(18)12-4-5-15(20-12)8-11(17)13(21-15)7-10(19-9)3-2-6-16/h3,6,9-14H,4-5,7-8H2,1H3/t2?,9-,10+,11+,12+,13-,14-,15-/m0/s1	NDEGXLOZTNFBJT-XTGOFRAJSA-N
CMNPD11433	-0.9	C21H32O4	348.483	348.23	3.6443	3	4	1	55.76	0	25	0.791233	-0.041	2	0	-4.368	2	FALSE	FALSE	FALSE	[C@]12([C@]([H])(CC[C@@](C[C@]13OC)([C@H](CC3)O)C)\C(=C/C=C/C(C)C)\COC2=O)[H]	InChI=1S/C21H32O4/c1-14(2)6-5-7-15-12-25-19(23)18-16(15)8-10-20(3)13-21(18,24-4)11-9-17(20)22/h5-7,14,16-18,22H,8-13H2,1-4H3/b6-5+,15-7-/t16-,17+,18+,20+,21?/m1/s1	IKHSDIHGAKFQFO-KCYPJXGNSA-N
CMNPD12410	-0.9	C10H10O5	210.185	210.053	1.05462	3	4	1	76.74	1	15	0.75442	-1.071	3	0	-1.416	4	FALSE	TRUE	FALSE	C1(C)=C(\C=C\C(O)=O)OC(=O)C=C1OC	InChI=1S/C10H10O5/c1-6-7(3-4-9(11)12)15-10(13)5-8(6)14-2/h3-5H,1-2H3,(H,11,12)/b4-3+	RKIATQDHYLUPSL-ONEGZZNKSA-N
CMNPD12978	-0.9	C15H20O3	248.322	248.141	2.3193	8	3	0	35.53	0	18	0.286087	0.475	1	0	-3.18	3	FALSE	FALSE	TRUE	C(C=C)CCCCC#CC#CCOCC(OC)=O	InChI=1S/C15H20O3/c1-3-4-5-6-7-8-9-10-11-12-13-18-14-15(16)17-2/h3H,1,4-8,13-14H2,2H3	IJRLARACAZLGAT-UHFFFAOYSA-N
CMNPD1366	-0.9	C20H33ClO	324.936	324.222	5.8638	4	1	1	20.23	0	22	0.506639	1.283	0	1	-5.98	2	TRUE	FALSE	TRUE	C(/C)(\C1)=C/CCC([C@]2([H])[C@@]([H])(C1)[C@](C)(CCC(O)C(Cl)(C)C)C2)=C	InChI=1S/C20H33ClO/c1-14-7-6-8-15(2)16-13-20(5,17(16)10-9-14)12-11-18(22)19(3,4)21/h7,16-18,22H,2,6,8-13H2,1,3-5H3/b14-7+/t16-,17-,18?,20-/m1/s1	MOARSUKXBXQYKA-UZNYAEAOSA-N
CMNPD14916	-0.9	C20H34O3	322.489	322.251	3.9946	8	3	2	49.69	0	23	0.664253	0.116	1	0	-3.319	3	FALSE	FALSE	TRUE	C1CC([C@@](C)(CC[C@H](O)C(=C)C)[C@@H]2CC[C@@](C)(C=C)O)OC12C	InChI=1S/C20H34O3/c1-7-18(4,22)11-9-16-19(5,12-8-15(21)14(2)3)17-10-13-20(16,6)23-17/h7,15-17,21-22H,1-2,8-13H2,3-6H3/t15-,16-,17?,18+,19-,20?/m0/s1	ANSJXLWNXIMZKF-OATBBGSASA-N
CMNPD16215	-0.9	C20H30O5	350.455	350.209	2.907	0	5	3	86.99	0	25	0.461823	-0.7	3	0	-3.446	3	FALSE	FALSE	FALSE	C(/C1)=C(\CCC(=C2C)\C(\OC2=O)=C\[C@](C)(O)CC[C@H](O)[C@@](C)(O)C1)/C	InChI=1S/C20H30O5/c1-13-6-5-10-20(4,24)17(21)9-11-19(3,23)12-16-15(8-7-13)14(2)18(22)25-16/h6,12,17,21,23-24H,5,7-11H2,1-4H3/b13-6+,16-12-/t17-,19+,20-/m0/s1	CJOCJMYRALTVRM-FSXOAZJJSA-N
CMNPD16349	-0.9	C23H38O6	410.551	410.267	2.9488	2	6	1	74.22	0	29	0.705805	-0.83	3	0	-3.528	3	FALSE	FALSE	FALSE	[C@H](O[C@H]1C[C@](C)([C@H](OC)CC2)O)([C@]([H])([C@@]1([H])[C@H](OC(C)=O)[C@H](C)C3)[C@]3([H])[C@@H](C)CO4)[C@]24C	InChI=1S/C23H38O6/c1-12-9-15-13(2)11-27-23(5)8-7-17(26-6)22(4,25)10-16-19(18(15)21(23)29-16)20(12)28-14(3)24/h12-13,15-21,25H,7-11H2,1-6H3/t12-,13+,15+,16+,17-,18+,19+,20-,21+,22-,23+/m1/s1	SHHCCZSDXWGINH-VPDVHZRNSA-N
CMNPD17283	-0.9	C23H34O4	374.521	374.246	5.3141	6	4	0	52.6	0	27	0.466629	0.684	1	0	-5.767	2	FALSE	FALSE	TRUE	[C@@H]1(C(OC)=O)[C@H](CC\C(=C\CCC1=C)\C)\C(=C/C\C=C(/C)\C)\COC(C)=O	InChI=1S/C23H34O4/c1-16(2)9-7-12-20(15-27-19(5)24)21-14-13-17(3)10-8-11-18(4)22(21)23(25)26-6/h9-10,12,21-22H,4,7-8,11,13-15H2,1-3,5-6H3/b17-10+,20-12-/t21-,22+/m1/s1	ISIHCFKJFHDLCQ-JPKHOPEVSA-N
CMNPD18758	-0.9	C26H28ClN3O4	481.98	481.177	3.3937	0	4	2	87.74	1	34	0.594238	-0.916	3	0	-5.776	2	FALSE	TRUE	TRUE	C1(C)(C=Cc2c(c(cc3c2NC(=O)[C@]34C(C)(C)[C@H](CC5(C(=O)N6)N7CCC5)[C@]6(C7=O)C4)Cl)O1)C	InChI=1S/C26H28ClN3O4/c1-22(2)8-6-13-17-14(10-15(27)18(13)34-22)25(20(32)28-17)12-26-16(23(25,3)4)11-24(19(31)29-26)7-5-9-30(24)21(26)33/h6,8,10,16H,5,7,9,11-12H2,1-4H3,(H,28,32)(H,29,31)/t16-,24?,25+,26-/m0/s1	OYYJASXCEOMRMB-XSDLESJXSA-N
CMNPD19551	-0.9	C23H30O4	370.489	370.214	4.8576	9	3	1	63.6	0	27	0.20698	0.285	1	0	-4.403	2	FALSE	FALSE	TRUE	C(/[C@]([H])([C@]([H])(CCC1)[C@]1([H])C=C2)[C@]2([H])\C=C\C=C\CCCC(O)=O)=C/C=C/C(OC)=O	InChI=1S/C23H30O4/c1-27-23(26)15-8-7-12-20-18(16-17-19-11-9-13-21(19)20)10-5-3-2-4-6-14-22(24)25/h2-3,5,7-8,10,12,15-21H,4,6,9,11,13-14H2,1H3,(H,24,25)/b3-2+,10-5+,12-7-,15-8+/t18-,19+,20+,21-/m1/s1	FMNXZOPVRFLFPQ-OEBIHQHWSA-N
CMNPD19899	-0.9	C20H35NO3	337.504	337.262	4.5428	0	3	0	46.61	0	24	0.609551	0.407	1	0	-5.408	2	FALSE	FALSE	FALSE	CN1\C=C\CC[C@@H](C)C(=O)OC(CC(CCCC1=O)C)C(C)(C)C	InChI=1S/C20H35NO3/c1-15-10-9-12-18(22)21(6)13-8-7-11-16(2)19(23)24-17(14-15)20(3,4)5/h8,13,15-17H,7,9-12,14H2,1-6H3/b13-8+/t15?,16-,17?/m1/s1	WRIPSIKIDAUKBP-QXJCFPTOSA-N
CMNPD19959	-0.9	C15H28O	224.388	224.214	4.166	4	1	1	20.23	0	16	0.710699	0.884	0	0	-4.23	2	FALSE	FALSE	TRUE	C1C(C(=CC(CCCC(C)C)C1(C)C)C)O	InChI=1S/C15H28O/c1-11(2)7-6-8-13-9-12(3)14(16)10-15(13,4)5/h9,11,13-14,16H,6-8,10H2,1-5H3	IFUDMQXRXBLRFZ-UHFFFAOYSA-N
CMNPD20169	-0.9	C18H13N4O	301.329	301.108	1.85707	0	4	2	79.98	3	23	0.62193	-0.954	3	0	-4.357	2	FALSE	TRUE	FALSE	C12=C(c3c(c([nH+]cc4)C1=N)c4c5c(cccc5)n3)NCCC2=O	InChI=1S/C18H12N4O/c19-15-14-12(23)6-8-21-17(14)18-13-10(5-7-20-16(13)15)9-3-1-2-4-11(9)22-18/h1-5,7,19,21H,6,8H2/p+1	BCSTZWWDLXOTAE-UHFFFAOYSA-O
CMNPD20901	-0.9	C16H22O4	278.348	278.152	3.40902	1	4	1	47.92	1	20	0.854888	-0.059	2	0	-3.99	3	FALSE	TRUE	TRUE	O(C)[C@@]1(C[C@@H]2c(c([C@H](C)[C@H](O2)C)c(C)c(O)c3)c3O1)C	InChI=1S/C16H22O4/c1-8-10(3)19-13-7-16(4,18-5)20-12-6-11(17)9(2)14(8)15(12)13/h6,8,10,13,17H,7H2,1-5H3/t8-,10-,13-,16+/m1/s1	DIFREUFYEBCDCG-IEXNBPCCSA-N
CMNPD21777	-0.9	C11H19N2O5	259.282	259.129	-2.8128	5	5	5	112.99	0	18	0.364086	NA	4	3	1.519	5	FALSE	TRUE	FALSE	C1C(C(=C(C[C@@]1(O)CO)NCC(=O)O)OC)=[NH+]C	InChI=1S/C11H18N2O5/c1-12-7-3-11(17,6-14)4-8(10(7)18-2)13-5-9(15)16/h13-14,17H,3-6H2,1-2H3,(H,15,16)/p+1/b12-7+/t11-/m1/s1	SUHDWLVRBMFGPX-LAPSENCUSA-O
CMNPD24752	-0.9	C15H22O6	298.335	298.142	0.0441	0	6	3	96.22	0	21	0.584383	-1.872	3	0	-0.897	4	FALSE	FALSE	FALSE	O[C@]1(C)[C@@H](CC(=C(CO2)C1=O)C[C@@]23C[C@@H](O)C[C@H](C)O3)O	InChI=1S/C15H22O6/c1-8-3-10(16)6-15(21-8)5-9-4-12(17)14(2,19)13(18)11(9)7-20-15/h8,10,12,16-17,19H,3-7H2,1-2H3/t8-,10-,12+,14+,15+/m0/s1	WSMRVKVOISZOIC-JIMHZFRISA-N
CMNPD28959	-0.9	C27H32O8	484.545	484.21	3.4173	1	8	2	119.36	1	35	0.582241	NA	4	1	-5.35	2	FALSE	TRUE	TRUE	C1=C[C@](C)([C@H](Cc(c([C@@H](OC(=O)C)[C@@H](C)OC2=O)c2c(O)c3)c3O4)[C@]4(C)[C@@H](O)C5)[C@]5([H])C(C)(C)C1=O	InChI=1S/C27H32O8/c1-12-23(34-13(2)28)21-14-9-18-26(5)8-7-19(30)25(3,4)17(26)11-20(31)27(18,6)35-16(14)10-15(29)22(21)24(32)33-12/h7-8,10,12,17-18,20,23,29,31H,9,11H2,1-6H3/t12-,17+,18+,20+,23+,26+,27-/m1/s1	DYQKBALSPZQWQD-FWEFFTEASA-N
CMNPD30390	-0.9	C26H29N3O3	431.536	431.221	3.4355	0	3	2	74.43	2	32	0.671158	-0.361	2	0	-6.439	1	FALSE	TRUE	TRUE	C1(=O)[C@@]2(N(CCC2)C3=O)C[C@]([H])([C@@]3(N1)Cc(c4[nH]5)c(c6)c5cc(OC(C)(C)C=C7)c67)C4(C)C	InChI=1S/C26H29N3O3/c1-23(2)8-6-14-10-15-16-12-26-19(24(3,4)20(16)27-17(15)11-18(14)32-23)13-25(21(30)28-26)7-5-9-29(25)22(26)31/h6,8,10-11,19,27H,5,7,9,12-13H2,1-4H3,(H,28,30)/t19-,25-,26-/m0/s1	VQSGPNFTKPKYOS-CNVLFFCLSA-N
CMNPD31518	-0.9	C20H30O2	302.458	302.225	4.437	1	2	1	37.3	0	22	0.777374	0.495	1	0	-5.078	2	FALSE	FALSE	TRUE	C1C[C@@](C)([C@@]2([H])C(=C\C(=C(\C)/C)\CC2)C(=O)C3)[C@@]3([H])[C@@](C)(CO)C1	InChI=1S/C20H30O2/c1-13(2)14-6-7-16-15(10-14)17(22)11-18-19(3,12-21)8-5-9-20(16,18)4/h10,16,18,21H,5-9,11-12H2,1-4H3/t16-,18-,19-,20+/m1/s1	DVLOHIXQSQOMSK-AFYVEPGGSA-N
CMNPD3615	-0.9	C12H20O3	212.289	212.141	1.9012	1	3	1	46.53	0	15	0.533156	-0.179	2	0	-2.866	3	FALSE	TRUE	TRUE	[C@H]1(OC(=O)C(C)(C)[C@H](O)[C@H]1C)\C(=C\C)\C	InChI=1S/C12H20O3/c1-6-7(2)9-8(3)10(13)12(4,5)11(14)15-9/h6,8-10,13H,1-5H3/b7-6+/t8-,9-,10+/m0/s1	TXJOTIFCEKOXSM-PUAHGDKPSA-N
CMNPD3708	-0.9	C15H23Br2ClO	414.609	411.98	5.7839	1	1	0	9.23	0	19	0.494011	1.235	0	0	-6.139	1	FALSE	TRUE	TRUE	C1[C@]([H])(CC[C@@](Cl)(C)[C@H]1Br)C2=C(C)OC(C)(C)[C@H](Br)C2	InChI=1S/C15H23Br2ClO/c1-9-11(8-12(16)14(2,3)19-9)10-5-6-15(4,18)13(17)7-10/h10,12-13H,5-8H2,1-4H3/t10-,12+,13-,15-/m0/s1	CGXATWIPOMXJIC-QJZXMWHDSA-N
CMNPD474	-0.9	C18H30O2	278.436	278.225	4.986	7	2	0	26.3	0	20	0.613445	0.713	0	0	-4.47	2	FALSE	FALSE	TRUE	C(/C)(\CC\C=C(\C1CCC(C)(C)O1)/C)=C/CCC(C)=O	InChI=1S/C18H30O2/c1-14(9-7-11-16(3)19)8-6-10-15(2)17-12-13-18(4,5)20-17/h9-10,17H,6-8,11-13H2,1-5H3/b14-9+,15-10+	XKFUZZHODDFIKA-AOEKMSOUSA-N
CMNPD6324	-0.9	C19H28O2	288.431	288.209	4.4738	5	2	0	29.6	0	21	0.424084	0.627	1	0	-4.858	2	FALSE	FALSE	TRUE	C1(OC1\C=C\C(=O)C)([C@@H]2CC([C@](C)(CC2)C=C)C(C)=C)C	InChI=1S/C19H28O2/c1-7-18(5)11-10-15(12-16(18)13(2)3)19(6)17(21-19)9-8-14(4)20/h7-9,15-17H,1-2,10-12H2,3-6H3/b9-8+/t15-,16?,17?,18-,19?/m0/s1	UGRXNRIKKZVTLW-CSYIUYGQSA-N
CMNPD7087	-0.9	C12H16Br3NO2	445.977	442.873	3.4956	6	3	2	41.49	1	18	0.658444	0.333	1	0	-4.233	2	FALSE	TRUE	TRUE	C(NCCc(c(Br)c(OC)c1Br)c(Br)c1)C(C)O	InChI=1S/C12H16Br3NO2/c1-7(17)6-16-4-3-8-9(13)5-10(14)12(18-2)11(8)15/h5,7,16-17H,3-4,6H2,1-2H3	NPRBTDVEJQEGKD-UHFFFAOYSA-N
CMNPD710	-0.9	C15H23Br2Cl	398.61	395.986	6.0574	0	0	0	0	0	18	0.343721	1.532	0	1	-6.707	1	FALSE	TRUE	TRUE	[C@]12(CC[C@@](Cl)(C)[C@@H](Br)C1)C(C)(C)[C@H](Br)CC=C2C	InChI=1S/C15H23Br2Cl/c1-10-5-6-11(16)13(2,3)15(10)8-7-14(4,18)12(17)9-15/h5,11-12H,6-9H2,1-4H3/t11-,12+,14+,15+/m1/s1	ZPXHDWNADVHCRP-DHMWGJHJSA-N
CMNPD7739	-0.9	C22H32O6	392.492	392.22	3.0808	1	6	1	85.36	0	28	0.319445	-0.569	3	0	-4.436	2	FALSE	FALSE	TRUE	C1CC[C@](O)(\C=C\C[C@]2(C)[C@@H](C[C@@H]3[C@H]([C@H](OC(=O)C)[C@H]1C)OC(=O)C3=C)O2)C	InChI=1S/C22H32O6/c1-13-8-6-9-21(4,25)10-7-11-22(5)17(28-22)12-16-14(2)20(24)27-19(16)18(13)26-15(3)23/h7,10,13,16-19,25H,2,6,8-9,11-12H2,1,3-5H3/b10-7+/t13-,16-,17+,18+,19+,21-,22+/m0/s1	CGVZYHBETIKAGN-RJIWBZKTSA-N
CMNPD8066	-0.9	C20H31BrO	367.371	366.156	5.3212	2	1	1	20.23	0	22	0.517239	1.022	0	0	-5.927	2	FALSE	FALSE	TRUE	[C@@]1(C)(C2)[C@@H]2CC[C@@](C)(C(=CC[C@](C)(C(Br)CO)C3)[C@]3([H])CC4)[C@@]14[H]	InChI=1S/C20H31BrO/c1-18(17(21)12-22)8-7-15-13(10-18)4-5-16-19(15,2)9-6-14-11-20(14,16)3/h7,13-14,16-17,22H,4-6,8-12H2,1-3H3/t13-,14-,16+,17?,18+,19+,20+/m1/s1	IGLAYEXSNKYXCA-CVGHOBBXSA-N
CMNPD8413	-0.9	C21H34O3	334.5	334.251	4.9533	2	3	0	34.29	0	24	0.528945	0.646	1	0	-5.561	2	FALSE	FALSE	TRUE	C1[C@@H]2[C@](C)(O2)CC\C(\C(C)(OC)C)=C/[C@@H]3[C@](C)(O3)CC\C=C(/C)\C1	InChI=1S/C21H34O3/c1-15-8-7-12-20(4)18(24-20)14-16(19(2,3)22-6)11-13-21(5)17(23-21)10-9-15/h8,14,17-18H,7,9-13H2,1-6H3/b15-8+,16-14+/t17-,18-,20-,21-/m1/s1	MHCZPWKKJRTQEQ-MNDZULKHSA-N
CMNPD9130	-0.9	C31H50O2	454.739	454.381	7.3278	4	2	2	40.46	0	33	0.436613	NA	4	2	-6.826	1	FALSE	FALSE	TRUE	C1C(=C[C@H](O)C2C3CC[C@](C)([C@@H](C(\C=C\C(C(=C)C)C(C)(C)C)C)CC4)C24)[C@]3(C)CC[C@@H]1O	InChI=1S/C31H50O2/c1-19(2)23(29(4,5)6)10-9-20(3)24-11-12-25-28-26(14-16-31(24,25)8)30(7)15-13-22(32)17-21(30)18-27(28)33/h9-10,18,20,22-28,32-33H,1,11-17H2,2-8H3/b10-9+/t20?,22-,23?,24+,25?,26?,27-,28?,30-,31+/m0/s1	FGXRQUHWLBWKIC-JQDNDZEDSA-N
CMNPD9797	-0.9	C25H36O3	384.56	384.266	5.7534	0	3	1	50.44	1	28	0.619107	0.545	1	0	-6.659	1	FALSE	TRUE	TRUE	CC1([C@]([H])(CC[C@@](C)([C@]([H])(CC(=O)c(cco2)c23)[C@]3(C)[C@@H](O)C4)[C@]45[H])[C@]5(C)CCC1)C	InChI=1S/C25H36O3/c1-22(2)9-6-10-23(3)17(22)7-11-24(4)18(23)14-20(27)25(5)19(24)13-16(26)15-8-12-28-21(15)25/h8,12,17-20,27H,6-7,9-11,13-14H2,1-5H3/t17-,18+,19-,20-,23-,24+,25+/m0/s1	IWYCBPAEAMVQSX-QHAPXMKLSA-N
CMNPD9856	-0.9	C16H24O3	264.365	264.173	2.5389	1	3	1	46.53	0	19	0.740312	-0.16	2	0	-3.482	3	FALSE	FALSE	TRUE	[C@H]12[C@@]([C@@H](O)C[C@@H]1C)([C@H](C)C(C(OC)=O)=C3)[C@]3(C)CC2	InChI=1S/C16H24O3/c1-9-7-13(17)16-10(2)11(14(18)19-4)8-15(16,3)6-5-12(9)16/h8-10,12-13,17H,5-7H2,1-4H3/t9-,10+,12+,13-,15+,16+/m0/s1	DNRAOJZIENMCLJ-QWEUOZPOSA-N
CMNPD10390	-0.91	C10H9ClN2O4	256.645	256.025	-0.1715	2	5	4	116.41	1	17	0.586093	NA	4	1	-0.788	4	FALSE	TRUE	FALSE	NC1=C(Cl)C(=O)c(c(C(O)CO)c[nH]2)c2C1=O	InChI=1S/C10H9ClN2O4/c11-6-7(12)10(17)8-5(9(6)16)3(1-13-8)4(15)2-14/h1,4,13-15H,2,12H2	HGURXOJCPLDAEO-UHFFFAOYSA-N
CMNPD109	-0.91	C15H20BrCl	315.682	314.044	4.86156	0	0	0	0	1	17	0.47352	1.643	0	1	-6.826	1	FALSE	TRUE	TRUE	c1c(C)c(CC[C@@](Cl)(C)[C@@H](Br)C2)c2c(C)c1C	InChI=1S/C15H20BrCl/c1-9-7-10(2)12-5-6-15(4,17)14(16)8-13(12)11(9)3/h7,14H,5-6,8H2,1-4H3/t14-,15-/m0/s1	HYWGYRFAZLZDKX-GJZGRUSLSA-N
CMNPD14905	-0.91	C15H19BrO2	311.219	310.057	3.71112	0	2	1	29.46	1	18	0.791267	0.515	1	0	-4.802	2	FALSE	TRUE	TRUE	c1(cc2c(cc1C)O[C@@](C)([C@@](O)(C)CC3)[C@]23C)Br	InChI=1S/C15H19BrO2/c1-9-7-12-10(8-11(9)16)13(2)5-6-14(3,17)15(13,4)18-12/h7-8,17H,5-6H2,1-4H3/t13-,14+,15+/m0/s1	YXJKZMYYCCOOFN-RRFJBIMHSA-N
CMNPD16952	-0.91	C24H19NO6	417.417	417.121	2.6441	4	6	4	118.3	3	31	0.518375	NA	4	1	-4.186	2	FALSE	TRUE	FALSE	Oc1ccc(cc1)C2=C(C(N(C(=O)Cc3ccc(cc3)O)C2O)=O)c4ccc(O)cc4	InChI=1S/C24H19NO6/c26-17-7-1-14(2-8-17)13-20(29)25-23(30)21(15-3-9-18(27)10-4-15)22(24(25)31)16-5-11-19(28)12-6-16/h1-12,23,26-28,30H,13H2	LUQBILKGXBTLRV-UHFFFAOYSA-N
CMNPD17632	-0.91	C14H22O4	254.326	254.152	1.9568	0	4	1	55.76	0	18	0.530102	-0.449	2	0	-2.839	3	FALSE	FALSE	TRUE	C1C(O[C@H](C)CCC\C=C\[C@]([H])(O[C@@]12[H])CC[C@@H]2O)=O	InChI=1S/C14H22O4/c1-10-5-3-2-4-6-11-7-8-12(15)13(18-11)9-14(16)17-10/h4,6,10-13,15H,2-3,5,7-9H2,1H3/b6-4+/t10-,11+,12+,13+/m1/s1	FDJDTDDUDZAAFP-MWUPWTJISA-N
CMNPD18272	-0.91	C22H30O5	374.477	374.209	3.7913	2	5	1	72.83	0	27	0.4522	-0.025	2	0	-4.959	2	FALSE	FALSE	TRUE	C1\C(=C\C[C@]([H])(C(=C)C(=O)O2)[C@@H]2[C@H](O)\C(\C)=C\CC\C(\C)=C\C1)\COC(=O)C	InChI=1S/C22H30O5/c1-14-7-5-9-15(2)20(24)21-19(16(3)22(25)27-21)12-11-18(10-6-8-14)13-26-17(4)23/h8-9,11,19-21,24H,3,5-7,10,12-13H2,1-2,4H3/b14-8+,15-9+,18-11-/t19-,20-,21-/m1/s1	YTTIJMUWWAOHLU-XABNFKRBSA-N
CMNPD18774	-0.91	C16H14O5	286.283	286.084	2.53822	1	5	2	75.99	2	21	0.622084	-0.321	2	0	-4.241	2	FALSE	TRUE	TRUE	c1c(c2c(cc1C)Cc3c(c(cc(c3)O)OC)OC2=O)O	InChI=1S/C16H14O5/c1-8-3-9-5-10-6-11(17)7-13(20-2)15(10)21-16(19)14(9)12(18)4-8/h3-4,6-7,17-18H,5H2,1-2H3	KVCDHVQUMGORFP-UHFFFAOYSA-N
CMNPD19	-0.91	C11H12Br2O4	368.021	365.91	3.1603	4	4	0	52.6	0	17	0.715937	-0.267	2	0	-3.006	3	FALSE	FALSE	TRUE	C1(O\C(=C\Br)\C(Br)=C1[C@H](OC(C)=O)CCC)=O	InChI=1S/C11H12Br2O4/c1-3-4-7(16-6(2)14)9-10(13)8(5-12)17-11(9)15/h5,7H,3-4H2,1-2H3/b8-5+/t7-/m1/s1	ZHKRZTOJPXQAJI-KBUNYLKBSA-N
CMNPD23145	-0.91	C13H14BrClO2	317.61	315.987	4.6416	4	2	0	30.21	1	17	0.597882	0.618	1	0	-4.349	2	FALSE	TRUE	TRUE	C(=C\C1=CC(C=C(O1)C(Cl)Br)=O)/C(=C/CC)/C	InChI=1S/C13H14BrClO2/c1-3-4-9(2)5-6-11-7-10(16)8-12(17-11)13(14)15/h4-8,13H,3H2,1-2H3/b6-5+,9-4+	HLBNQNIKDBJJEJ-BZNITXMSSA-N
CMNPD25027	-0.91	C16H23Br2ClO3	458.618	455.97	4.3107	8	3	1	38.69	0	22	0.334694	0.21	1	0	-3.262	3	FALSE	TRUE	TRUE	C(=CBr)=C[C@H](C[C@@H](O[C@H]([C@H](C\C=C\[C@H](C)OC)Br)C1)[C@@H]1Cl)O	InChI=1S/C16H23Br2ClO3/c1-11(21-2)5-3-7-13(18)15-10-14(19)16(22-15)9-12(20)6-4-8-17/h3,5-6,8,11-16,20H,7,9-10H2,1-2H3/b5-3+/t4-,11+,12-,13+,14-,15+,16-/m1/s1	LCGVBLFGBCKPGB-VRFRFJBRSA-N
CMNPD27620	-0.91	C16H18O6	306.314	306.11	2.16952	1	5	2	93.06	1	22	0.772398	-0.876	3	0	-3.926	3	FALSE	FALSE	TRUE	O1C(=O)c(cc(O)cc2C)c2[C@]13O[C@H](C)C(C)(C)[C@H]3C(O)=O	InChI=1S/C16H18O6/c1-7-5-9(17)6-10-11(7)16(22-14(10)20)12(13(18)19)15(3,4)8(2)21-16/h5-6,8,12,17H,1-4H3,(H,18,19)/t8-,12-,16+/m1/s1	JTWVZPQWDQTAQQ-MWIPSJNNSA-N
CMNPD28854	-0.91	C12H16O3	208.257	208.11	2.0226	3	2	1	54.37	0	15	0.771575	-0.5	2	0	-2.329	3	FALSE	FALSE	TRUE	OC(=O)CC[C@]1(C)[C@H](C[C@H]12)C(=O)C=C2C	InChI=1S/C12H16O3/c1-7-5-10(13)9-6-8(7)12(9,2)4-3-11(14)15/h5,8-9H,3-4,6H2,1-2H3,(H,14,15)/t8-,9+,12-/m0/s1	ONBITTFKDNJNTM-SBMIAAHKSA-N
CMNPD29051	-0.91	C18H22O6	334.368	334.142	2.9787	8	6	1	82.06	1	24	0.581234	-0.613	3	0	-3.13	3	FALSE	FALSE	TRUE	C1(O)=C(c2ccccc2)C(OC)(CCC(=O)OCCCC)OC1=O	InChI=1S/C18H22O6/c1-3-4-12-23-14(19)10-11-18(22-2)15(16(20)17(21)24-18)13-8-6-5-7-9-13/h5-9,20H,3-4,10-12H2,1-2H3	LMOQUNFVROTNBM-UHFFFAOYSA-N
CMNPD30128	-0.91	C12H15NO2	205.257	205.11	2.1305	4	2	1	52.32	1	15	0.765387	-0.284	2	0	-2.724	3	FALSE	TRUE	FALSE	C\C(\C)=C\COc1ccc(C(N)=O)cc1	InChI=1S/C12H15NO2/c1-9(2)7-8-15-11-5-3-10(4-6-11)12(13)14/h3-7H,8H2,1-2H3,(H2,13,14)	OSPRVDVMRXLNHV-UHFFFAOYSA-N
CMNPD30868	-0.91	C14H24O6	288.34	288.157	0.9526	11	6	2	93.06	0	20	0.33394	-1.1	3	0	-0.996	4	FALSE	FALSE	FALSE	O(CC(CO)O)C(=O)\C=C\CCCCCCC(=O)OC	InChI=1S/C14H24O6/c1-19-13(17)8-6-4-2-3-5-7-9-14(18)20-11-12(16)10-15/h7,9,12,15-16H,2-6,8,10-11H2,1H3/b9-7+	WABSIBOPGQPWRD-VQHVLOKHSA-N
CMNPD31463	-0.91	C17H12O5	296.278	296.068	2.6119	1	5	3	94.83	2	22	0.641342	-0.751	3	0	-3.667	3	FALSE	TRUE	TRUE	c1c(O)c(C(=O)c(c(O)cc(\C=C\C)c2)c2C3=O)c3cc1O	InChI=1S/C17H12O5/c1-2-3-8-4-10-14(12(19)5-8)17(22)15-11(16(10)21)6-9(18)7-13(15)20/h2-7,18-20H,1H3/b3-2+	LTGAGDJAYDYCFK-NSCUHMNNSA-N
CMNPD3288	-0.91	C18H11ClN2O	306.752	306.056	0.1462	0	1	1	36.74	4	22	0.406244	0.441	1	0	-6.093	1	FALSE	TRUE	TRUE	c1c2c([nH]c(cccc3)c23)c4[n+](c(cccc5)c5C4=O)c1.[Cl-]	InChI=1S/C18H10N2O.ClH/c21-18-13-6-2-4-8-15(13)20-10-9-12-11-5-1-3-7-14(11)19-16(12)17(18)20;/h1-10H;1H	PWUOOJVYZQILBG-UHFFFAOYSA-N
CMNPD3291	-0.91	C18H12BrN3O2S	414.284	412.983	3.1431	0	5	2	74.85	2	25	0.693108	-0.833	3	0	-4.886	2	FALSE	TRUE	FALSE	C1(=C[C@@]([C@H](S2)CC1=O)(C[C@H]2N3)C4=C3C(=O)c([nH]c5)c(c5ccn6)c46)Br	InChI=1S/C18H12BrN3O2S/c19-8-4-18-5-11(25-10(18)3-9(8)23)22-16-13(18)14-12-7(1-2-20-14)6-21-15(12)17(16)24/h1-2,4,6,10-11,21-22H,3,5H2/t10-,11+,18+/m1/s1	CMAYFTLWMPBENG-DDBGAENHSA-N
CMNPD7725	-0.91	C17H26O2	262.393	262.193	4.4329	2	2	0	26.3	0	19	0.543227	0.794	0	0	-5.106	2	FALSE	FALSE	TRUE	CC(C1\C=C\C(=C/C[C@H](OC(C)=O)C(CC1)=C)\C)C	InChI=1S/C17H26O2/c1-12(2)16-9-6-13(3)7-11-17(19-15(5)18)14(4)8-10-16/h6-7,9,12,16-17H,4,8,10-11H2,1-3,5H3/b9-6+,13-7-/t16?,17-/m0/s1	JBYLSZITHXPWBV-OVYLRFSMSA-N
CMNPD849	-0.91	C15H22Br2O	378.148	376.004	4.9361	0	1	1	20.23	0	18	0.59268	0.596	1	0	-4.376	2	FALSE	TRUE	TRUE	Br\C=C(\CC[C@@]12[C@](O)(C)C[C@H](Br)CC1(C)C)/C=C2	InChI=1S/C15H22Br2O/c1-13(2)8-12(17)9-14(3,18)15(13)6-4-11(10-16)5-7-15/h4,6,10,12,18H,5,7-9H2,1-3H3/b11-10+/t12-,14+,15-/m1/s1	AAUMBOCDCYMWBT-WTEYCDQGSA-N
CMNPD9321	-0.91	C18H9NO8	367.269	367.033	2.3563	0	8	5	157.13	5	27	0.2061	NA	4	3	-5.26	2	FALSE	TRUE	FALSE	[nH]1c(C(Oc(cc(O)c(O)c2)c23)=O)c3c(c4c(cc(O)c(O)c4)OC5=O)c15	InChI=1S/C18H9NO8/c20-7-1-5-11(3-9(7)22)26-17(24)15-13(5)14-6-2-8(21)10(23)4-12(6)27-18(25)16(14)19-15/h1-4,19-23H	TZFRSABFINCNDG-UHFFFAOYSA-N
CMNPD9400	-0.91	C11H18N2O3	226.276	226.132	-0.5073	2	3	2	69.64	0	16	0.666196	-1.427	3	0	-0.541	4	FALSE	TRUE	FALSE	O=C1N(C[C@H](O)C2)[C@@H]2C(=O)N[C@@H]1CC(C)C	InChI=1S/C11H18N2O3/c1-6(2)3-8-11(16)13-5-7(14)4-9(13)10(15)12-8/h6-9,14H,3-5H2,1-2H3,(H,12,15)/t7-,8-,9+/m1/s1	YEHIUWVXPQQDMC-HLTSFMKQSA-N
CMNPD11214	-0.92	C20H30O	286.459	286.23	6.3212	5	1	0	13.14	1	21	0.577045	1.602	0	1	-6.751	1	FALSE	FALSE	TRUE	C(C\C=C(\C\C=C(/[C@H](C)CCC1)\C1(C)C)/C)c2ccoc2	InChI=1S/C20H30O/c1-16(7-5-9-18-12-14-21-15-18)10-11-19-17(2)8-6-13-20(19,3)4/h7,11-12,14-15,17H,5-6,8-10,13H2,1-4H3/b16-7+,19-11+/t17-/m1/s1	YJTHRUZPBKMYIC-MQTFYTLHSA-N
CMNPD11357	-0.92	C15H17ClO3	280.751	280.087	3.06102	1	3	1	46.53	1	19	0.635186	0.08	1	0	-4.3	2	FALSE	TRUE	TRUE	c12c(c(cc3c1CC(C)(C)[C@@H]3O)C)C(CCl)OC2=O	InChI=1S/C15H17ClO3/c1-7-4-8-9(5-15(2,3)13(8)17)12-11(7)10(6-16)19-14(12)18/h4,10,13,17H,5-6H2,1-3H3/t10?,13-/m1/s1	VHKCWJAOPJXMDF-JLOHTSLTSA-N
CMNPD12576	-0.92	C18H37NO2	299.499	299.282	4.1646	13	3	2	55.48	0	21	0.501948	0.48	1	0	-3.872	3	TRUE	FALSE	TRUE	[C@@H]1(CO[C@@H](CCCCCCCCCCCCCC)[C@H]1O)N	InChI=1S/C18H37NO2/c1-2-3-4-5-6-7-8-9-10-11-12-13-14-17-18(20)16(19)15-21-17/h16-18,20H,2-15,19H2,1H3/t16-,17-,18-/m0/s1	FBQCDJRSCUVUFL-BZSNNMDCSA-N
CMNPD14008	-0.92	C18H26O4	306.402	306.183	2.7457	5	4	1	66.9	0	22	0.481649	-0.652	3	0	-2.619	3	FALSE	FALSE	TRUE	[C@@H]1(CC(C)([C@@](O2)(CC(=O)\C(=C\C=C\C(=O)C)\C)[C@@]2(C)C1)C)O	InChI=1S/C18H26O4/c1-12(7-6-8-13(2)19)15(21)11-18-16(3,4)9-14(20)10-17(18,5)22-18/h6-8,14,20H,9-11H2,1-5H3/b8-6+,12-7+/t14-,17+,18-/m0/s1	TZWWPDLYFDCQNO-GNRFCDCDSA-N
CMNPD161	-0.92	C27H42O4	430.629	430.308	5.4881	1	4	1	55.76	0	31	0.441505	0.359	1	0	-6.357	1	FALSE	FALSE	FALSE	CC(O[C@]([H])([C@]([C@@]([H])([C@@]([H])(OC1)O)C1=C2)([C@]([H])([C@@]([C@@]3([H])[C@]([C@]([H])(C(C4)(C)C)C5)(CC4)C)(C5)C)C2)C)C3)=O	InChI=1S/C27H42O4/c1-16(28)31-21-14-20-25(4)12-7-11-24(2,3)18(25)10-13-26(20,5)19-9-8-17-15-30-23(29)22(17)27(19,21)6/h8,18-23,29H,7,9-15H2,1-6H3/t18-,19-,20+,21-,22+,23+,25-,26-,27+/m0/s1	IDZDIJBVDDHIIM-XJYMFQQYSA-N
CMNPD18183	-0.92	C15H22O	218.34	218.167	4.0632	0	1	0	9.23	0	16	0.556999	0.772	0	0	-4.811	2	TRUE	FALSE	FALSE	C12=C(OC[C@H]1C)CCC(=CCC[C@@H]3C)[C@]23C	InChI=1S/C15H22O/c1-10-9-16-13-8-7-12-6-4-5-11(2)15(12,3)14(10)13/h6,10-11H,4-5,7-9H2,1-3H3/t10-,11+,15-/m1/s1	SHDASWCVGGMYEP-JRPNMDOOSA-N
CMNPD18241	-0.92	C20H34O3	322.489	322.251	4.0424	1	3	3	60.69	0	23	0.638475	0.059	1	0	-3.536	3	FALSE	FALSE	TRUE	[C@H]1(O)CC\C(\C)=C\CC\C(=C\C=C(/CC[C@]1(O)C)\C(C)(O)C)\C	InChI=1S/C20H34O3/c1-15-7-6-8-16(2)10-12-18(21)20(5,23)14-13-17(11-9-15)19(3,4)22/h8-9,11,18,21-23H,6-7,10,12-14H2,1-5H3/b15-9+,16-8+,17-11+/t18-,20+/m0/s1	DFJSWEJPLPHMFZ-RJOKEQBQSA-N
CMNPD18964	-0.92	C15H22Br2O	378.148	376.004	4.9361	0	1	1	20.23	0	18	0.467996	0.872	0	0	-5.203	2	FALSE	TRUE	TRUE	[C@@H]1(O)[C@H](C([C@@]2(CC(Br)=C(C)CC2)C(C)=C1)(C)C)Br	InChI=1S/C15H22Br2O/c1-9-5-6-15(8-11(9)16)10(2)7-12(18)13(17)14(15,3)4/h7,12-13,18H,5-6,8H2,1-4H3/t12-,13+,15-/m0/s1	QRVGGXHFBGZNEV-GUTXKFCHSA-N
CMNPD19671	-0.92	C10H11NO4	209.201	209.069	0.1591	4	4	3	100.62	1	15	0.613005	-1.659	3	0	-1.051	4	FALSE	FALSE	FALSE	C(c1cc(C=O)c(O)cc1)[C@@H](C(=O)O)N	InChI=1S/C10H11NO4/c11-8(10(14)15)4-6-1-2-9(13)7(3-6)5-12/h1-3,5,8,13H,4,11H2,(H,14,15)/t8-/m0/s1	MYVUDDGZMPQJEZ-QMMMGPOBSA-N
CMNPD19966	-0.92	C18H30O2	278.436	278.225	4.986	9	2	0	29.6	0	20	0.439228	0.776	0	0	-4.44	2	FALSE	FALSE	TRUE	C(C\C=C(\CC[C@H]1O[C@@]1(CC\C=C(\C)/C)C)/C)C(=O)C	InChI=1S/C18H30O2/c1-14(2)8-7-13-18(5)17(20-18)12-11-15(3)9-6-10-16(4)19/h8-9,17H,6-7,10-13H2,1-5H3/b15-9+/t17-,18-/m1/s1	MCQYQKOOVQBHSZ-RAQZJCPISA-N
CMNPD23382	-0.92	C17H13N3O3	307.309	307.096	1.9562	0	5	1	73.22	2	23	0.807207	-0.908	3	0	-3.448	3	FALSE	TRUE	TRUE	c12c(cccc1)C(N[C@@H](C)C(N2C(=O)C(=C3OC=C4)C=C4)=N3)=O	InChI=1S/C17H13N3O3/c1-10-14-19-16-12(7-4-5-9-23-16)17(22)20(14)13-8-3-2-6-11(13)15(21)18-10/h2-10H,1H3,(H,18,21)/t10-/m0/s1	QAMUEVCOVRRFPK-JTQLQIEISA-N
CMNPD2340	-0.92	C21H28O3	328.452	328.204	5.7598	11	3	0	43.35	2	24	0.492489	0.976	0	0	-5.582	2	FALSE	TRUE	TRUE	c1(ccoc1)CCC[C@H](C)CC(\C=C(\CCCc2ccoc2)/C)=O	InChI=1S/C21H28O3/c1-17(5-3-7-19-9-11-23-15-19)13-21(22)14-18(2)6-4-8-20-10-12-24-16-20/h9-13,15-16,18H,3-8,14H2,1-2H3/b17-13+/t18-/m0/s1	XUMKBYOWOKRNKJ-KJCUYJGMSA-N
CMNPD23498	-0.92	C11H10O5	222.196	222.053	-0.474	1	5	2	83.2	1	16	0.62727	-1.718	3	0	0.031	5	FALSE	TRUE	FALSE	[C@@H]12[C@@H]([C@@H](O)C=C(C3=CC(C=CO3)=O)[C@H]1O)O2	InChI=1S/C11H10O5/c12-5-1-2-15-8(3-5)6-4-7(13)10-11(16-10)9(6)14/h1-4,7,9-11,13-14H/t7-,9+,10+,11-/m0/s1	IFISZLXSCRLABW-IANFPDNMSA-N
CMNPD23783	-0.92	C15H17NO2	243.306	243.126	2.9945	1	2	1	46.17	1	18	0.770606	0.077	1	0	-4.567	2	FALSE	TRUE	TRUE	[C@@H]1(C)c2c(c(NC(=O)C3=O)c3c(CC)c2)[C@@H](C)C1	InChI=1S/C15H17NO2/c1-4-9-6-10-7(2)5-8(3)11(10)13-12(9)14(17)15(18)16-13/h6-8H,4-5H2,1-3H3,(H,16,17,18)/t7-,8-/m0/s1	PBINGJFJSSJYJE-YUMQZZPRSA-N
CMNPD24878	-0.92	C32H42O10	586.678	586.278	6.7044	13	10	6	173.98	2	42	0.0841108	NA	4	3	-7.468	1	FALSE	TRUE	FALSE	c1(O)c(O)c(C(CCCCCCC)OC(=O)C2C3C(=O)OC(CCCCCCC)c(c(O)c(O)c(O)c4)c34)c2cc1O	InChI=1S/C32H42O10/c1-3-5-7-9-11-13-21-23-17(15-19(33)27(35)29(23)37)25(31(39)41-21)26-18-16-20(34)28(36)30(38)24(18)22(42-32(26)40)14-12-10-8-6-4-2/h15-16,21-22,25-26,33-38H,3-14H2,1-2H3	GBNMHTUXVBAOCO-UHFFFAOYSA-N
CMNPD25148	-0.92	C13H10N2O6S	322.298	322.026	1.6843	3	6	2	118.58	3	22	0.555968	NA	4	0	-3.867	3	FALSE	TRUE	TRUE	c12c(cnc(C(=O)OC)c1)[nH]c3c2cc(OS(O)(=O)=O)cc3	InChI=1S/C13H10N2O6S/c1-20-13(16)11-5-9-8-4-7(21-22(17,18)19)2-3-10(8)15-12(9)6-14-11/h2-6,15H,1H3,(H,17,18,19)	LMPSVFPMJRYDFZ-UHFFFAOYSA-N
CMNPD25426	-0.92	C20H32O5	352.471	352.225	2.002	0	5	4	90.15	0	25	0.500806	-1.126	3	0	-2.06	3	FALSE	FALSE	FALSE	C(=C(/C)\CC[C@@H](O)[C@@](C)(O)C\C=C\[C@](O)(C)C1)/[C@]([H])(OCC2=C)[C@@]2(O)C1	InChI=1S/C20H32O5/c1-14-6-7-16(21)19(4,23)9-5-8-18(3,22)10-11-20(24)15(2)13-25-17(20)12-14/h5,8,12,16-17,21-24H,2,6-7,9-11,13H2,1,3-4H3/b8-5+,14-12+/t16-,17+,18-,19+,20-/m1/s1	QWQCCBLIKLMUJQ-LXWHCTNBSA-N
CMNPD27689	-0.92	C11H14O3	194.23	194.094	1.8996	1	3	1	38.69	1	14	0.741664	-0.309	2	0	-2.072	3	FALSE	FALSE	TRUE	c1cc(O[C@@H](C)C[C@@H]2O)c2c(OC)c1	InChI=1S/C11H14O3/c1-7-6-8(12)11-9(13-2)4-3-5-10(11)14-7/h3-5,7-8,12H,6H2,1-2H3/t7-,8-/m0/s1	IKMJJUOTBFIXHX-YUMQZZPRSA-N
CMNPD2899	-0.92	C15H24O4	268.353	268.167	0.4423	0	4	4	80.92	0	19	0.480677	-1.493	3	0	-0.39	4	FALSE	FALSE	FALSE	[C@]12(C)[C@]([H])([C@@]3(O)[C@]([H])(C[C@@H](O)C3=C)[C@H]1O)C(C)(C)[C@@H](O)C2	InChI=1S/C15H24O4/c1-7-9(16)5-8-11(18)14(4)6-10(17)13(2,3)12(14)15(7,8)19/h8-12,16-19H,1,5-6H2,2-4H3/t8-,9-,10+,11-,12-,14-,15+/m1/s1	ALRARMBTXUZXGI-ZVUWWECISA-N
CMNPD30247	-0.92	C18H24O5	320.385	320.162	2.5905	4	4	2	83.83	0	23	0.777902	-0.956	3	0	-2.678	3	FALSE	FALSE	TRUE	[C@@]12([H])[C@@](C)(CC=C1C(CCC(=O)O)C)OC3=C(C(=O)CC[C@@H]3O)C2	InChI=1S/C18H24O5/c1-10(3-6-16(21)22)11-7-8-18(2)13(11)9-12-14(19)4-5-15(20)17(12)23-18/h7,10,13,15,20H,3-6,8-9H2,1-2H3,(H,21,22)/t10?,13-,15-,18+/m0/s1	WJQWOEGUVPIDSQ-GFQZTYJBSA-N
CMNPD30258	-0.92	C15H16N2O2	256.305	256.121	1.4905	1	2	0	40.62	1	19	0.714254	-0.491	2	0	-2.67	3	FALSE	FALSE	FALSE	C12N(CCC1)C(=O)\C(=C\c3ccccc3)\N(C)C2=O	InChI=1S/C15H16N2O2/c1-16-13(10-11-6-3-2-4-7-11)15(19)17-9-5-8-12(17)14(16)18/h2-4,6-7,10,12H,5,8-9H2,1H3/b13-10-	SNYXWODAEROITA-RAXLEYEMSA-N
CMNPD3203	-0.92	C10H15Br2Cl	330.491	327.923	5.0139	5	0	0	0	0	13	0.490658	1.321	0	1	-4.626	2	TRUE	TRUE	TRUE	C(C\C=C(/C)\C)\C(=C/Cl)\[C@@H](Br)CBr	InChI=1S/C10H15Br2Cl/c1-8(2)4-3-5-9(7-13)10(12)6-11/h4,7,10H,3,5-6H2,1-2H3/b9-7+/t10-/m0/s1	LNVFGGWIKMGIQK-PCYYEKQGSA-N
CMNPD4687	-0.92	C21H34O3	334.5	334.251	4.235	0	3	1	45.29	0	24	0.532338	0.253	1	0	-4.894	2	FALSE	FALSE	FALSE	CC(C)(C1=C[C@H](O)[C@]2(C)[C@]1([H])CC[C@@](C)(O3)[C@@]3([H])CC[C@@](C)(O4)[C@@]4([H])C2)C	InChI=1S/C21H34O3/c1-18(2,3)14-11-15(22)19(4)12-17-21(6,24-17)10-8-16-20(5,23-16)9-7-13(14)19/h11,13,15-17,22H,7-10,12H2,1-6H3/t13-,15+,16-,17-,19+,20-,21-/m1/s1	NELYVYNLBHTMHZ-GLZXSBSOSA-N
CMNPD4988	-0.92	C19H30O2	290.447	290.225	5.5164	6	1	1	37.3	0	21	0.516571	0.967	0	0	-5.363	2	FALSE	FALSE	TRUE	C(C1=C(C)CCCC1(C)C)C\C(\C)=C\C=C\[C@@H](C)C(O)=O	InChI=1S/C19H30O2/c1-14(8-6-9-16(3)18(20)21)11-12-17-15(2)10-7-13-19(17,4)5/h6,8-9,16H,7,10-13H2,1-5H3,(H,20,21)/b9-6+,14-8+/t16-/m1/s1	AUPXVTCQYHEOJB-YOWDKSQXSA-N
[truncated: 5,077 more rows]
